# Supplementary material for: Magnetic-field-driven targeting of exosomes modulates immune and metabolic changes in dystrophic muscle
Source: Nat Nanotechnol. 2024 Jul 22;19(10):1532–43. doi: 10.1038/s41565-024-01725-y (PMC11486659; doi:10.1038/s41565-024-01725-y)
Supplement: Supplementary file 2 — Source Data for Supplementary Fig. 1. Unprocessed western Blots and/or gels, statistical source data. [file 41565_2024_1725_MOESM2_ESM.xlsx]

## Sheet: Fig 1 a
			LOADING ORDER
			1	2	3	4
			10^6 Exo C2C12	10^7 Exo C2C12	10^8 Exo C2C12	10^9 Exo C2C12
	calreticulin
	100 kDa										UQCRC1
											55 kDa
		100 kda										75 kDa
		75 kDa
												50 kda
	H3
	15 kDa
											Ago2
											97 kDa
		20 kda
		15 kda
												100 kda
												75 kDa

## Sheet: Fig 1. c
		III injection I.M. Exomyo
			CD 45-			CD 45+
			CD68 APC/CFSE+ %			ITGA7 PEviol770/CFSE+ %
			25	23	21	1.6	2.9	1.9
