# Supplementary material for: Magnetic-field-driven targeting of exosomes modulates immune and metabolic changes in dystrophic muscle
Source: Nat Nanotechnol. 2024 Jul 22;19(10):1532–43. doi: 10.1038/s41565-024-01725-y (PMC11486659; doi:10.1038/s41565-024-01725-y)
Supplement: Supplementary file 3 — Source Data for Supplementary Fig. 2. Unprocessed western Blots and/or gels, statistical source data. [file 41565_2024_1725_MOESM3_ESM.xlsx]

## Sheet: Fig.2 g
	XRD
	2 -theta (deg)	NT	NT mag tau
	5	78.6876	227.858
	5.02	78.1043	229.4
	5.04	83.9376	230.633
	5.06	82.4376	230.479
	5.08	86.1043	231.712
	5.1	88.5209	224.775
	5.12	87.2709	229.94
	5.14	81.1876	230.325
	5.16	73.6876	226.779
	5.18	77.6043	224.929
	5.2	75.5209	218.685
	5.22	78.5209	221.846
	5.24	82.1043	226.933
	5.26	77.6876	227.319
	5.28	76.5209	225.469
	5.3	75.9376	224.544
	5.32	69.5209	225.7
	5.34	72.7709	225.546
	5.36	64.6876	227.01
	5.38	70.7709	222.848
	5.4	65.3543	221.846
	5.42	71.7709	216.912
	5.44	65.4376	222.925
	5.46	77.7709	231.173
	5.48	74.1043	226.008
	5.5	72.4376	224.852
	5.52	64.8543	220.998
	5.54	69.4376	217.529
	5.56	69.1876	220.458
	5.58	56.1043	218.84
	5.6	69.5209	221.769
	5.62	70.6876	216.99
	5.64	69.1043	222.771
	5.66	65.5209	223.387
	5.68	70.2709	224.775
	5.7	65.3543	223.079
	5.72	62.6876	225.469
	5.74	60.8543	220.304
	5.76	62.8543	222.694
	5.78	67.2709	219.533
	5.8	61.1043	223.156
	5.82	62.2709	226.008
	5.84	63.3543	222.385
	5.86	66.8543	216.373
	5.88	64.8543	218.917
	5.9	59.1043	218.531
	5.92	63.6043	222.308
	5.94	58.9376	226.317
	5.96	64.0209	224.467
	5.98	59.3543	221.923
	6	61.2709	216.296
	6.02	57.9376	217.606
	6.04	68.1043	215.14
	6.06	58.6876	212.827
	6.08	65.3543	220.073
	6.1	60.3543	217.375
	6.12	58.3543	219.61
	6.14	64.0209	220.227
	6.16	55.5209	220.535
	6.18	59.6043	217.606
	6.2	57.4376	219.61
	6.22	64.2709	216.219
	6.24	56.6043	212.21
	6.26	63.6043	218.994
	6.28	51.2709	217.76
	6.3	54.3543	216.758
	6.32	51.9376	218.454
	6.34	60.6043	220.844
	6.36	53.1043	220.227
	6.38	52.9376	221.692
	6.4	55.5209	223.156
	6.42	51.9376	219.687
	6.44	56.3543	216.45
	6.46	58.8543	215.217
	6.48	50.2709	217.144
	6.5	53.9376	214.831
	6.52	55.6876	219.379
	6.54	54.6043	216.142
	6.56	50.1876	215.14
	6.58	53.8543	218.994
	6.6	56.7709	217.992
	6.62	50.9376	217.452
	6.64	45.6876	215.217
	6.66	54.6043	217.298
	6.68	53.3543	214.369
	6.7	48.5209	218.762
	6.72	47.2709	218.685
	6.74	54.5209	212.133
	6.76	52.9376	212.519
	6.78	51.0209	214.985
	6.8	47.6043	215.294
	6.82	50.9376	214.6
	6.84	46.4376	212.981
	6.86	46.3543	213.135
	6.88	44.6043	211.748
	6.9	58.2709	213.135
	6.92	48.6876	210.129
	6.94	53.2709	211.902
	6.96	44.8543	216.219
	6.98	48.7709	214.831
	7	49.5209	214.369
	7.02	45.8543	210.592
	7.04	52.1043	213.135
	7.06	48.0209	213.521
	7.08	51.8543	213.367
	7.1	48.1876	210.9
	7.12	46.5209	207.971
	7.14	51.4376	216.373
	7.16	51.1043	210.206
	7.18	47.5209	214.985
	7.2	46.9376	210.283
	7.22	42.6876	212.21
	7.24	49.9376	214.677
	7.26	46.3543	213.213
	7.28	49.6876	212.133
	7.3	46.3543	213.829
	7.32	42.8543	210.823
	7.34	40.1876	215.217
	7.36	47.4376	213.983
	7.38	49.0209	207.277
	7.4	42.1876	212.287
	7.42	48.1876	211.594
	7.44	43.2709	210.977
	7.46	40.8543	209.898
	7.48	45.6876	211.594
	7.5	44.6043	208.973
	7.52	49.8543	213.906
	7.54	46.1876	205.427
	7.56	42.4376	215.294
	7.58	47.6043	211.594
	7.6	42.1876	213.367
	7.62	48.4376	213.906
	7.64	45.8543	207.585
	7.66	44.1043	213.521
	7.68	47.6876	209.898
	7.7	42.9376	210.36
	7.72	44.0209	206.352
	7.74	45.1043	216.912
	7.76	43.7709	213.675
	7.78	44.5209	208.433
	7.8	43.7709	207.971
	7.82	44.9376	210.9
	7.84	47.1876	210.052
	7.86	43.5209	207.817
	7.88	43.7709	209.744
	7.9	50.1876	209.821
	7.92	42.1876	210.129
	7.94	41.6876	213.521
	7.96	40.8543	211.44
	7.98	40.7709	207.046
	8	44.1876	206.969
	8.02	46.0209	210.515
	8.04	46.1043	205.967
	8.06	44.4376	208.742
	8.08	43.7709	207.971
	8.1	46.1876	210.977
	8.12	41.6876	208.742
	8.14	37.7709	206.044
	8.16	46.4376	207.74
	8.18	39.6876	208.896
	8.2	45.6876	211.825
	8.22	39.8543	207.74
	8.24	39.4376	207.354
	8.26	42.5209	207.817
	8.28	43.1876	213.29
	8.3	39.8543	209.204
	8.32	43.1876	207.971
	8.34	42.6876	209.975
	8.36	45.0209	210.438
	8.38	41.7709	211.208
	8.4	42.6043	212.673
	8.42	40.6876	205.581
	8.44	41.8543	208.433
	8.46	34.2709	208.202
	8.48	44.1043	209.358
	8.5	47.2709	206.892
	8.52	42.6043	206.044
	8.54	38.8543	208.973
	8.56	40.9376	208.973
	8.58	44.5209	210.052
	8.6	40.1043	210.977
	8.62	42.6876	208.279
	8.64	46.9376	206.044
	8.66	42.8543	209.975
	8.68	41.3543	208.742
	8.7	39.1043	208.356
	8.72	40.6876	207.431
	8.74	38.9376	211.825
	8.76	40.6876	210.129
	8.78	41.4376	206.275
	8.8	42.7709	212.981
	8.82	43.4376	208.125
	8.84	42.9376	209.435
	8.86	42.5209	207.894
	8.88	42.9376	208.51
	8.9	45.8543	209.358
	8.92	41.0209	206.892
	8.94	42.1876	208.125
	8.96	34.9376	206.66
	8.98	42.1876	206.275
	9	44.0209	206.66
	9.02	39.4376	207.74
	9.04	42.6043	206.738
	9.06	42.0209	207.2
	9.08	40.3543	209.821
	9.1	39.9376	207.663
	9.12	41.9376	209.05
	9.14	43.0209	210.746
	9.16	42.4376	209.127
	9.18	45.6043	207.663
	9.2	45.1876	208.819
	9.22	40.3543	210.052
	9.24	42.2709	205.735
	9.26	41.3543	205.273
	9.28	39.1043	206.583
	9.3	37.0209	209.821
	9.32	39.1043	206.044
	9.34	38.5209	207.354
	9.36	39.9376	207.277
	9.38	39.6876	211.902
	9.4	41.7709	209.667
	9.42	43.5209	205.658
	9.44	44.4376	205.581
	9.46	42.8543	207.971
	9.48	41.6043	206.969
	9.5	37.7709	207.431
	9.52	41.6043	204.656
	9.54	45.6043	208.356
	9.56	40.5209	204.271
	9.58	37.6876	206.738
	9.6	40.8543	208.048
	9.62	40.6043	202.035
	9.64	40.5209	204.194
	9.66	44.4376	206.121
	9.68	42.0209	205.427
	9.7	42.5209	201.958
	9.72	40.0209	205.658
	9.74	40.2709	208.125
	9.76	37.1876	205.119
	9.78	40.1876	205.504
	9.8	43.4376	203.577
	9.82	44.7709	205.273
	9.84	41.0209	208.279
	9.86	37.5209	208.819
	9.88	39.0209	206.738
	9.9	50.8543	205.504
	9.92	47.0209	203.731
	9.94	46.7709	205.042
	9.96	45.9376	208.433
	9.98	43.7709	209.281
	10	38.7709	206.892
	10.02	42.8543	206.969
	10.04	41.1043	207.2
	10.06	43.3543	207.046
	10.08	43.6876	209.127
	10.1	40.3543	208.202
	10.12	43.5209	208.202
	10.14	41.9376	206.121
	10.16	46.7709	207.817
	10.18	45.4376	207.277
	10.2	44.9376	206.969
	10.22	43.3543	206.121
	10.24	42.1876	205.35
	10.26	44.8543	205.89
	10.28	40.0209	205.967
	10.3	43.7709	205.89
	10.32	43.6876	206.429
	10.34	42.4376	207.046
	10.36	40.6876	207.2
	10.38	39.4376	209.358
	10.4	44.1043	206.815
	10.42	44.5209	206.583
	10.44	43.1876	206.583
	10.46	42.5209	207.585
	10.48	43.1043	204.965
	10.5	43.2709	208.048
	10.52	42.9376	205.813
	10.54	44.9376	205.658
	10.56	43.5209	206.429
	10.58	44.1876	208.279
	10.6	48.1043	205.967
	10.62	49.4376	208.356
	10.64	46.4376	207.354
	10.66	47.5209	207.046
	10.68	45.1043	208.433
	10.7	43.8543	207.046
	10.72	48.8543	207.046
	10.74	50.1043	207.817
	10.76	50.7709	208.433
	10.78	48.3543	207.585
	10.8	48.1043	209.127
	10.82	50.5209	208.356
	10.84	46.3543	207.431
	10.86	48.0209	207.894
	10.88	50.9376	211.979
	10.9	50.2709	208.896
	10.92	53.3543	208.973
	10.94	52.5209	211.517
	10.96	56.6876	211.517
	10.98	57.0209	209.05
	11	55.5209	213.367
	11.02	55.6876	213.675
	11.04	56.3543	209.59
	11.06	56.9376	213.29
	11.08	57.9376	213.752
	11.1	59.5209	211.363
	11.12	64.5209	212.21
	11.14	62.0209	214.137
	11.16	65.8543	213.444
	11.18	64.4376	210.283
	11.2	65.8543	214.754
	11.22	67.6043	217.221
	11.24	68.2709	216.142
	11.26	71.9376	216.604
	11.28	74.1043	213.829
	11.3	74.4376	214.215
	11.32	76.6043	216.835
	11.34	81.1876	218.3
	11.36	77.5209	218.608
	11.38	87.7709	216.99
	11.4	84.7709	220.227
	11.42	87.7709	221.46
	11.44	89.5209	219.071
	11.46	89.3543	227.087
	11.48	95.4376	226.162
	11.5	95.4376	223.079
	11.52	98.3543	223.619
	11.54	97.0209	228.012
	11.56	102.938	228.321
	11.58	102.354	229.092
	11.6	110.604	225.546
	11.62	110.938	225.854
	11.64	110.021	225.546
	11.66	112.104	231.481
	11.68	117.771	227.704
	11.7	118.938	232.946
	11.72	127.521	233.717
	11.74	119.188	229.554
	11.76	123.604	232.329
	11.78	128.854	231.867
	11.8	127.188	229.246
	11.82	121.854	230.248
	11.84	132.188	229.169
	11.86	128.354	228.012
	11.88	128.938	232.329
	11.9	123.104	230.402
	11.92	122.438	232.175
	11.94	128.104	228.706
	11.96	126.438	232.098
	11.98	119.604	231.096
	12	121.104	229.785
	12.02	126.771	223.002
	12.04	119.771	224.852
	12.06	118.438	229.323
	12.08	121.604	226.625
	12.1	113.521	229.4
	12.12	111.354	226.548
	12.14	113.438	224.852
	12.16	108.021	222.385
	12.18	106.188	221.615
	12.2	100.521	221.306
	12.22	102.521	218.069
	12.24	97.2709	223.542
	12.26	94.4376	219.61
	12.28	88.3543	217.683
	12.3	81.8543	216.835
	12.32	77.6043	217.221
	12.34	85.5209	212.75
	12.36	77.6043	214.754
	12.38	73.3543	216.681
	12.4	82.0209	212.21
	12.42	70.9376	212.75
	12.44	70.1043	214.215
	12.46	70.0209	212.519
	12.48	66.3543	212.75
	12.5	63.2709	212.596
	12.52	61.9376	211.363
	12.54	60.8543	210.823
	12.56	58.0209	211.825
	12.58	57.1876	209.513
	12.6	55.0209	209.358
	12.62	56.2709	212.75
	12.64	57.1043	209.821
	12.66	52.6043	208.973
	12.68	49.7709	205.196
	12.7	47.5209	207.894
	12.72	50.1043	206.275
	12.74	47.5209	207.508
	12.76	46.6876	207.123
	12.78	47.3543	207.431
	12.8	43.6043	206.044
	12.82	45.1876	205.89
	12.84	44.3543	206.506
	12.86	40.5209	206.044
	12.88	40.1043	205.658
	12.9	39.3543	204.579
	12.92	40.9376	203.346
	12.94	40.4376	203.731
	12.96	42.5209	205.735
	12.98	39.1043	203.654
	13	37.3543	202.883
	13.02	36.5209	204.656
	13.04	38.1043	205.273
	13.06	37.2709	204.81
	13.08	36.4376	204.04
	13.1	36.7709	205.581
	13.12	34.9376	204.965
	13.14	34.8543	203.885
	13.16	37.9376	204.271
	13.18	35.8543	203.5
	13.2	33.6876	202.883
	13.22	34.6876	204.194
	13.24	35.2709	207.123
	13.26	37.3543	207.817
	13.28	37.5209	203.885
	13.3	35.9376	204.348
	13.32	31.7709	204.656
	13.34	34.1876	203.115
	13.36	35.3543	203.423
	13.38	33.5209	203.577
	13.4	32.1043	204.888
	13.42	33.7709	205.504
	13.44	35.0209	203.963
	13.46	33.1876	203.192
	13.48	35.0209	201.958
	13.5	35.1876	202.035
	13.52	33.6876	204.117
	13.54	33.4376	203.963
	13.56	35.4376	204.271
	13.58	34.6876	203.808
	13.6	32.6043	203.038
	13.62	33.0209	203.346
	13.64	34.4376	204.348
	13.66	34.5209	203.577
	13.68	33.0209	203.346
	13.7	32.6043	201.958
	13.72	32.6876	204.04
	13.74	34.0209	204.194
	13.76	33.0209	202.729
	13.78	34.0209	206.429
	13.8	32.0209	205.504
	13.82	33.2709	202.19
	13.84	32.7709	202.035
	13.86	31.6043	203.808
	13.88	31.7709	204.271
	13.9	33.7709	204.194
	13.92	33.3543	206.429
	13.94	30.8543	203.346
	13.96	32.6043	203.038
	13.98	33.9376	204.117
	14	31.7709	203.577
	14.02	32.0209	204.733
	14.04	33.1043	203.654
	14.06	32.1876	205.504
	14.08	32.2709	204.579
	14.1	30.6043	203.577
	14.12	33.8543	204.348
	14.14	32.6876	203.885
	14.16	31.5209	204.502
	14.18	31.9376	204.965
	14.2	32.1043	204.194
	14.22	30.8543	203.963
	14.24	31.2709	204.04
	14.26	32.3543	203.115
	14.28	31.6876	204.733
	14.3	31.3543	201.727
	14.32	33.5209	201.65
	14.34	34.1043	204.04
	14.36	33.5209	203.885
	14.38	32.7709	202.883
	14.4	28.9376	202.652
	14.42	32.4376	204.888
	14.44	32.6043	204.348
	14.46	31.1043	205.813
	14.48	31.7709	206.429
	14.5	32.2709	203.269
	14.52	34.0209	202.19
	14.54	34.1876	205.504
	14.56	32.2709	205.967
	14.58	29.0209	203.885
	14.6	32.5209	205.89
	14.62	32.3543	204.271
	14.64	32.4376	202.575
	14.66	32.9376	203.963
	14.68	33.9376	204.194
	14.7	31.6043	205.273
	14.72	31.7709	206.275
	14.74	34.6876	204.888
	14.76	32.9376	203.885
	14.78	33.1043	204.194
	14.8	34.8543	204.656
	14.82	33.7709	205.35
	14.84	33.3543	203.269
	14.86	31.9376	202.113
	14.88	31.6043	203.115
	14.9	31.0209	205.735
	14.92	32.2709	204.04
	14.94	31.8543	202.883
	14.96	33.0209	204.271
	14.98	33.3543	205.735
	15	33.0209	205.427
	15.02	34.0209	204.502
	15.04	33.2709	203.731
	15.06	32.9376	202.421
	15.08	34.1043	202.113
	15.1	33.7709	204.733
	15.12	32.1043	204.965
	15.14	34.9376	204.348
	15.16	34.9376	205.273
	15.18	34.4376	205.504
	15.2	32.7709	205.735
	15.22	32.9376	206.429
	15.24	34.9376	206.198
	15.26	34.6876	205.967
	15.28	32.3543	205.042
	15.3	32.8543	205.427
	15.32	34.0209	205.119
	15.34	32.2709	205.735
	15.36	32.1043	206.738
	15.38	33.8543	205.042
	15.4	31.9376	205.119
	15.42	31.8543	204.579
	15.44	35.6876	204.502
	15.46	35.8543	204.348
	15.48	36.2709	205.504
	15.5	37.3543	207.277
	15.52	34.8543	205.273
	15.54	34.8543	204.425
	15.56	36.0209	206.275
	15.58	36.4376	206.969
	15.6	36.4376	205.35
	15.62	37.3543	207.2
	15.64	35.0209	204.81
	15.66	37.4376	203.963
	15.68	37.6876	204.888
	15.7	35.1043	203.963
	15.72	32.9376	203.346
	15.74	35.4376	203.5
	15.76	37.2709	205.581
	15.78	34.4376	206.66
	15.8	32.6876	206.738
	15.82	33.3543	205.89
	15.84	35.5209	207.277
	15.86	35.9376	206.66
	15.88	34.6876	206.044
	15.9	34.4376	207.894
	15.92	33.1876	206.969
	15.94	34.8543	207.2
	15.96	35.6043	207.277
	15.98	36.7709	207.74
	16	35.8543	207.2
	16.02	36.0209	206.506
	16.04	36.1876	207.2
	16.06	35.4376	208.279
	16.08	37.2709	208.433
	16.1	35.3543	206.352
	16.12	36.5209	204.194
	16.14	38.4376	207.74
	16.16	36.3543	208.51
	16.18	36.5209	206.275
	16.2	38.0209	206.738
	16.22	36.6043	207.585
	16.24	36.6876	207.74
	16.26	37.8543	205.967
	16.28	37.5209	207.354
	16.3	36.3543	207.817
	16.32	37.5209	206.583
	16.34	39.4376	206.429
	16.36	38.1876	205.89
	16.38	36.0209	205.35
	16.4	34.4376	204.81
	16.42	34.7709	205.89
	16.44	37.1876	206.583
	16.46	37.4376	206.583
	16.48	38.2709	205.967
	16.5	37.1043	205.35
	16.52	37.6876	207.2
	16.54	37.7709	208.202
	16.56	39.1043	208.665
	16.58	37.8543	208.048
	16.6	36.8543	207.74
	16.62	36.2709	208.51
	16.64	36.5209	208.279
	16.66	37.4376	209.281
	16.68	38.3543	209.358
	16.7	38.6876	208.202
	16.72	38.3543	207.354
	16.74	38.2709	206.815
	16.76	39.1876	206.66
	16.78	38.8543	206.198
	16.8	38.8543	207.971
	16.82	37.6043	208.896
	16.84	36.7709	207.585
	16.86	38.8543	206.429
	16.88	39.1876	204.965
	16.9	39.0209	205.273
	16.92	40.6876	208.742
	16.94	40.1876	208.588
	16.96	37.4376	205.735
	16.98	37.9376	207.354
	17	38.3543	208.588
	17.02	38.9376	209.05
	17.04	40.4376	208.896
	17.06	39.8543	209.127
	17.08	39.6043	208.742
	17.1	39.5209	208.048
	17.12	40.5209	207.354
	17.14	39.5209	206.738
	17.16	39.2709	206.198
	17.18	39.6043	207.585
	17.2	40.6043	208.279
	17.22	42.0209	207.971
	17.24	39.5209	208.896
	17.26	39.3543	208.973
	17.28	39.8543	209.821
	17.3	40.8543	208.973
	17.32	39.6876	208.433
	17.34	40.1043	207.894
	17.36	40.6876	208.742
	17.38	39.3543	211.363
	17.4	40.6876	211.825
	17.42	40.4376	209.281
	17.44	38.5209	209.281
	17.46	39.4376	211.825
	17.48	39.1043	210.669
	17.5	39.0209	210.515
	17.52	41.4376	209.744
	17.54	41.2709	208.742
	17.56	41.6876	209.744
	17.58	41.6876	210.283
	17.6	42.7709	209.898
	17.62	42.2709	209.667
	17.64	39.2709	211.671
	17.66	39.3543	210.977
	17.68	40.6043	209.744
	17.7	40.7709	211.671
	17.72	40.6043	211.208
	17.74	42.1043	210.206
	17.76	42.7709	211.979
	17.78	43.8543	211.825
	17.8	40.6043	210.129
	17.82	39.1043	209.744
	17.84	43.1043	211.363
	17.86	41.0209	213.521
	17.88	40.0209	212.519
	17.9	41.9376	212.133
	17.92	40.0209	211.748
	17.94	40.7709	209.513
	17.96	42.1876	210.206
	17.98	42.0209	211.44
	18	43.2709	213.058
	18.02	44.1043	212.056
	18.04	41.6876	210.052
	18.06	42.3543	210.746
	18.08	43.9376	211.054
	18.1	43.9376	212.904
	18.12	45.4376	212.75
	18.14	46.7709	211.517
	18.16	44.0209	212.904
	18.18	42.6043	213.752
	18.2	44.7709	213.058
	18.22	47.6043	214.369
	18.24	47.5209	214.137
	18.26	45.8543	214.06
	18.28	47.2709	213.444
	18.3	48.6876	212.75
	18.32	49.5209	212.596
	18.34	50.1043	212.442
	18.36	48.9376	214.831
	18.38	49.4376	215.062
	18.4	49.7709	214.215
	18.42	49.9376	213.675
	18.44	51.7709	214.985
	18.46	51.6876	214.6
	18.48	49.4376	213.367
	18.5	52.6876	214.908
	18.52	53.9376	214.369
	18.54	51.7709	213.367
	18.56	51.1876	214.754
	18.58	51.1876	214.677
	18.6	51.6043	213.444
	18.62	51.6043	213.444
	18.64	50.1043	214.754
	18.66	48.3543	213.29
	18.68	49.8543	211.44
	18.7	52.4376	212.981
	18.72	53.2709	214.754
	18.74	53.0209	214.677
	18.76	51.7709	213.444
	18.78	50.3543	213.213
	18.8	52.7709	214.215
	18.82	53.2709	215.525
	18.84	50.6876	215.062
	18.86	50.6876	214.677
	18.88	51.5209	214.369
	18.9	54.3543	214.446
	18.92	54.8543	215.833
	18.94	55.6043	215.525
	18.96	56.6043	215.525
	18.98	57.0209	218.069
	19	59.5209	219.225
	19.02	59.9376	217.915
	19.04	60.4376	218.069
	19.06	62.3543	220.073
	19.08	63.4376	220.535
	19.1	62.2709	219.842
	19.12	61.6043	220.073
	19.14	64.1043	221.537
	19.16	63.0209	220.69
	19.18	61.1876	219.687
	19.2	65.2709	221.075
	19.22	68.7709	221.152
	19.24	70.1043	221.615
	19.26	70.1043	224.004
	19.28	74.1043	224.467
	19.3	73.0209	224.39
	19.32	68.9376	225.083
	19.34	72.3543	224.852
	19.36	76.0209	223.156
	19.38	76.1876	221.923
	19.4	74.1043	223.002
	19.42	75.3543	224.081
	19.44	76.2709	224.621
	19.46	77.7709	223.387
	19.48	80.2709	223.31
	19.5	78.7709	225.546
	19.52	77.5209	225.16
	19.54	79.3543	222.617
	19.56	80.0209	222.077
	19.58	77.8543	222
	19.6	78.8543	223.079
	19.62	80.9376	224.544
	19.64	79.1876	224.158
	19.66	79.5209	225.315
	19.68	79.3543	225.392
	19.7	80.0209	223.542
	19.72	79.5209	225.006
	19.74	76.0209	224.775
	19.76	77.6876	225.7
	19.78	80.4376	228.012
	19.8	79.7709	226.779
	19.82	82.4376	225.16
	19.84	84.4376	223.927
	19.86	79.7709	224.312
	19.88	79.3543	224.158
	19.9	81.6043	222.925
	19.92	78.6043	225.083
	19.94	79.9376	225.931
	19.96	79.4376	224.312
	19.98	75.8543	222.848
	20	78.7709	222.385
	20.02	77.2709	225.006
	20.04	75.6876	226.24
	20.06	76.5209	226.085
	20.08	76.8543	226.625
	20.1	75.6876	224.544
	20.12	77.6043	222.385
	20.14	76.7709	222
	20.16	75.4376	223.542
	20.18	76.5209	224.158
	20.2	76.1043	223.773
	20.22	78.9376	224.004
	20.24	77.7709	224.004
	20.26	75.9376	222.231
	20.28	74.5209	222.617
	20.3	74.6043	221.229
	20.32	77.3543	221.537
	20.34	75.9376	222.925
	20.36	73.4376	221.615
	20.38	73.4376	223.619
	20.4	70.6876	224.158
	20.42	70.1043	224.004
	20.44	72.4376	224.698
	20.46	73.8543	223.927
	20.48	70.7709	223.387
	20.5	70.6876	223.387
	20.52	73.9376	224.39
	20.54	73.5209	224.544
	20.56	72.8543	224.158
	20.58	73.1876	223.619
	20.6	72.1043	222.462
	20.62	71.6043	222.462
	20.64	69.9376	221.615
	20.66	69.9376	221.692
	20.68	69.4376	224.39
	20.7	68.6876	224.852
	20.72	68.3543	224.158
	20.74	68.6876	223.002
	20.76	71.0209	220.998
	20.78	70.1043	220.535
	20.8	68.3543	222.077
	20.82	70.2709	222.54
	20.84	68.8543	222.231
	20.86	68.4376	221.229
	20.88	70.2709	222.694
	20.9	68.4376	223.773
	20.92	69.6043	223.156
	20.94	71.3543	222.848
	20.96	71.8543	224.158
	20.98	72.0209	222.231
	21	71.8543	221.229
	21.02	67.9376	223.233
	21.04	66.1876	223.465
	21.06	67.5209	223.542
	21.08	69.4376	221.383
	21.1	71.0209	220.612
	21.12	70.0209	221.923
	21.14	67.8543	220.998
	21.16	66.1876	222.617
	21.18	65.6876	223.387
	21.2	65.4376	223.233
	21.22	64.4376	221.383
	21.24	64.6876	221.306
	21.26	67.1043	221.846
	21.28	70.6876	222.694
	21.3	69.9376	221.383
	21.32	68.4376	219.61
	21.34	67.1043	220.458
	21.36	66.6043	220.767
	21.38	68.6043	223.387
	21.4	70.3543	221.923
	21.42	69.3543	222.771
	21.44	69.3543	224.621
	21.46	68.7709	225.16
	21.48	67.2709	223.619
	21.5	69.6876	222.925
	21.52	71.2709	221.769
	21.54	72.2709	220.304
	21.56	71.6876	222.308
	21.58	70.6043	224.544
	21.6	69.5209	223.465
	21.62	68.1876	223.31
	21.64	66.1043	224.081
	21.66	68.5209	222.925
	21.68	70.2709	222.154
	21.7	69.6043	220.304
	21.72	68.9376	221.306
	21.74	68.2709	223.002
	21.76	70.1043	223.387
	21.78	71.4376	223.002
	21.8	68.0209	223.156
	21.82	68.0209	222.154
	21.84	67.7709	221.692
	21.86	68.6876	221.615
	21.88	69.6043	224.004
	21.9	69.9376	226.085
	21.92	69.0209	224.081
	21.94	69.6876	223.233
	21.96	69.3543	222.077
	21.98	66.6876	221.923
	22	69.1043	222.848
	22.02	67.9376	225.16
	22.04	68.7709	223.542
	22.06	69.6876	222.54
	22.08	68.6876	223.542
	22.1	69.7709	223.465
	22.12	72.0209	221.692
	22.14	69.4376	220.535
	22.16	72.0209	221.537
	22.18	70.6043	224.081
	22.2	67.7709	222.077
	22.22	68.1876	224.004
	22.24	67.6876	223.85
	22.26	68.3543	223.696
	22.28	69.1876	224.39
	22.3	69.0209	224.929
	22.32	68.2709	222.771
	22.34	68.8543	222.385
	22.36	69.8543	222.308
	22.38	69.1876	222.925
	22.4	68.6043	223.542
	22.42	69.9376	225.083
	22.44	69.1876	225.237
	22.46	71.1043	224.467
	22.48	71.1043	223.31
	22.5	68.6043	222.925
	22.52	68.1876	223.233
	22.54	71.1043	223.233
	22.56	70.0209	222.848
	22.58	71.8543	221.537
	22.6	71.6043	222.231
	22.62	71.9376	220.844
	22.64	72.4376	224.698
	22.66	72.7709	220.921
	22.68	71.4376	222.077
	22.7	71.6043	223.542
	22.72	72.0209	224.235
	22.74	71.1876	224.621
	22.76	70.7709	225.777
	22.78	72.6043	223.387
	22.8	71.1876	223.465
	22.82	73.9376	222.617
	22.84	73.1043	223.31
	22.86	74.2709	225.392
	22.88	73.1876	226.24
	22.9	72.1043	224.235
	22.92	75.6043	222.848
	22.94	72.9376	224.39
	22.96	72.6876	222.54
	22.98	71.1876	222.925
	23	69.6876	223.387
	23.02	74.2709	225.7
	23.04	74.7709	227.396
	23.06	73.7709	225.469
	23.08	73.1876	224.775
	23.1	74.9376	224.467
	23.12	74.5209	224.929
	23.14	79.8543	226.24
	23.16	79.2709	222.925
	23.18	75.3543	222
	23.2	77.1876	225.16
	23.22	77.1043	223.773
	23.24	77.1876	223.619
	23.26	75.5209	226.162
	23.28	79.1043	228.244
	23.3	78.6043	225.7
	23.32	77.1043	225.931
	23.34	80.5209	227.242
	23.36	83.1043	227.704
	23.38	82.3543	227.627
	23.4	83.0209	228.012
	23.42	85.8543	227.935
	23.44	90.0209	226.702
	23.46	86.6043	227.55
	23.48	90.1043	231.404
	23.5	85.6043	231.481
	23.52	87.1043	232.56
	23.54	87.7709	229.169
	23.56	91.6043	231.327
	23.58	90.0209	230.402
	23.6	91.6043	230.171
	23.62	94.4376	235.027
	23.64	92.4376	235.181
	23.66	95.4376	230.402
	23.68	96.1876	232.252
	23.7	98.7709	234.102
	23.72	102.188	234.642
	23.74	105.854	235.798
	23.76	102.854	237.185
	23.78	105.771	236.569
	23.8	105.771	237.571
	23.82	112.771	235.875
	23.84	118.021	238.496
	23.86	117.354	240.346
	23.88	113.521	242.504
	23.9	112.521	241.271
	23.92	111.938	240.346
	23.94	117.021	242.967
	23.96	116.354	241.81
	23.98	123.354	242.581
	24	125.604	242.581
	24.02	124.271	244.971
	24.04	122.271	247.9
	24.06	123.271	244.2
	24.08	127.521	244.277
	24.1	127.188	244.894
	24.12	124.688	243.275
	24.14	121.354	245.125
	24.16	122.604	241.887
	24.18	127.938	242.273
	24.2	129.938	244.508
	24.22	127.438	243.66
	24.24	124.271	246.898
	24.26	128.771	243.352
	24.28	124.104	239.96
	24.3	124.521	241.04
	24.32	123.104	242.504
	24.34	125.354	240.423
	24.36	122.354	239.421
	24.38	122.521	241.502
	24.4	119.854	240.423
	24.42	111.188	238.187
	24.44	113.354	236.26
	24.46	112.104	235.412
	24.48	113.938	237.34
	24.5	110.771	233.794
	24.52	109.604	234.333
	24.54	105.438	232.946
	24.56	106.188	233.408
	24.58	100.938	235.181
	24.6	100.271	233.717
	24.62	99.3543	232.021
	24.64	94.6043	230.094
	24.66	94.9376	231.173
	24.68	96.6876	229.554
	24.7	92.8543	230.633
	24.72	97.1043	229.477
	24.74	90.2709	228.012
	24.76	92.2709	228.475
	24.78	88.0209	227.087
	24.8	88.1043	226.24
	24.82	86.7709	226.085
	24.84	87.0209	228.86
	24.86	89.2709	224.621
	24.88	85.8543	224.312
	24.9	81.9376	227.935
	24.92	82.9376	225.315
	24.94	81.1043	226.933
	24.96	80.1876	224.235
	24.98	79.1043	225.083
	25	78.9376	224.235
	25.02	72.7709	223.696
	25.04	75.5209	220.304
	25.06	76.2709	225.006
	25.08	75.6043	225.392
	25.1	74.4376	222.925
	25.12	75.7709	223.696
	25.14	73.9376	220.998
	25.16	77.1876	221.537
	25.18	74.0209	223.465
	25.2	72.5209	222.771
	25.22	70.7709	222.848
	25.24	75.1876	222.154
	25.26	72.3543	220.767
	25.28	70.0209	223.927
	25.3	70.5209	220.381
	25.32	69.5209	219.687
	25.34	69.1043	221.769
	25.36	67.1876	221.46
	25.38	65.1043	223.233
	25.4	68.1043	219.919
	25.42	70.0209	221.229
	25.44	68.7709	220.073
	25.46	70.1876	222.231
	25.48	67.6876	221.692
	25.5	69.2709	219.61
	25.52	70.1876	221.615
	25.54	70.1876	221.075
	25.56	66.5209	219.302
	25.58	67.3543	219.533
	25.6	71.2709	219.687
	25.62	68.8543	219.996
	25.64	66.4376	219.919
	25.66	67.8543	219.302
	25.68	69.1876	220.612
	25.7	67.9376	221.075
	25.72	65.6043	217.76
	25.74	67.2709	217.915
	25.76	67.9376	217.067
	25.78	66.6876	216.373
	25.8	63.4376	218.531
	25.82	64.6876	219.533
	25.84	65.1876	217.837
	25.86	66.2709	217.452
	25.88	63.3543	219.533
	25.9	64.3543	220.535
	25.92	64.1043	220.073
	25.94	64.7709	220.304
	25.96	61.6876	217.683
	25.98	66.2709	219.148
	26	61.5209	217.683
	26.02	64.3543	217.375
	26.04	63.0209	219.225
	26.06	66.6876	218.531
	26.08	63.5209	218.84
	26.1	63.9376	216.219
	26.12	65.0209	215.987
	26.14	62.2709	218.223
	26.16	62.4376	219.302
	26.18	62.6876	218.454
	26.2	63.1876	218.531
	26.22	65.8543	215.91
	26.24	63.9376	218.84
	26.26	61.1043	217.144
	26.28	63.9376	218.146
	26.3	64.6876	219.842
	26.32	62.5209	219.687
	26.34	64.0209	218.762
	26.36	63.1043	218.377
	26.38	66.3543	218.917
	26.4	61.1043	218.531
	26.42	61.0209	219.071
	26.44	62.3543	217.221
	26.46	62.9376	216.142
	26.48	63.6876	218.994
	26.5	62.1876	217.915
	26.52	60.6876	216.219
	26.54	63.9376	216.373
	26.56	61.0209	216.142
	26.58	59.3543	217.529
	26.6	60.0209	216.99
	26.62	61.2709	216.758
	26.64	64.5209	216.604
	26.66	62.7709	214.292
	26.68	63.4376	216.835
	26.7	59.1876	217.915
	26.72	61.2709	218.223
	26.74	60.3543	218.762
	26.76	55.1876	221.615
	26.78	59.2709	219.302
	26.8	63.0209	217.837
	26.82	62.5209	217.683
	26.84	61.3543	215.294
	26.86	58.3543	215.217
	26.88	59.9376	215.217
	26.9	57.6876	218.608
	26.92	58.7709	213.29
	26.94	60.8543	215.217
	26.96	60.0209	213.829
	26.98	55.6876	217.375
	27	62.0209	214.908
	27.02	58.5209	214.369
	27.04	60.0209	217.837
	27.06	61.3543	217.606
	27.08	60.1876	215.525
	27.1	58.1043	217.452
	27.12	61.3543	218.608
	27.14	61.2709	213.521
	27.16	57.4376	214.369
	27.18	59.8543	219.379
	27.2	62.8543	214.985
	27.22	63.8543	215.294
	27.24	58.5209	216.835
	27.26	62.5209	214.215
	27.28	58.1043	215.525
	27.3	61.4376	215.833
	27.32	55.1043	215.679
	27.34	61.3543	218.377
	27.36	60.6043	215.217
	27.38	60.5209	213.444
	27.4	62.6876	216.758
	27.42	60.3543	212.133
	27.44	54.0209	215.14
	27.46	55.7709	213.752
	27.48	57.4376	215.448
	27.5	55.8543	213.444
	27.52	57.1043	215.525
	27.54	60.0209	215.602
	27.56	61.8543	214.215
	27.58	58.6043	215.294
	27.6	56.6876	214.06
	27.62	58.8543	215.14
	27.64	59.8543	215.756
	27.66	59.2709	215.294
	27.68	60.0209	216.296
	27.7	59.5209	214.215
	27.72	57.1043	215.371
	27.74	58.6043	215.987
	27.76	57.8543	213.521
	27.78	59.1876	212.442
	27.8	56.4376	213.598
	27.82	58.1043	215.833
	27.84	53.5209	214.6
	27.86	59.9376	215.14
	27.88	53.6043	211.902
	27.9	58.6876	214.292
	27.92	58.1876	215.525
	27.94	60.6876	214.6
	27.96	58.4376	215.833
	27.98	61.1876	213.135
	28	55.2709	213.521
	28.02	55.7709	216.065
	28.04	57.6876	214.137
	28.06	54.5209	214.446
	28.08	57.0209	215.294
	28.1	56.2709	212.904
	28.12	56.4376	213.29
	28.14	56.5209	214.523
	28.16	54.6043	215.679
	28.18	60.6043	216.065
	28.2	55.1876	211.44
	28.22	56.1043	212.75
	28.24	52.6876	211.671
	28.26	56.8543	211.979
	28.28	56.1043	214.985
	28.3	58.7709	209.59
	28.32	56.7709	212.75
	28.34	53.7709	216.142
	28.36	56.3543	214.06
	28.38	59.8543	213.829
	28.4	51.5209	216.45
	28.42	58.3543	212.827
	28.44	55.4376	214.446
	28.46	54.7709	214.215
	28.48	54.1043	216.219
	28.5	55.6043	213.829
	28.52	53.3543	215.14
	28.54	55.2709	214.754
	28.56	56.3543	213.906
	28.58	56.0209	215.525
	28.6	53.1876	212.287
	28.62	54.1876	212.981
	28.64	54.1043	213.906
	28.66	53.1876	212.75
	28.68	53.5209	213.675
	28.7	56.1043	214.369
	28.72	55.1043	213.213
	28.74	56.6876	214.369
	28.76	54.4376	214.985
	28.78	55.7709	213.135
	28.8	55.5209	214.292
	28.82	56.8543	213.213
	28.84	55.6043	212.442
	28.86	54.2709	213.213
	28.88	57.4376	215.371
	28.9	53.6043	212.981
	28.92	54.7709	217.76
	28.94	55.0209	213.058
	28.96	55.5209	217.915
	28.98	58.2709	215.294
	29	54.0209	216.219
	29.02	53.7709	213.213
	29.04	59.1876	212.21
	29.06	50.8543	213.598
	29.08	53.7709	215.833
	29.1	58.3543	212.904
	29.12	54.1043	215.602
	29.14	60.7709	211.285
	29.16	55.5209	212.287
	29.18	53.5209	214.677
	29.2	58.0209	211.902
	29.22	57.0209	216.373
	29.24	53.0209	214.831
	29.26	52.6876	216.835
	29.28	51.0209	215.294
	29.3	52.2709	216.373
	29.32	53.6043	212.673
	29.34	54.1043	215.525
	29.36	57.1876	213.444
	29.38	56.1043	215.525
	29.4	53.8543	217.067
	29.42	51.1043	215.525
	29.44	53.0209	214.523
	29.46	52.6043	212.056
	29.48	53.2709	217.375
	29.5	53.2709	215.679
	29.52	53.1043	218.84
	29.54	54.2709	215.448
	29.56	55.2709	214.523
	29.58	53.6043	212.904
	29.6	55.9376	220.535
	29.62	53.6043	217.606
	29.64	52.4376	217.915
	29.66	54.6876	217.837
	29.68	51.6043	216.45
	29.7	54.7709	215.217
	29.72	53.1876	218.685
	29.74	57.6043	220.921
	29.76	54.5209	212.75
	29.78	51.2709	217.992
	29.8	54.6043	215.987
	29.82	50.9376	218.608
	29.84	51.2709	215.91
	29.86	54.7709	217.76
	29.88	55.4376	219.379
	29.9	56.6043	217.837
	29.92	51.4376	216.527
	29.94	54.6876	216.99
	29.96	53.1876	216.99
	29.98	52.3543	218.146
	30	54.5209	216.527
	30.02	53.6043	216.681
	30.04	53.0209	215.987
	30.06	52.1876	215.756
	30.08	51.5209	217.837
	30.1	53.2709	214.908
	30.12	51.6876	217.992
	30.14	52.1043	214.831
	30.16	54.6876	215.448
	30.18	55.0209	215.756
	30.2	50.5209	216.373
	30.22	48.8543	215.217
	30.24	53.1876	219.456
	30.26	53.6043	220.767
	30.28	51.2709	217.76
	30.3	50.7709	216.142
	30.32	51.1876	218.223
	30.34	52.1876	216.835
	30.36	55.1876	213.752
	30.38	53.4376	215.602
	30.4	53.2709	217.529
	30.42	52.0209	217.915
	30.44	55.2709	218.223
	30.46	51.7709	214.137
	30.48	51.9376	214.908
	30.5	52.3543	213.598
	30.52	52.6876	215.448
	30.54	52.5209	213.444
	30.56	51.6876	216.219
	30.58	54.7709	215.679
	30.6	53.2709	213.906
	30.62	52.1876	217.144
	30.64	49.8543	214.754
	30.66	53.9376	217.221
	30.68	49.0209	214.831
	30.7	52.1876	215.371
	30.72	48.8543	216.99
	30.74	51.9376	214.137
	30.76	50.0209	215.062
	30.78	50.6043	215.217
	30.8	45.8543	217.992
	30.82	51.5209	214.215
	30.84	52.6876	213.367
	30.86	53.4376	217.76
	30.88	49.1043	214.215
	30.9	49.4376	214.754
	30.92	49.2709	214.6
	30.94	50.8543	215.525
	30.96	48.8543	215.371
	30.98	52.5209	216.296
	31	47.4376	215.448
	31.02	49.3543	215.217
	31.04	50.1043	215.756
	31.06	49.2709	211.748
	31.08	51.6876	210.052
	31.1	49.5209	214.292
	31.12	52.2709	214.06
	31.14	48.2709	211.594
	31.16	47.7709	212.21
	31.18	50.5209	211.517
	31.2	48.5209	213.598
	31.22	50.6043	210.669
	31.24	50.7709	211.594
	31.26	53.1043	210.977
	31.28	51.3543	213.058
	31.3	50.7709	211.902
	31.32	50.1043	210.977
	31.34	48.1043	211.208
	31.36	50.1876	212.365
	31.38	47.7709	211.594
	31.4	48.6876	211.825
	31.42	49.2709	214.215
	31.44	51.1876	212.519
	31.46	50.9376	214.06
	31.48	53.0209	213.367
	31.5	48.4376	211.208
	31.52	48.6876	213.906
	31.54	52.6876	212.596
	31.56	49.6043	209.281
	31.58	50.2709	212.596
	31.6	48.8543	213.752
	31.62	49.7709	212.673
	31.64	48.6043	211.363
	31.66	49.1043	209.821
	31.68	49.6876	209.975
	31.7	51.6043	210.283
	31.72	47.6876	212.21
	31.74	47.2709	209.358
	31.76	47.1876	210.746
	31.78	51.0209	211.054
	31.8	49.6876	211.671
	31.82	48.8543	208.819
	31.84	50.6876	211.208
	31.86	49.0209	210.052
	31.88	48.8543	210.977
	31.9	49.1043	211.054
	31.92	50.0209	212.519
	31.94	50.5209	210.746
	31.96	49.6043	210.438
	31.98	46.3543	210.206
	32	45.8543	210.669
	32.02	47.6876	210.746
	32.04	51.6876	212.365
	32.06	50.4376	208.896
	32.08	49.7709	209.204
	32.1	47.9376	211.054
	32.12	49.2709	208.896
	32.14	48.9376	208.202
	32.16	49.1043	209.127
	32.18	47.3543	209.744
	32.2	50.1043	209.975
	32.22	48.5209	209.435
	32.24	47.6876	209.358
	32.26	45.6876	209.127
	32.28	49.0209	210.515
	32.3	49.4376	210.052
	32.32	47.0209	210.36
	32.34	50.4376	211.131
	32.36	47.1043	211.131
	32.38	46.6876	211.594
	32.4	49.6043	209.435
	32.42	47.6876	208.433
	32.44	49.4376	209.05
	32.46	52.8543	209.667
	32.48	49.3543	209.513
	32.5	51.1043	208.665
	32.52	48.6043	208.665
	32.54	46.6043	209.975
	32.56	48.3543	210.129
	32.58	48.0209	210.206
	32.6	48.4376	211.517
	32.62	50.5209	209.127
	32.64	47.0209	210.052
	32.66	51.5209	209.127
	32.68	47.3543	212.365
	32.7	48.8543	212.673
	32.72	48.9376	210.129
	32.74	50.4376	209.513
	32.76	48.8543	209.821
	32.78	47.6043	211.208
	32.8	49.6043	211.517
	32.82	46.6876	212.981
	32.84	49.6876	209.821
	32.86	47.4376	211.131
	32.88	49.1876	209.821
	32.9	47.1043	211.131
	32.92	46.6876	211.054
	32.94	48.7709	209.898
	32.96	51.1043	209.59
	32.98	51.6043	211.285
	33	47.7709	209.898
	33.02	49.1043	211.208
	33.04	48.8543	211.131
	33.06	48.1876	210.052
	33.08	49.2709	211.054
	33.1	47.5209	212.365
	33.12	49.0209	213.135
	33.14	47.4376	210.515
	33.16	49.7709	209.744
	33.18	49.7709	210.36
	33.2	48.1876	210.36
	33.22	46.2709	212.21
	33.24	47.4376	211.748
	33.26	48.7709	208.665
	33.28	49.0209	211.594
	33.3	51.1876	213.058
	33.32	48.9376	211.979
	33.34	51.2709	212.827
	33.36	51.6876	211.44
	33.38	50.9376	211.44
	33.4	50.9376	213.135
	33.42	49.6876	211.363
	33.44	52.1043	212.827
	33.46	53.3543	211.748
	33.48	50.0209	212.673
	33.5	50.4376	211.825
	33.52	53.6043	211.44
	33.54	52.2709	213.598
	33.56	53.5209	214.677
	33.58	56.6876	215.987
	33.6	55.0209	214.369
	33.62	55.2709	214.677
	33.64	58.6043	214.523
	33.66	55.4376	215.371
	33.68	56.0209	215.833
	33.7	58.4376	215.217
	33.72	56.8543	214.446
	33.74	57.8543	214.6
	33.76	59.1043	213.058
	33.78	63.6043	215.217
	33.8	59.7709	214.677
	33.82	58.8543	215.217
	33.84	59.7709	217.067
	33.86	63.1876	217.529
	33.88	63.3543	218.454
	33.9	62.4376	220.227
	33.92	66.1876	217.606
	33.94	64.9376	218.377
	33.96	67.3543	220.227
	33.98	64.3543	221.383
	34	64.5209	218.762
	34.02	67.6876	218.377
	34.04	67.0209	221.537
	34.06	68.1876	220.998
	34.08	71.2709	220.304
	34.1	70.6043	220.844
	34.12	69.7709	222.925
	34.14	71.4376	222.771
	34.16	73.1043	221.229
	34.18	73.5209	222.077
	34.2	75.1876	224.081
	34.22	75.6043	226.008
	34.24	76.6043	224.929
	34.26	77.5209	225.854
	34.28	76.6043	226.008
	34.3	77.8543	225.854
	34.32	81.0209	226.394
	34.34	81.4376	227.396
	34.36	80.9376	227.165
	34.38	81.6876	229.323
	34.4	78.6876	229.708
	34.42	84.6876	228.86
	34.44	87.5209	226.162
	34.46	87.1043	226.394
	34.48	82.1876	230.325
	34.5	84.1043	228.167
	34.52	82.3543	229.862
	34.54	82.0209	230.787
	34.56	81.6043	230.479
	34.58	83.8543	229.323
	34.6	87.1876	227.242
	34.62	84.8543	229.015
	34.64	85.1043	228.398
	34.66	83.9376	230.402
	34.68	87.9376	230.787
	34.7	84.0209	229.477
	34.72	85.3543	228.475
	34.74	85.0209	231.79
	34.76	85.0209	231.558
	34.78	83.5209	229.862
	34.8	84.2709	233.254
	34.82	86.1876	233.948
	34.84	87.2709	231.712
	34.86	87.3543	231.79
	34.88	88.2709	230.865
	34.9	84.3543	233.331
	34.92	84.7709	233.562
	34.94	86.7709	233.1
	34.96	82.3543	235.644
	34.98	83.9376	232.56
	35	82.1043	233.485
	35.02	83.2709	234.41
	35.04	83.7709	234.796
	35.06	82.0209	233.1
	35.08	82.1876	232.483
	35.1	82.5209	233.717
	35.12	81.7709	233.717
	35.14	84.3543	235.412
	35.16	84.4376	234.41
	35.18	81.6043	233.64
	35.2	80.6043	232.406
	35.22	82.0209	232.56
	35.24	79.1876	234.256
	35.26	79.1876	232.869
	35.28	83.7709	234.796
	35.3	82.6876	235.875
	35.32	81.0209	235.567
	35.34	80.9376	235.952
	35.36	77.3543	236.029
	35.38	80.7709	232.483
	35.4	83.2709	233.794
	35.42	80.7709	236.183
	35.44	80.5209	234.487
	35.46	79.1876	232.098
	35.48	77.5209	233.408
	35.5	78.5209	235.335
	35.52	80.5209	234.179
	35.54	81.3543	231.867
	35.56	78.0209	232.021
	35.58	76.8543	230.556
	35.6	79.1876	231.79
	35.62	77.6876	232.869
	35.64	77.1876	231.867
	35.66	78.6876	231.481
	35.68	76.6043	232.56
	35.7	76.1876	230.865
	35.72	79.0209	230.787
	35.74	79.7709	233.562
	35.76	80.7709	234.41
	35.78	81.5209	234.102
	35.8	81.1876	231.173
	35.82	79.6876	229.4
	35.84	79.9376	231.79
	35.86	78.0209	236.492
	35.88	77.6876	235.027
	35.9	79.0209	231.558
	35.92	79.7709	229.477
	35.94	76.6043	230.556
	35.96	79.3543	231.404
	35.98	82.8543	230.787
	36	81.6043	230.787
	36.02	80.9376	231.944
	36.04	81.4376	231.096
	36.06	83.1043	231.25
	36.08	84.7709	231.327
	36.1	82.0209	230.942
	36.12	79.2709	229.785
	36.14	81.4376	231.712
	36.16	80.6043	232.869
	36.18	82.1043	230.479
	36.2	82.2709	229.862
	36.22	83.0209	232.021
	36.24	86.0209	230.71
	36.26	84.8543	230.633
	36.28	83.5209	232.252
	36.3	86.9376	230.556
	36.32	89.5209	228.706
	36.34	86.8543	231.173
	36.36	85.3543	229.708
	36.38	87.1043	228.244
	36.4	84.9376	228.552
	36.42	84.4376	226.856
	36.44	86.9376	226.394
	36.46	87.8543	227.319
	36.48	84.8543	227.55
	36.5	86.6043	227.935
	36.52	85.1876	225.931
	36.54	84.3543	227.01
	36.56	83.9376	228.552
	36.58	83.1876	226.008
	36.6	84.8543	224.312
	36.62	85.5209	223.696
	36.64	85.0209	222.925
	36.66	82.6876	223.465
	36.68	78.9376	225.083
	36.7	77.6043	224.698
	36.72	78.4376	224.621
	36.74	75.5209	222.617
	36.76	73.3543	219.533
	36.78	76.8543	219.919
	36.8	75.3543	221.229
	36.82	73.5209	222.617
	36.84	73.2709	221.075
	36.86	73.3543	220.304
	36.88	74.3543	220.998
	36.9	74.1876	220.612
	36.92	73.6876	219.842
	36.94	70.1876	218.377
	36.96	70.6876	217.606
	36.98	72.1043	217.375
	37	71.1043	217.067
	37.02	71.6043	217.76
	37.04	71.9376	218.146
	37.06	69.4376	218.608
	37.08	68.8543	217.915
	37.1	67.0209	214.6
	37.12	65.0209	214.446
	37.14	68.8543	217.221
	37.16	68.1876	218.146
	37.18	65.6043	216.527
	37.2	66.0209	216.681
	37.22	67.1876	218.223
	37.24	66.0209	218.685
	37.26	64.2709	216.45
	37.28	65.5209	214.215
	37.3	64.2709	215.14
	37.32	63.1043	214.754
	37.34	64.3543	214.137
	37.36	62.3543	212.673
	37.38	63.6043	211.671
	37.4	63.6876	213.058
	37.42	62.1043	213.213
	37.44	62.1876	213.135
	37.46	62.0209	213.598
	37.48	63.0209	212.596
	37.5	62.0209	211.594
	37.52	62.1043	212.75
	37.54	63.7709	214.523
	37.56	63.2709	214.6
	37.58	61.5209	213.135
	37.6	59.4376	211.825
	37.62	58.8543	211.748
	37.64	59.3543	213.829
	37.66	60.6043	214.523
	37.68	59.8543	212.133
	37.7	59.6043	211.208
	37.72	61.1876	211.054
	37.74	63.1876	210.9
	37.76	62.2709	211.594
	37.78	63.1876	212.056
	37.8	63.7709	212.287
	37.82	63.8543	212.133
	37.84	67.2709	210.977
	37.86	67.4376	211.44
	37.88	66.7709	211.285
	37.9	66.5209	209.898
	37.92	63.1043	210.9
	37.94	58.6043	212.21
	37.96	60.0209	213.135
	37.98	61.3543	212.442
	38	62.8543	211.054
	38.02	63.2709	210.977
	38.04	58.4376	211.054
	38.06	58.1876	211.131
	38.08	58.1043	211.054
	38.1	54.8543	210.052
	38.12	56.5209	209.821
	38.14	58.6043	209.667
	38.16	56.1876	208.356
	38.18	54.1876	208.973
	38.2	53.3543	210.129
	38.22	55.3543	210.746
	38.24	56.2709	211.44
	38.26	54.5209	209.435
	38.28	53.8543	207.971
	38.3	55.6043	209.204
	38.32	55.0209	209.744
	38.34	52.7709	209.435
	38.36	51.6043	208.51
	38.38	51.1043	207.277
	38.4	52.3543	207.663
	38.42	51.9376	209.744
	38.44	54.2709	209.744
	38.46	54.4376	208.973
	38.48	52.4376	209.435
	38.5	52.4376	207.508
	38.52	49.1043	207.817
	38.54	51.1876	209.975
	38.56	54.4376	209.204
	38.58	52.6043	208.51
	38.6	52.2709	208.125
	38.62	50.2709	207.74
	38.64	50.4376	207.585
	38.66	52.0209	208.433
	38.68	50.5209	208.896
	38.7	48.9376	209.127
	38.72	47.7709	208.973
	38.74	51.6043	207.663
	38.76	53.2709	207.74
	38.78	51.1876	207.277
	38.8	50.4376	207.277
	38.82	51.7709	208.202
	38.84	52.8543	207.354
	38.86	52.0209	207.354
	38.88	49.6043	207.971
	38.9	48.0209	207.354
	38.92	49.8543	206.892
	38.94	48.2709	206.815
	38.96	48.5209	207.2
	38.98	50.7709	207.585
	39	48.9376	207.508
	39.02	49.1043	207.431
	39.04	49.9376	206.969
	39.06	49.6043	207.123
	39.08	50.1043	207.585
	39.1	48.6876	207.585
	39.12	49.7709	208.356
	39.14	52.2709	206.738
	39.16	51.1876	206.738
	39.18	48.7709	208.356
	39.2	49.1876	208.279
	39.22	49.3543	207.971
	39.24	48.1876	207.277
	39.26	49.2709	207.817
	39.28	50.2709	206.892
	39.3	48.1043	206.969
	39.32	47.8543	206.738
	39.34	49.0209	207.354
	39.36	50.0209	206.66
	39.38	49.3543	206.583
	39.4	47.1043	207.663
	39.42	48.9376	207.431
	39.44	50.4376	207.123
	39.46	50.2709	206.121
	39.48	50.4376	205.581
	39.5	50.7709	207.508
	39.52	48.9376	207.431
	39.54	47.0209	205.196
	39.56	47.4376	206.121
	39.58	46.1043	207.817
	39.6	47.1876	207.277
	39.62	46.1876	208.202
	39.64	46.9376	209.127
	39.66	50.7709	208.125
	39.68	48.1043	207.585
	39.7	48.5209	207.663
	39.72	46.8543	207.277
	39.74	44.1043	208.279
	39.76	44.7709	207.894
	39.78	47.6043	208.279
	39.8	49.0209	208.819
	39.82	47.3543	207.894
	39.84	47.4376	206.275
	39.86	47.0209	205.581
	39.88	44.7709	206.121
	39.9	44.6876	206.198
	39.92	46.6876	206.506
	39.94	48.1043	206.121
	39.96	48.6043	206.121
	39.98	49.9376	206.815
	40	48.8543	206.815
	40.02	45.3543	207.585
	40.04	45.5209	207.74
	40.06	47.4376	207.277
	40.08	48.8543	206.583
	40.1	49.1043	207.663
	40.12	49.0209	207.971
	40.14	48.5209	207.046
	40.16	47.7709	207.354
	40.18	47.2709	207.354
	40.2	47.7709	208.356
	40.22	47.5209	208.665
	40.24	47.3543	207.046
	40.26	46.7709	206.892
	40.28	46.6876	207.585
	40.3	49.7709	206.738
	40.32	50.9376	205.89
	40.34	49.6043	205.813
	40.36	47.7709	205.813
	40.38	46.7709	205.427
	40.4	49.0209	206.044
	40.42	49.6043	205.735
	40.44	48.4376	207.123
	40.46	49.0209	208.742
	40.48	48.2709	207.123
	40.5	48.3543	205.581
	40.52	47.4376	205.35
	40.54	48.0209	206.66
	40.56	48.3543	206.506
	40.58	47.1043	205.967
	40.6	49.0209	206.506
	40.62	47.3543	207.663
	40.64	45.9376	206.429
	40.66	48.3543	204.733
	40.68	49.1876	206.275
	40.7	47.3543	206.583
	40.72	45.5209	205.735
	40.74	46.3543	207.817
	40.76	50.1876	206.815
	40.78	48.3543	205.35
	40.8	46.4376	205.504
	40.82	45.8543	205.813
	40.84	46.0209	205.504
	40.86	46.3543	206.506
	40.88	46.3543	207.277
	40.9	46.7709	208.588
	40.92	47.0209	207.971
	40.94	46.4376	208.048
	40.96	46.6043	207.663
	40.98	45.1043	206.583
	41	44.6043	206.815
	41.02	47.2709	207.046
	41.04	48.0209	206.815
	41.06	46.0209	206.815
	41.08	44.1043	206.429
	41.1	43.6043	205.658
	41.12	45.8543	207.123
	41.14	45.2709	208.51
	41.16	45.6876	207.971
	41.18	45.9376	207.817
	41.2	46.1876	208.202
	41.22	46.7709	206.352
	41.24	46.1876	207.354
	41.26	43.8543	207.431
	41.28	43.7709	205.35
	41.3	46.5209	206.198
	41.32	45.2709	207.431
	41.34	43.2709	207.894
	41.36	44.7709	206.969
	41.38	44.6876	206.583
	41.4	43.8543	206.738
	41.42	43.4376	205.273
	41.44	45.8543	204.965
	41.46	44.1043	206.429
	41.48	44.5209	205.504
	41.5	44.6043	207.431
	41.52	44.9376	207.277
	41.54	43.5209	206.583
	41.56	45.0209	206.429
	41.58	47.6876	208.51
	41.6	45.9376	207.046
	41.62	44.2709	206.738
	41.64	44.6876	207.123
	41.66	46.1876	206.121
	41.68	45.5209	205.196
	41.7	45.0209	206.969
	41.72	42.7709	207.894
	41.74	42.1876	205.967
	41.76	43.1043	205.813
	41.78	43.8543	206.583
	41.8	44.8543	205.967
	41.82	44.6043	205.35
	41.84	44.0209	206.892
	41.86	44.4376	207.2
	41.88	41.6876	206.198
	41.9	43.7709	207.431
	41.92	45.4376	207.2
	41.94	45.6043	207.2
	41.96	47.1876	206.892
	41.98	43.4376	206.044
	42	42.6876	205.581
	42.02	44.8543	205.967
	42.04	43.2709	206.892
	42.06	43.4376	207.585
	42.08	41.3543	207.431
	42.1	41.6043	207.663
	42.12	43.6876	207.508
	42.14	44.8543	207.74
	42.16	43.3543	207.354
	42.18	44.1876	206.429
	42.2	43.6876	205.119
	42.22	43.1876	208.202
	42.24	42.5209	209.667
	42.26	42.1043	209.744
	42.28	41.0209	208.588
	42.3	43.5209	207.971
	42.32	42.6876	207.817
	42.34	42.5209	206.969
	42.36	44.4376	207.2
	42.38	43.1876	208.973
	42.4	44.4376	209.513
	42.42	42.6876	207.2
	42.44	45.3543	206.815
	42.46	44.2709	209.744
	42.48	43.6043	210.515
	42.5	42.0209	208.356
	42.52	40.2709	208.202
	42.54	41.6876	207.74
	42.56	41.3543	209.358
	42.58	43.4376	210.9
	42.6	43.8543	211.285
	42.62	43.8543	209.667
	42.64	43.8543	209.667
	42.66	41.8543	209.358
	42.68	45.0209	208.279
	42.7	44.7709	209.667
	42.72	42.7709	209.59
	42.74	42.1043	208.356
	42.76	43.5209	208.742
	42.78	43.7709	207.2
	42.8	44.3543	209.05
	42.82	43.9376	209.667
	42.84	42.6043	208.588
	42.86	41.5209	210.206
	42.88	43.8543	209.821
	42.9	42.2709	209.358
	42.92	44.3543	209.435
	42.94	43.0209	208.356
	42.96	42.1876	209.667
	42.98	43.4376	209.281
	43	44.8543	209.435
	43.02	45.4376	209.281
	43.04	45.0209	209.821
	43.06	44.4376	208.588
	43.08	43.8543	210.206
	43.1	42.4376	209.05
	43.12	44.0209	210.977
	43.14	42.6876	209.05
	43.16	44.1876	209.127
	43.18	44.6043	209.435
	43.2	42.2709	208.742
	43.22	43.0209	208.896
	43.24	43.6876	208.433
	43.26	43.1876	208.202
	43.28	41.4376	211.208
	43.3	43.0209	209.281
	43.32	42.6043	209.358
	43.34	40.0209	209.435
	43.36	42.1043	208.356
	43.38	40.5209	207.2
	43.4	41.6043	207.663
	43.42	40.9376	208.896
	43.44	41.5209	207.277
	43.46	40.8543	208.819
	43.48	41.9376	209.204
	43.5	40.3543	207.046
	43.52	41.6043	208.896
	43.54	39.5209	210.592
	43.56	40.9376	209.898
	43.58	44.0209	205.89
	43.6	40.9376	207.431
	43.62	39.4376	209.358
	43.64	40.6043	209.513
	43.66	40.6876	209.435
	43.68	39.4376	208.896
	43.7	39.9376	209.513
	43.72	41.3543	207.663
	43.74	42.1876	209.127
	43.76	42.5209	206.583
	43.78	40.7709	206.352
	43.8	41.0209	208.433
	43.82	41.0209	209.744
	43.84	40.4376	207.046
	43.86	40.6876	209.127
	43.88	41.2709	207.354
	43.9	42.1876	207.277
	43.92	38.7709	206.66
	43.94	38.7709	206.583
	43.96	40.6876	205.813
	43.98	40.9376	205.89
	44	39.9376	206.892
	44.02	40.6043	207.817
	44.04	39.9376	207.894
	44.06	39.3543	207.2
	44.08	38.3543	206.044
	44.1	39.3543	204.04
	44.12	40.1043	206.044
	44.14	41.1043	206.121
	44.16	41.5209	207.2
	44.18	40.2709	206.429
	44.2	41.1043	206.506
	44.22	40.7709	204.888
	44.24	38.5209	206.738
	44.26	35.8543	205.89
	44.28	36.1876	206.121
	44.3	38.8543	207.2
	44.32	37.0209	207.046
	44.34	39.2709	207.354
	44.36	40.6043	208.048
	44.38	39.7709	207.894
	44.4	38.1876	205.89
	44.42	37.1043	205.967
	44.44	41.1043	206.583
	44.46	41.0209	206.121
	44.48	39.2709	206.352
	44.5	36.6043	207.508
	44.52	39.1043	206.66
	44.54	36.6043	206.969
	44.56	36.1043	206.738
	44.58	37.1043	208.588
	44.6	39.4376	208.048
	44.62	37.1876	206.198
	44.64	38.1876	207.354
	44.66	37.5209	204.81
	44.68	35.8543	204.81
	44.7	37.4376	206.275
	44.72	39.7709	205.967
	44.74	35.8543	207.277
	44.76	36.3543	207.277
	44.78	39.1043	206.969
	44.8	38.5209	204.117
	44.82	38.2709	205.658
	44.84	39.0209	207.354
	44.86	37.3543	205.504
	44.88	37.9376	206.275
	44.9	39.1043	208.048
	44.92	34.6876	205.119
	44.94	35.6876	204.965
[truncated: 2,253 more rows]

## Sheet: Fig. 2 h
	FTIR
	Wavelenght	NT	NT mag tau
	4000	99.412	156.98
	3999	99.4512	156.985
	3998	99.5387	156.985
	3997	99.648	156.959
	3996	99.7421	156.939
	3995	99.79	156.975
	3994	99.7827	157.087
	3993	99.7378	157.224
	3992	99.6856	157.306
	3991	99.6451	157.293
	3990	99.6107	157.229
	3989	99.5664	157.187
	3988	99.5092	157.203
	3987	99.4544	157.249
	3986	99.4206	157.275
	3985	99.4146	157.259
	3984	99.4313	157.218
	3983	99.4582	157.186
	3982	99.4775	157.177
	3981	99.4723	157.176
	3980	99.4426	157.154
	3979	99.4114	157.091
	3978	99.4064	157.001
	3977	99.4335	156.933
	3976	99.47	156.933
	3975	99.485	157.014
	3974	99.4672	157.136
	3973	99.4326	157.236
	3972	99.409	157.267
	3971	99.4129	157.228
	3970	99.4357	157.146
	3969	99.4511	157.055
	3968	99.4357	156.972
	3967	99.3882	156.903
	3966	99.3328	156.857
	3965	99.3065	156.848
	3964	99.3358	156.883
	3963	99.4152	156.955
	3962	99.5056	157.049
	3961	99.5654	157.146
	3960	99.5848	157.214
	3959	99.5848	157.218
	3958	99.5846	157.151
	3957	99.5802	157.051
	3956	99.5597	156.973
	3955	99.5291	156.948
	3954	99.512	156.968
	3953	99.5243	157.013
	3952	99.557	157.067
	3951	99.5838	157.119
	3950	99.5838	157.147
	3949	99.5568	157.132
	3948	99.5225	157.087
	3947	99.5046	157.066
	3946	99.5133	157.117
	3945	99.5415	157.234
	3944	99.5749	157.341
	3943	99.6037	157.365
	3942	99.623	157.311
	3941	99.6275	157.252
	3940	99.6125	157.238
	3939	99.5799	157.24
	3938	99.536	157.193
	3937	99.4848	157.068
	3936	99.4275	156.911
	3935	99.3716	156.803
	3934	99.3344	156.797
	3933	99.3299	156.892
	3932	99.3506	157.042
	3931	99.3717	157.194
	3930	99.3796	157.309
	3929	99.3839	157.369
	3928	99.402	157.367
	3927	99.4355	157.296
	3926	99.4611	157.167
	3925	99.4487	157.019
	3924	99.397	156.913
	3923	99.3436	156.884
	3922	99.3294	156.915
	3921	99.3569	156.961
	3920	99.3914	156.996
	3919	99.402	157.013
	3918	99.398	157.011
	3917	99.4116	156.993
	3916	99.4529	156.974
	3915	99.4958	156.976
	3914	99.5055	157.004
	3913	99.4693	157.045
	3912	99.4037	157.076
	3911	99.3356	157.084
	3910	99.2786	157.061
	3909	99.2282	157.004
	3908	99.1819	156.921
	3907	99.1584	156.828
	3906	99.1925	156.748
	3905	99.2995	156.695
	3904	99.443	156.68
	3903	99.5569	156.716
	3902	99.6057	156.808
	3901	99.5995	156.927
	3900	99.5614	157.019
	3899	99.5011	157.049
	3898	99.4258	157.029
	3897	99.3594	156.996
	3896	99.3352	156.985
	3895	99.3614	157.013
	3894	99.4018	157.078
	3893	99.4034	157.137
	3892	99.3481	157.12
	3891	99.2689	156.996
	3890	99.2098	156.82
	3889	99.1835	156.672
	3888	99.174	156.595
	3887	99.171	156.575
	3886	99.1796	156.583
	3885	99.2016	156.624
	3884	99.2272	156.713
	3883	99.247	156.832
	3882	99.2623	156.918
	3881	99.2804	156.925
	3880	99.2966	156.875
	3879	99.2924	156.84
	3878	99.2558	156.861
	3877	99.194	156.915
	3876	99.1299	156.942
	3875	99.0821	156.901
	3874	99.0445	156.825
	3873	98.9918	156.799
	3872	98.9166	156.853
	3871	98.8469	156.913
	3870	98.8079	156.899
	3869	98.777	156.845
	3868	98.7092	156.849
	3867	98.5956	156.927
	3866	98.4894	157.001
	3865	98.4852	157.013
	3864	98.645	156.989
	3863	98.9222	156.996
	3862	99.188	157.052
	3861	99.3368	157.122
	3860	99.3424	157.166
	3859	99.2505	157.162
	3858	99.1595	157.116
	3857	99.1653	157.056
	3856	99.2639	157.02
	3855	99.3637	157.03
	3854	99.3968	157.052
	3853	99.377	157.05
	3852	99.3516	157.039
	3851	99.3374	157.041
	3850	99.3348	157.068
	3849	99.3443	157.13
	3848	99.3609	157.219
	3847	99.3672	157.296
	3846	99.343	157.304
	3845	99.2847	157.225
	3844	99.2082	157.095
	3843	99.1307	156.985
	3842	99.0542	156.946
	3841	98.972	156.968
	3840	98.886	156.999
	3839	98.8147	156.999
	3838	98.7825	156.979
	3837	98.8035	156.968
	3836	98.8695	156.967
	3835	98.9542	156.965
	3834	99.0304	156.959
	3833	99.088	156.948
	3832	99.1396	156.929
	3831	99.1993	156.897
	3830	99.2561	156.867
	3829	99.28	156.87
	3828	99.2554	156.915
	3827	99.2023	156.966
	3826	99.1629	156.972
	3825	99.1636	156.93
	3824	99.1769	156.881
	3823	99.1545	156.856
	3822	99.1079	156.831
	3821	99.1131	156.777
	3820	99.209	156.74
	3819	99.3452	156.776
	3818	99.4519	156.863
	3817	99.5081	156.908
	3816	99.5381	156.86
	3815	99.5674	156.795
	3814	99.5884	156.806
	3813	99.5768	156.89
	3812	99.5258	156.979
	3811	99.4472	157.035
	3810	99.3529	157.074
	3809	99.2535	157.119
	3808	99.1699	157.134
	3807	99.1221	157.087
	3806	99.108	157.024
	3805	99.0962	157.059
	3804	99.0412	157.076
	3803	98.9324	157.413
	3802	98.8329	157.5
	3801	98.8393	157.405
	3800	98.9798	157.27
	3799	99.1877	157.198
	3798	99.3619	157.187
	3797	99.4333	157.152
	3796	99.4127	157.056
	3795	99.3735	156.94
	3794	99.3783	156.872
	3793	99.4352	156.882
	3792	99.5137	156.955
	3791	99.5841	157.046
	3790	99.6379	157.113
	3789	99.6737	157.134
	3788	99.6743	157.12
	3787	99.6125	157.095
	3786	99.482	157.071
	3785	99.3144	157.037
	3784	99.1649	156.983
	3783	99.0801	156.921
	3782	99.0798	156.867
	3781	99.1606	156.822
	3780	99.2972	156.778
	3779	99.4392	156.745
	3778	99.5306	156.767
	3777	99.5464	156.877
	3776	99.5057	157.06
	3775	99.4476	157.251
	3774	99.3949	157.375
	3773	99.3392	157.39
	3772	99.2577	157.29
	3771	99.1501	157.118
	3770	99.0535	156.968
	3769	99.0086	156.932
	3768	99.0223	157.022
	3767	99.0737	157.158
	3766	99.1364	157.241
	3765	99.1848	157.228
	3764	99.2014	157.157
	3763	99.1878	157.076
	3762	99.1563	156.994
	3761	99.1127	156.904
	3760	99.058	156.824
	3759	98.9968	156.786
	3758	98.9377	156.788
	3757	98.8878	156.795
	3756	98.8545	156.786
	3755	98.8464	156.767
	3754	98.8544	156.761
	3753	98.8432	156.808
	3752	98.8093	156.942
	3751	98.8272	157.12
	3750	98.9497	157.218
	3749	99.1198	157.175
	3748	99.2457	157.063
	3747	99.2704	156.99
	3746	99.1898	156.98
	3745	99.0696	156.962
	3744	98.9727	156.914
	3743	98.8867	156.9
	3742	98.7818	156.935
	3741	98.6751	156.967
	3740	98.6096	156.955
	3739	98.6004	156.915
	3738	98.6136	156.875
	3737	98.6031	156.821
	3736	98.56	156.737
	3735	98.516	156.652
	3734	98.4976	156.608
	3733	98.5076	156.581
	3732	98.5434	156.524
	3731	98.5944	156.45
	3730	98.6325	156.417
	3729	98.6258	156.454
	3728	98.56	156.517
	3727	98.446	156.535
	3726	98.3132	156.484
	3725	98.1909	156.403
	3724	98.0951	156.334
	3723	98.0292	156.291
	3722	97.977	156.254
	3721	97.8946	156.191
	3720	97.7364	156.085
	3719	97.4995	155.943
	3718	97.2304	155.796
	3717	96.9841	155.676
	3716	96.7857	155.598
	3715	96.6146	155.541
	3714	96.4081	155.466
	3713	96.1019	155.34
	3712	95.6952	155.155
	3711	95.2681	154.909
	3710	94.8982	154.604
	3709	94.5804	154.256
	3708	94.2541	153.896
	3707	93.8739	153.553
	3706	93.4369	153.229
	3705	92.9524	152.884
	3704	92.4056	152.464
	3703	91.7751	151.946
	3702	91.094	151.377
	3701	90.4563	150.857
	3700	89.9374	150.46
	3699	89.536	150.18
	3698	89.2051	149.951
	3697	88.9116	149.697
	3696	88.6686	149.392
	3695	88.5198	149.065
	3694	88.4943	148.781
	3693	88.57	148.612
	3692	88.6793	148.614
	3691	88.7599	148.79
	3690	88.8132	149.069
	3689	88.9056	149.352
	3688	89.0899	149.592
	3687	89.3564	149.804
	3686	89.6645	150.018
	3685	89.9819	150.247
	3684	90.288	150.501
	3683	90.5683	150.795
	3682	90.8266	151.131
	3681	91.0901	151.463
	3680	91.3978	151.736
	3679	91.7728	151.953
	3678	92.1925	152.168
	3677	92.5901	152.383
	3676	92.8809	152.514
	3675	93.0265	152.537
	3674	93.0696	152.56
	3673	93.0883	152.681
	3672	93.1484	152.895
	3671	93.283	153.112
	3670	93.477	153.252
	3669	93.6759	153.327
	3668	93.8375	153.396
	3667	93.9693	153.475
	3666	94.1059	153.549
	3665	94.2612	153.601
	3664	94.4039	153.634
	3663	94.4825	153.655
	3662	94.4822	153.667
	3661	94.4487	153.669
	3660	94.4395	153.667
	3659	94.4537	153.663
	3658	94.4315	153.654
	3657	94.3343	153.64
	3656	94.198	153.648
	3655	94.0857	153.71
	3654	94.0258	153.798
	3653	94.0046	153.831
	3652	93.9876	153.735
	3651	93.9607	153.543
	3650	93.9549	153.424
	3649	94.0176	153.522
	3648	94.1703	153.766
	3647	94.3962	153.974
	3646	94.64	154.061
	3645	94.83	154.059
	3644	94.9193	154.029
	3643	94.9155	154.008
	3642	94.8765	154.018
	3641	94.8659	154.081
	3640	94.911	154.216
	3639	95.0001	154.402
	3638	95.1083	154.59
	3637	95.2137	154.722
	3636	95.2953	154.759
	3635	95.331	154.699
	3634	95.3153	154.599
	3633	95.289	154.544
	3632	95.3171	154.594
	3631	95.4232	154.727
	3630	95.5684	154.847
	3629	95.6879	154.877
	3628	95.7539	154.875
	3627	95.7943	154.926
	3626	95.8475	155.023
	3625	95.9277	155.111
	3624	96.0288	155.159
	3623	96.1365	155.175
	3622	96.2275	155.177
	3621	96.2707	155.165
	3620	96.2572	155.129
	3619	96.2245	155.081
	3618	96.2215	155.041
	3617	96.2571	155.009
	3616	96.3038	154.962
	3615	96.3376	154.904
	3614	96.359	154.879
	3613	96.3765	154.94
	3612	96.3801	155.079
	3611	96.3506	155.223
	3610	96.2969	155.297
	3609	96.2646	155.299
	3608	96.2881	155.286
	3607	96.3447	155.305
	3606	96.3867	155.354
	3605	96.4037	155.413
	3604	96.4244	155.476
	3603	96.4715	155.544
	3602	96.5245	155.592
	3601	96.5306	155.591
	3600	96.4619	155.551
	3599	96.3482	155.516
	3598	96.2427	155.514
	3597	96.1749	155.513
	3596	96.1478	155.458
	3595	96.1631	155.329
	3594	96.219	155.187
	3593	96.2861	155.115
	3592	96.3161	155.136
	3591	96.2773	155.195
	3590	96.1779	155.201
	3589	96.0731	155.1
	3588	96.0377	154.938
	3587	96.1039	154.841
	3586	96.2389	154.894
	3585	96.3909	155.071
	3584	96.5227	155.289
	3583	96.6074	155.473
	3582	96.6251	155.58
	3581	96.5751	155.6
	3580	96.4882	155.549
	3579	96.4165	155.464
	3578	96.3995	155.376
	3577	96.4327	155.299
	3576	96.4719	155.244
	3575	96.4757	155.227
	3574	96.4428	155.254
	3573	96.4012	155.302
	3572	96.3684	155.34
	3571	96.332	155.373
	3570	96.2684	155.439
	3569	96.1829	155.556
	3568	96.1243	155.667
	3567	96.1328	155.681
	3566	96.1924	155.582
	3565	96.2641	155.443
	3564	96.3339	155.343
	3563	96.4095	155.314
	3562	96.4959	155.345
	3561	96.5855	155.4
	3560	96.6649	155.448
	3559	96.726	155.469
	3558	96.768	155.453
	3557	96.793	155.384
	3556	96.8003	155.252
	3555	96.7862	155.09
	3554	96.7476	154.983
	3553	96.6849	155.004
	3552	96.6045	155.137
	3551	96.5228	155.287
	3550	96.4674	155.368
	3549	96.4625	155.358
	3548	96.5059	155.296
	3547	96.5605	155.235
	3546	96.5769	155.22
	3545	96.5379	155.268
	3544	96.4735	155.354
	3543	96.4316	155.43
	3542	96.4402	155.465
	3541	96.4921	155.474
	3540	96.5547	155.483
	3539	96.5936	155.488
	3538	96.5964	155.456
	3537	96.5757	155.384
	3536	96.5486	155.316
	3535	96.5138	155.292
	3534	96.4565	155.294
	3533	96.3731	155.272
	3532	96.2881	155.22
	3531	96.2409	155.19
	3530	96.2506	155.232
	3529	96.2925	155.317
	3528	96.3136	155.361
	3527	96.2798	155.305
	3526	96.203	155.174
	3525	96.123	155.041
	3524	96.0709	154.958
	3523	96.0591	154.92
	3522	96.098	154.9
	3521	96.1983	154.882
	3520	96.3456	154.874
	3519	96.4857	154.887
	3518	96.556	154.926
	3517	96.5381	154.992
	3516	96.4693	155.081
	3515	96.4016	155.179
	3514	96.3551	155.263
	3513	96.3172	155.308
	3512	96.2774	155.302
	3511	96.2537	155.261
	3510	96.2795	155.212
	3509	96.3618	155.176
	3508	96.459	155.156
	3507	96.5056	155.144
	3506	96.4613	155.146
	3505	96.3435	155.175
	3504	96.2168	155.23
	3503	96.1415	155.284
	3502	96.1254	155.298
	3501	96.1265	155.25
	3500	96.1003	155.148
	3499	96.0424	155.015
	3498	95.9902	154.886
	3497	95.9821	154.786
	3496	96.0097	154.727
	3495	96.0178	154.703
	3494	95.9639	154.708
	3493	95.8721	154.74
	3492	95.8149	154.8
	3491	95.8417	154.876
	3490	95.9336	154.935
	3489	96.0258	154.943
	3488	96.0688	154.89
	3487	96.0591	154.804
	3486	96.0188	154.74
	3485	95.9623	154.733
	3484	95.8898	154.767
	3483	95.8095	154.804
	3482	95.7544	154.822
	3481	95.7675	154.84
	3480	95.8603	154.874
	3479	95.9889	154.905
	3478	96.0806	154.892
	3477	96.0893	154.825
	3476	96.0302	154.737
	3475	95.9621	154.668
	3474	95.9401	154.623
	3473	95.984	154.584
	3472	96.0721	154.538
	3471	96.1482	154.493
	3470	96.1451	154.476
	3469	96.0298	154.512
	3468	95.8419	154.608
	3467	95.6734	154.74
	3466	95.5973	154.864
	3465	95.6194	154.942
	3464	95.6982	154.956
	3463	95.7949	154.909
	3462	95.8925	154.816
	3461	95.9789	154.705
	3460	96.0351	154.61
	3459	96.0502	154.552
	3458	96.0358	154.523
	3457	96.0145	154.493
	3456	95.996	154.451
	3455	95.9703	154.427
	3454	95.9272	154.464
	3453	95.8786	154.572
	3452	95.8567	154.704
	3451	95.8834	154.802
	3450	95.9405	154.838
	3449	95.9741	154.814
	3448	95.9425	154.734
	3447	95.8634	154.602
	3446	95.8009	154.449
	3445	95.7978	154.344
	3444	95.832	154.344
	3443	95.8438	154.448
	3442	95.8012	154.595
	3441	95.7283	154.709
	3440	95.6699	154.748
	3439	95.6424	154.718
	3438	95.6294	154.666
	3437	95.6165	154.647
	3436	95.6117	154.674
	3435	95.6255	154.711
	3434	95.6466	154.708
	3433	95.6522	154.666
	3432	95.6421	154.629
	3431	95.6465	154.638
	3430	95.6901	154.695
	3429	95.7565	154.77
	3428	95.7978	154.836
	3427	95.7824	154.867
	3426	95.7304	154.839
	3425	95.6999	154.759
	3424	95.7356	154.666
	3423	95.825	154.597
	3422	95.903	154.552
	3421	95.9117	154.509
	3420	95.8601	154.474
	3419	95.8134	154.485
	3418	95.8167	154.556
	3417	95.8439	154.649
	3416	95.834	154.706
	3415	95.7683	154.703
	3414	95.6922	154.658
	3413	95.656	154.592
	3412	95.6562	154.511
	3411	95.6487	154.426
	3410	95.6094	154.371
	3409	95.5631	154.381
	3408	95.5543	154.459
	3407	95.6042	154.563
	3406	95.697	154.65
	3405	95.7944	154.705
	3404	95.8586	154.736
	3403	95.8694	154.738
	3402	95.8317	154.7
	3401	95.7693	154.643
	3400	95.7092	154.606
	3399	95.6687	154.599
	3398	95.6507	154.569
	3397	95.6465	154.465
	3396	95.6464	154.316
	3395	95.6488	154.219
	3394	95.6589	154.253
	3393	95.6787	154.411
	3392	95.7007	154.613
	3391	95.7144	154.764
	3390	95.7138	154.806
	3389	95.6924	154.739
	3388	95.6442	154.616
	3387	95.5772	154.506
	3386	95.5228	154.447
	3385	95.5164	154.433
	3384	95.5646	154.448
	3383	95.6364	154.485
	3382	95.6875	154.533
	3381	95.6913	154.566
	3380	95.651	154.571
	3379	95.5968	154.575
	3378	95.5687	154.611
	3377	95.5908	154.675
	3376	95.654	154.716
	3375	95.7278	154.694
	3374	95.7911	154.619
	3373	95.8461	154.534
	3372	95.9008	154.483
	3371	95.9514	154.49
	3370	95.9877	154.553
	3369	96.0055	154.644
	3368	96.0071	154.714
	3367	95.995	154.721
	3366	95.9747	154.671
	3365	95.9547	154.608
	3364	95.9333	154.58
	3363	95.8932	154.587
	3362	95.8251	154.589
	3361	95.7576	154.548
	3360	95.7447	154.48
	3359	95.8161	154.454
	3358	95.9438	154.525
	3357	96.0642	154.677
	3356	96.129	154.819
	3355	96.1331	154.866
	3354	96.1007	154.81
	3353	96.0595	154.725
	3352	96.028	154.697
	3351	96.0151	154.75
	3350	96.0208	154.826
	3349	96.0367	154.85
	3348	96.053	154.785
	3347	96.0682	154.657
	3346	96.0902	154.525
	3345	96.1212	154.448
	3344	96.1439	154.453
	3343	96.1287	154.531
	3342	96.0626	154.645
	3341	95.9693	154.748
	3340	95.8935	154.809
	3339	95.8624	154.813
	3338	95.8681	154.769
	3337	95.8909	154.709
	3336	95.9316	154.68
	3335	96.0088	154.712
	3334	96.1201	154.786
	3333	96.2194	154.85
	3332	96.2471	154.866
	3331	96.1883	154.83
	3330	96.0935	154.77
	3329	96.0348	154.725
	3328	96.0438	154.725
	3327	96.0987	154.776
	3326	96.1628	154.846
	3325	96.2224	154.891
	3324	96.28	154.899
	3323	96.3273	154.888
	3322	96.3452	154.872
	3321	96.329	154.844
	3320	96.2976	154.805
	3319	96.266	154.785
	3318	96.2243	154.808
	3317	96.1589	154.86
	3316	96.0922	154.901
	3315	96.0794	154.911
	3314	96.155	154.9
	3313	96.2917	154.884
	3312	96.4249	154.868
	3311	96.5124	154.86
	3310	96.5595	154.865
	3309	96.5874	154.874
	3308	96.596	154.859
	3307	96.5664	154.804
	3306	96.4901	154.721
	3305	96.383	154.642
	3304	96.2751	154.6
	3303	96.1911	154.615
	3302	96.1407	154.681
	3301	96.121	154.762
	3300	96.1291	154.811
	3299	96.1705	154.808
	3298	96.2462	154.776
	3297	96.3276	154.754
	3296	96.361	154.764
	3295	96.3161	154.802
	3294	96.2271	154.847
	3293	96.1685	154.88
	3292	96.183	154.896
	3291	96.2461	154.907
	3290	96.3057	154.925
	3289	96.3407	154.949
	3288	96.3693	154.964
	3287	96.4111	154.962
	3286	96.4597	154.938
	3285	96.4912	154.891
	3284	96.487	154.821
	3283	96.4434	154.747
	3282	96.3731	154.706
	3281	96.304	154.722
	3280	96.2682	154.788
	3279	96.2767	154.877
	3278	96.3012	154.952
	3277	96.2939	154.987
	3276	96.2357	154.977
	3275	96.165	154.943
	3274	96.1468	154.92
	3273	96.2129	154.932
	3272	96.3378	154.985
	3271	96.4702	155.061
	3270	96.5727	155.123
	3269	96.6255	155.124
	3268	96.6167	155.043
	3267	96.5535	154.913
	3266	96.4798	154.801
	3265	96.4527	154.756
	3264	96.4877	154.769
	3263	96.5374	154.788
	3262	96.5376	154.763
	3261	96.4702	154.689
	3260	96.3794	154.606
	3259	96.3334	154.567
	3258	96.3755	154.596
	3257	96.4976	154.669
	3256	96.6457	154.749
	3255	96.7541	154.813
	3254	96.787	154.859
	3253	96.7571	154.873
	3252	96.7071	154.84
	3251	96.678	154.773
	3250	96.6891	154.71
	3249	96.7289	154.678
	3248	96.7588	154.673
	3247	96.743	154.692
	3246	96.6881	154.747
	3245	96.6441	154.836
	3244	96.6518	154.924
	3243	96.6935	154.977
	3242	96.7122	154.999
	3241	96.6747	155.006
	3240	96.603	154.991
	3239	96.5411	154.93
	3238	96.5067	154.85
	3237	96.483	154.822
	3236	96.4527	154.895
	3235	96.4319	155.027
	3234	96.4652	155.114
	3233	96.5792	155.084
	3232	96.7414	154.974
	3231	96.8717	154.898
	3230	96.9059	154.945
	3229	96.8435	155.088
	3228	96.7326	155.208
	3227	96.6237	155.204
	3226	96.5509	155.09
	3225	96.5396	154.974
	3224	96.5948	154.941
	3223	96.6783	154.989
	3222	96.7231	155.058
	3221	96.6927	155.09
	3220	96.619	155.071
	3219	96.5704	155.013
	3218	96.5888	154.935
	3217	96.661	154.847
	3216	96.7402	154.753
	3215	96.7836	154.671
	3214	96.7807	154.642
	3213	96.7575	154.703
	3212	96.7505	154.837
	3211	96.7717	154.965
	3210	96.7986	155.009
	3209	96.8019	154.967
	3208	96.7781	154.915
	3207	96.753	154.929
	3206	96.7603	155.014
	3205	96.8207	155.118
	3204	96.9292	155.187
	3203	97.0561	155.207
	3202	97.1651	155.19
	3201	97.2375	155.162
	3200	97.2746	155.153
	3199	97.2786	155.178
	3198	97.2444	155.222
	3197	97.1791	155.239
	3196	97.111	155.2
	3195	97.0628	155.129
	3194	97.0268	155.085
	3193	96.9823	155.106
	3192	96.933	155.178
	3191	96.9087	155.258
	3190	96.9317	155.323
	3189	96.9953	155.367
	3188	97.0745	155.397
	3187	97.141	155.416
	3186	97.1681	155.423
	3185	97.142	155.419
	3184	97.0792	155.405
	3183	97.0231	155.389
	3182	97.0135	155.374
	3181	97.0618	155.355
	3180	97.1495	155.321
	3179	97.2341	155.276
	3178	97.2611	155.249
	3177	97.1999	155.256
	3176	97.0875	155.281
	3175	97.017	155.289
	3174	97.0569	155.255
	3173	97.1833	155.185
	3172	97.3084	155.102
	3171	97.3724	155.035
	3170	97.3877	155.007
	3169	97.3952	155.026
	3168	97.4095	155.077
	3167	97.4215	155.132
	3166	97.4293	155.164
	3165	97.4378	155.164
	3164	97.4349	155.149
	3163	97.3987	155.159
	3162	97.33	155.213
	3161	97.2615	155.287
	3160	97.2258	155.328
	3159	97.2319	155.317
	3158	97.2768	155.289
	3157	97.3611	155.294
	3156	97.4768	155.336
	3155	97.5932	155.368
	3154	97.6746	155.341
	3153	97.7163	155.248
	3152	97.745	155.129
	3151	97.7811	155.054
	3150	97.8117	155.081
	3149	97.8091	155.208
	3148	97.7649	155.369
	3147	97.6996	155.483
	3146	97.6455	155.516
	3145	97.6275	155.482
	3144	97.6541	155.412
	3143	97.7118	155.336
	3142	97.7655	155.291
	3141	97.7735	155.306
	3140	97.7185	155.373
	3139	97.6302	155.452
	3138	97.5684	155.509
	3137	97.5748	155.533
	3136	97.6348	155.522
	3135	97.6983	155.478
	3134	97.7408	155.419
	3133	97.7913	155.373
	3132	97.884	155.349
	3131	97.9941	155.336
	3130	98.0474	155.343
	3129	98.0002	155.397
	3128	97.8903	155.49
	3127	97.8002	155.555
	3126	97.785	155.523
	3125	97.8466	155.401
	3124	97.956	155.269
	3123	98.0738	155.208
	3122	98.1582	155.242
	3121	98.1808	155.344
	3120	98.1481	155.455
	3119	98.0965	155.519
	3118	98.0592	155.507
	3117	98.0414	155.426
	3116	98.0247	155.312
	3115	97.9888	155.207
	3114	97.9333	155.148
	3113	97.8871	155.168
	3112	97.8907	155.273
	3111	97.9558	155.426
	3110	98.043	155.57
	3109	98.0975	155.676
	3108	98.1084	155.746
	3107	98.1148	155.789
	3106	98.1452	155.797
	3105	98.1727	155.768
	3104	98.1488	155.718
	3103	98.0718	155.671
	3102	97.9978	155.632
	3101	97.9801	155.602
	3100	98.0146	155.586
	3099	98.0553	155.593
	3098	98.0737	155.615
	3097	98.0839	155.636
	3096	98.1107	155.649
	3095	98.1505	155.659
	3094	98.1779	155.67
	3093	98.1844	155.673
	3092	98.1908	155.658
	3091	98.2121	155.627
	3090	98.2294	155.59
	3089	98.2119	155.552
	3088	98.1627	155.509
	3087	98.1218	155.465
	3086	98.1243	155.446
	3085	98.1642	155.48
	3084	98.2026	155.568
	3083	98.1985	155.67
	3082	98.134	155.728
	3081	98.0288	155.711
	3080	97.9388	155.646
	3079	97.9219	155.595
	3078	97.9905	155.603
	3077	98.1009	155.664
	3076	98.1945	155.734
	3075	98.2429	155.774
	3074	98.2513	155.767
	3073	98.2362	155.717
	3072	98.2176	155.651
	3071	98.2185	155.61
	3070	98.2473	155.619
	3069	98.2825	155.657
	3068	98.2943	155.665
	3067	98.2867	155.61
	3066	98.2992	155.528
	3065	98.3582	155.499
	3064	98.442	155.557
	3063	98.5035	155.661
	3062	98.5152	155.739
	3061	98.4837	155.756
	3060	98.4279	155.737
	3059	98.3603	155.728
	3058	98.2863	155.753
	3057	98.2112	155.798
	3056	98.1428	155.826
	3055	98.091	155.809
	3054	98.0646	155.756
	3053	98.064	155.707
	3052	98.0827	155.702
	3051	98.1192	155.745
	3050	98.1849	155.813
	3049	98.2875	155.871
	3048	98.4079	155.902
	3047	98.5059	155.911
	3046	98.5551	155.914
	3045	98.5661	155.926
	3044	98.5665	155.952
	3043	98.5667	155.981
	3042	98.5588	155.986
	3041	98.5441	155.94
	3040	98.5429	155.85
	3039	98.5673	155.758
	3038	98.5974	155.71
	3037	98.6006	155.711
	3036	98.5687	155.725
	3035	98.5243	155.728
	3034	98.4912	155.731
	3033	98.4765	155.747
	3032	98.4814	155.752
	3031	98.512	155.714
	3030	98.5656	155.639
	3029	98.6178	155.576
	3028	98.6386	155.56
	3027	98.6188	155.58
	3026	98.5727	155.606
	3025	98.518	155.625
	3024	98.4641	155.643
	3023	98.422	155.657
	3022	98.408	155.661
	3021	98.4271	155.654
	3020	98.4603	155.637
	3019	98.4791	155.615
	3018	98.4752	155.601
	3017	98.464	155.622
	3016	98.4589	155.699
	3015	98.4511	155.812
	3014	98.4282	155.908
	3013	98.4066	155.934
	3012	98.4273	155.876
	3011	98.5096	155.765
	3010	98.6189	155.658
	3009	98.6935	155.606
	3008	98.7056	155.617
	3007	98.6818	155.662
	3006	98.6639	155.7
	3005	98.6626	155.714
	3004	98.6593	155.714
	3003	98.6412	155.726
	3002	98.621	155.768
	3001	98.6219	155.844
	3000	98.6537	155.924
	2999	98.7025	155.962
	2998	98.7373	155.941
	2997	98.7286	155.896
	2996	98.674	155.875
	2995	98.6063	155.88
	2994	98.5699	155.871
	2993	98.5813	155.829
	2992	98.6163	155.788
	2991	98.6355	155.787
	2990	98.6205	155.823
	2989	98.5889	155.849
	2988	98.5793	155.832
	2987	98.6213	155.784
	2986	98.7072	155.751
	2985	98.7903	155.772
	2984	98.8207	155.844
	2983	98.7912	155.922
	2982	98.7424	155.965
	2981	98.7154	155.975
	2980	98.7059	155.975
	2979	98.6779	155.964
	2978	98.618	155.919
	2977	98.5594	155.832
	2976	98.5424	155.736
	2975	98.5633	155.662
	2974	98.5764	155.608
	2973	98.5467	155.56
	2972	98.4915	155.523
	2971	98.4601	155.515
	2970	98.478	155.54
	2969	98.5199	155.582
	2968	98.5444	155.624
	2967	98.5485	155.656
	2966	98.5764	155.662
	2965	98.665	155.638
	2964	98.7874	155.613
	2963	98.867	155.625
	2962	98.8536	155.68
	2961	98.7778	155.74
	2960	98.7159	155.769
	2959	98.7096	155.758
	2958	98.7362	155.706
	2957	98.7547	155.618
	2956	98.7566	155.518
	2955	98.7603	155.459
	2954	98.7722	155.478
	2953	98.7772	155.555
	2952	98.7639	155.629
	2951	98.7406	155.655
	2950	98.7258	155.635
	2949	98.7385	155.605
	2948	98.7941	155.593
	2947	98.8899	155.607
	2946	98.9892	155.631
	2945	99.0387	155.638
	2944	99.0183	155.618
	2943	98.9604	155.584
	2942	98.9093	155.546
	2941	98.874	155.488
	2940	98.8373	155.395
	2939	98.7982	155.291
	2938	98.7799	155.224
	2937	98.7959	155.212
	2936	98.8309	155.227
	2935	98.8643	155.243
	2934	98.8947	155.27
	2933	98.9255	155.32
	2932	98.9376	155.36
	2931	98.8966	155.338
	2930	98.7958	155.251
	2929	98.6836	155.17
	2928	98.6344	155.171
	2927	98.6825	155.262
	2926	98.7875	155.381
	2925	98.8713	155.445
	2924	98.8913	155.415
	2923	98.8684	155.307
	2922	98.8454	155.189
	2921	98.8395	155.138
	2920	98.8483	155.193
	2919	98.8823	155.329
	2918	98.96	155.483
	2917	99.0686	155.611
	2916	99.1536	155.702
	2915	99.1637	155.763
	2914	99.0983	155.785
	2913	99.0068	155.757
	2912	98.9474	155.689
	2911	98.9459	155.626
	2910	98.9795	155.609
	2909	98.9938	155.64
	2908	98.9494	155.688
	2907	98.862	155.721
	2906	98.7943	155.737
	2905	98.7994	155.748
	2904	98.8742	155.759
	2903	98.9693	155.758
	2902	99.0384	155.74
	2901	99.071	155.72
	2900	99.0824	155.713
	2899	99.0839	155.729
	2898	99.0665	155.764
	2897	99.0173	155.818
	2896	98.948	155.882
	2895	98.8978	155.934
	2894	98.9008	155.957
	2893	98.9493	155.957
	2892	99.0001	155.957
	2891	99.0145	155.965
	2890	98.984	155.972
	2889	98.9211	155.972
	2888	98.8468	155.981
	2887	98.7933	156.012
	2886	98.7979	156.054
	2885	98.8725	156.077
	2884	98.9844	156.057
	2883	99.0782	155.994
	2882	99.1189	155.903
	2881	99.1066	155.815
	2880	99.0645	155.76
	2879	99.0235	155.745
	2878	99.0117	155.752
	2877	99.0373	155.748
	2876	99.0797	155.727
	2875	99.1144	155.705
	2874	99.1466	155.695
	2873	99.2058	155.694
	2872	99.3003	155.707
	2871	99.3934	155.75
	2870	99.4334	155.826
	2869	99.4023	155.907
	2868	99.324	155.966
	2867	99.2328	155.999
	2866	99.1441	156.025
	2865	99.054	156.04
	2864	98.9584	156.015
	2863	98.8681	155.933
	2862	98.8066	155.824
	2861	98.7932	155.741
	2860	98.8272	155.719
	2859	98.8879	155.745
	2858	98.9509	155.78
	2857	99.0032	155.803
	2856	99.0447	155.816
	2855	99.0797	155.829
	2854	99.108	155.836
	2853	99.1201	155.83
	2852	99.1013	155.826
	2851	99.0469	155.851
	2850	98.9757	155.915
	2849	98.9247	155.992
	2848	98.926	156.053
	2847	98.9865	156.104
	2846	99.0839	156.168
	2845	99.1764	156.248
	2844	99.2194	156.32
	2843	99.19	156.368
	2842	99.1074	156.402
	2841	99.0244	156.43
	2840	98.9864	156.434
	2839	98.9961	156.389
	2838	99.0221	156.297
	2837	99.0408	156.197
	2836	99.0608	156.136
	2835	99.1039	156.129
	2834	99.1716	156.159
	2833	99.2396	156.197
	2832	99.286	156.232
	2831	99.3146	156.271
	2830	99.3438	156.321
	2829	99.3777	156.368
	2828	99.3945	156.381
	2827	99.3693	156.35
	2826	99.3021	156.288
	2825	99.2218	156.221
	2824	99.163	156.159
	2823	99.1411	156.107
	2822	99.1481	156.083
	2821	99.167	156.121
	2820	99.1887	156.224
	2819	99.216	156.354
	2818	99.2537	156.452
	2817	99.295	156.489
	2816	99.3183	156.479
	2815	99.3035	156.456
	2814	99.2533	156.444
	2813	99.1977	156.444
	2812	99.1698	156.446
	2811	99.1752	156.439
	2810	99.1863	156.424
	2809	99.1711	156.412
	2808	99.1276	156.424
	2807	99.088	156.464
	2806	99.0884	156.508
	2805	99.135	156.524
	2804	99.2016	156.509
	2803	99.2566	156.491
	2802	99.2888	156.495
	2801	99.3084	156.516
	2800	99.3281	156.529
	2799	99.3465	156.528
	2798	99.3512	156.528
	2797	99.3351	156.534
	2796	99.309	156.529
	2795	99.2933	156.5
	2794	99.2931	156.464
	2793	99.2865	156.459
	2792	99.243	156.503
	2791	99.1589	156.573
	2790	99.0671	156.632
	2789	99.0081	156.656
	2788	98.9968	156.657
	2787	99.0206	156.663
	2786	99.0642	156.688
	2785	99.125	156.715
	2784	99.2031	156.708
	2783	99.2861	156.651
	2782	99.3496	156.57
	2781	99.3704	156.514
	2780	99.3398	156.502
	2779	99.2695	156.51
	2778	99.1903	156.499
	2777	99.1387	156.458
	2776	99.1354	156.414
	2775	99.1707	156.399
	2774	99.2111	156.415
	2773	99.2257	156.444
	2772	99.2106	156.468
	2771	99.1926	156.485
	2770	99.2076	156.507
	2769	99.2679	156.547
	2768	99.345	156.607
	2767	99.3898	156.674
	2766	99.3783	156.718
	2765	99.3363	156.706
	2764	99.3092	156.637
	2763	99.309	156.553
	2762	99.3035	156.511
	2761	99.2631	156.527
	2760	99.2091	156.565
	2759	99.1959	156.579
	2758	99.2473	156.56
	2757	99.3258	156.536
	2756	99.3736	156.538
	2755	99.3724	156.568
	2754	99.3497	156.611
	2753	99.3315	156.654
	2752	99.3111	156.689
	2751	99.2716	156.702
	2750	99.2236	156.68
	2749	99.2018	156.623
	2748	99.2264	156.559
	2747	99.2822	156.527
	2746	99.3382	156.548
	2745	99.3801	156.604
	2744	99.4134	156.645
	2743	99.4434	156.634
	2742	99.4631	156.576
	2741	99.4606	156.511
	2740	99.4335	156.483
	2739	99.395	156.502
	2738	99.3697	156.545
	2737	99.3805	156.579
	2736	99.4287	156.581
	2735	99.4842	156.561
	2734	99.5047	156.54
	2733	99.4743	156.541
	2732	99.4194	156.572
	2731	99.3796	156.626
	2730	99.3683	156.676
	2729	99.369	156.69
	2728	99.3666	156.654
	2727	99.3665	156.588
	2726	99.3801	156.533
	2725	99.403	156.516
	2724	99.4155	156.53
	2723	99.4022	156.557
	2722	99.3637	156.582
	2721	99.3142	156.603
	2720	99.2727	156.621
	2719	99.2515	156.638
	2718	99.2481	156.656
	2717	99.2474	156.675
	2716	99.2388	156.687
	2715	99.2286	156.683
	2714	99.2339	156.662
	2713	99.2655	156.633
	2712	99.3164	156.604
	2711	99.3648	156.581
	2710	99.3867	156.573
	2709	99.373	156.589
	2708	99.3399	156.621
	2707	99.3175	156.649
	2706	99.3195	156.654
	2705	99.3278	156.641
	2704	99.3153	156.629
	2703	99.2841	156.636
	2702	99.272	156.653
	2701	99.3154	156.656
	2700	99.4086	156.634
	2699	99.4997	156.6
	2698	99.5286	156.579
	2697	99.4745	156.581
	2696	99.3737	156.592
	2695	99.2885	156.602
	2694	99.255	156.621
	2693	99.2631	156.669
	2692	99.2858	156.751
	2691	99.3152	156.837
	2690	99.3589	156.885
	2689	99.4103	156.867
	2688	99.4438	156.793
	2687	99.4436	156.702
	2686	99.4218	156.639
	2685	99.4028	156.619
	2684	99.3995	156.624
	2683	99.4077	156.631
	2682	99.4134	156.629
	2681	99.4015	156.622
	2680	99.3664	156.609
	2679	99.3226	156.59
	2678	99.2959	156.575
	2677	99.2979	156.587
	2676	99.3175	156.639
	2675	99.3384	156.718
	2674	99.3547	156.786
	2673	99.3621	156.809
	2672	99.3461	156.779
	2671	99.2968	156.724
	2670	99.2294	156.681
	2669	99.1794	156.664
	2668	99.1733	156.66
	2667	99.2089	156.655
	2666	99.2592	156.656
	2665	99.2924	156.689
	2664	99.2945	156.756
	2663	99.2784	156.824
	2662	99.2679	156.856
	2661	99.2719	156.845
	2660	99.2806	156.816
	2659	99.2886	156.787
	2658	99.306	156.753
	2657	99.3387	156.701
	2656	99.3726	156.646
	2655	99.3918	156.625
	2654	99.3987	156.66
	2653	99.3988	156.732
	2652	99.3759	156.796
	2651	99.3074	156.818
	2650	99.2029	156.802
	2649	99.1074	156.766
	2648	99.0612	156.729
	2647	99.0709	156.697
	2646	99.1194	156.669
	2645	99.1867	156.646
	2644	99.2583	156.632
	2643	99.3257	156.64
	2642	99.3819	156.681
	2641	99.4084	156.749
	2640	99.3727	156.808
	2639	99.2657	156.819
	2638	99.1398	156.774
	2637	99.0826	156.705
	2636	99.1357	156.654
	2635	99.2529	156.647
	2634	99.3463	156.674
	2633	99.3622	156.708
	2632	99.3093	156.724
	2631	99.2368	156.719
	2630	99.1986	156.701
	2629	99.2199	156.669
	2628	99.276	156.617
	2627	99.3133	156.565
	2626	99.3088	156.548
	2625	99.2973	156.584
	2624	99.3231	156.643
	2623	99.3771	156.688
	2622	99.4043	156.718
	2621	99.3685	156.75
	2620	99.2903	156.782
	2619	99.2227	156.804
	2618	99.2063	156.825
	2617	99.2478	156.874
	2616	99.3203	156.946
	2615	99.376	156.995
	2614	99.3734	156.985
	2613	99.3059	156.935
	2612	99.2101	156.881
	2611	99.1467	156.841
	2610	99.1657	156.816
	2609	99.2723	156.809
	2608	99.4119	156.82
	2607	99.5005	156.831
	2606	99.4864	156.82
	2605	99.386	156.786
	2604	99.2583	156.737
	2603	99.1566	156.677
	2602	99.1106	156.618
	2601	99.1284	156.587
	2600	99.1884	156.608
	2599	99.2405	156.669
	2598	99.247	156.738
	2597	99.2253	156.789
	2596	99.2292	156.809
	2595	99.2839	156.789
	2594	99.3594	156.728
	2593	99.4093	156.653
	2592	99.415	156.6
	2591	99.3913	156.582
	2590	99.3659	156.58
	2589	99.3636	156.565
	2588	99.3876	156.527
	2587	99.4084	156.486
	2586	99.3888	156.479
	2585	99.3321	156.535
	2584	99.2871	156.631
	2583	99.2918	156.703
	2582	99.3235	156.702
	2581	99.3247	156.649
	2580	99.2703	156.607
	2579	99.1959	156.603
	2578	99.1629	156.616
	2577	99.2061	156.62
	2576	99.3107	156.623
	2575	99.426	156.648
	2574	99.4966	156.702
	2573	99.4929	156.764
	2572	99.4224	156.802
	2571	99.3241	156.79
	2570	99.2548	156.73
	2569	99.2672	156.668
	2568	99.3714	156.663
	2567	99.5111	156.727
	2566	99.5974	156.817
	2565	99.5856	156.885
	2564	99.5085	156.921
	2563	99.425	156.943
	2562	99.3552	156.954
	2561	99.2864	156.942
	2560	99.2247	156.914
	2559	99.2044	156.903
	2558	99.2384	156.93
	2557	99.2866	156.975
	2556	99.2914	156.991
	2555	99.238	156.953
	2554	99.1723	156.885
	2553	99.1641	156.839
	2552	99.2528	156.826
	2551	99.4134	156.799
	2550	99.5686	156.718
	2549	99.6446	156.61
	2548	99.6307	156.561
	2547	99.5827	156.611
	2546	99.563	156.703
	2545	99.5848	156.748
	2544	99.6164	156.724
	2543	99.6262	156.698
	2542	99.6065	156.739
	2541	99.5611	156.846
	2540	99.4911	156.96
	2539	99.4012	157.027
	2538	99.307	157.039
	2537	99.2275	157.015
	2536	99.1761	156.968
	2535	99.1671	156.893
	2534	99.2163	156.797
	2533	99.3183	156.711
	2532	99.4265	156.679
	2531	99.4759	156.728
	2530	99.4411	156.849
	2529	99.3645	156.993
	2528	99.3181	157.098
	2527	99.3432	157.117
	2526	99.4266	157.061
	2525	99.5237	157
	2524	99.5883	157
	2523	99.5887	157.04
	2522	99.5173	157.027
	2521	99.4003	156.916
	2520	99.2937	156.778
	2519	99.2539	156.72
	2518	99.3002	156.765
	2517	99.397	156.841
	2516	99.4755	156.894
	2515	99.481	156.937
	2514	99.4135	156.984
	2513	99.3256	156.993
	2512	99.2824	156.922
	2511	99.3183	156.823
	2510	99.4227	156.804
	2509	99.5492	156.9
	2508	99.6356	157.023
	2507	99.6337	157.062
	2506	99.5453	157.005
	2505	99.4322	156.939
	2504	99.3748	156.95
	2503	99.4104	157.043
	2502	99.5117	157.153
	2501	99.6208	157.216
	2500	99.6929	157.214
	2499	99.7112	157.173
	2498	99.6793	157.122
	2497	99.618	157.056
	2496	99.561	156.948
	2495	99.5407	156.797
	2494	99.5696	156.647
	2493	99.6309	156.553
	2492	99.6827	156.534
	2491	99.6773	156.57
	2490	99.5938	156.637
	2489	99.4625	156.726
	2488	99.35	156.824
	2487	99.3106	156.896
	2486	99.3524	156.903
	2485	99.4416	156.832
	2484	99.5258	156.712
	2483	99.5561	156.605
	2482	99.5126	156.578
	2481	99.4273	156.666
	2480	99.3688	156.833
	2479	99.381	156.987
	2478	99.4388	157.052
	2477	99.4759	157.026
	2476	99.4559	156.97
	2475	99.4031	156.937
	2474	99.3667	156.927
	2473	99.3694	156.906
	2472	99.3926	156.855
	2471	99.4	156.785
	2470	99.3768	156.724
	2469	99.3502	156.691
	2468	99.368	156.69
	2467	99.4417	156.708
	2466	99.52	156.733
	2465	99.5344	156.765
	2464	99.4747	156.806
	2463	99.4011	156.85
	2462	99.3781	156.875
	2461	99.4175	156.869
	2460	99.4892	156.846
	2459	99.5623	156.832
	2458	99.6136	156.835
	2457	99.6149	156.841
	2456	99.5452	156.83
	2455	99.4225	156.804
	2454	99.3056	156.785
	2453	99.25	156.806
	2452	99.265	156.878
	2451	99.3146	156.979
	2450	99.3532	157.06
	2449	99.3567	157.089
	2448	99.3296	157.073
	2447	99.2976	157.052
	2446	99.2945	157.055
	2445	99.3447	157.079
	2444	99.4426	157.092
	2443	99.5491	157.066
	2442	99.6158	157.005
	2441	99.6199	156.935
	2440	99.5727	156.887
	2439	99.4968	156.87
	2438	99.4069	156.868
	2437	99.3188	156.864
	2436	99.2628	156.855
	2435	99.2678	156.854
	2434	99.3299	156.866
	2433	99.4082	156.887
	2432	99.4561	156.918
	2431	99.4542	156.973
	2430	99.416	157.064
	2429	99.374	157.173
	2428	99.3648	157.253
	2427	99.4112	157.259
	2426	99.5061	157.186
	2425	99.6102	157.074
	2424	99.6741	156.981
	2423	99.6684	156.94
	2422	99.5977	156.944
	2421	99.4949	156.958
	2420	99.4047	156.956
	2419	99.3623	156.935
	2418	99.3752	156.911
	2417	99.4162	156.903
	2416	99.4403	156.915
	2415	99.4178	156.934
	2414	99.3601	156.941
	2413	99.3114	156.919
	2412	99.3088	156.87
	2411	99.3512	156.819
	2410	99.4124	156.794
	2409	99.4775	156.812
	2408	99.5518	156.865
	2407	99.6316	156.926
	2406	99.6907	156.966
	2405	99.7086	156.957
	2404	99.6945	156.89
	2403	99.6619	156.785
	2402	99.601	156.694
	2401	99.5064	156.663
	2400	99.422	156.694
	2399	99.4153	156.737
	2398	99.4976	156.745
	2397	99.6019	156.727
	2396	99.6572	156.727
	2395	99.662	156.771
	2394	99.6645	156.837
	2393	99.6924	156.892
	2392	99.7271	156.928
	2391	99.7339	156.952
	2390	99.7003	156.965
	2389	99.6471	156.961
	2388	99.6181	156.957
	2387	99.6488	156.98
	2386	99.7315	157.017
	2385	99.8142	157.018
	2384	99.8484	156.944
	2383	99.8336	156.824
	2382	99.8075	156.736
	2381	99.8019	156.737
	2380	99.8234	156.827
	2379	99.868	156.95
	2378	99.9316	157.047
	2377	100.004	157.085
	2376	100.07	157.085
	2375	100.113	157.088
	2374	100.117	157.113
	2373	100.067	157.15
	2372	99.9754	157.218
	2371	99.8948	157.387
	2370	99.8674	157.681
	2369	99.8678	157.947
	2368	99.8409	157.967
	2367	99.7986	157.746
	2366	99.8164	157.567
	2365	99.914	157.639
	2364	100.01	157.82
	2363	100.016	157.809
	2362	99.928	157.497
	2361	99.821	157.034
	2360	99.7623	156.636
	2359	99.7803	156.442
	2358	99.8556	156.53
	2357	99.9168	156.842
	2356	99.8973	157.167
	2355	99.8025	157.326
	2354	99.7167	157.339
	2353	99.6967	157.344
	2352	99.7174	157.374
	2351	99.734	157.381
	2350	99.7324	157.378
	2349	99.7239	157.427
	2348	99.6922	157.561
	2347	99.6196	157.702
	2346	99.5588	157.757
	2345	99.5958	157.709
	2344	99.7294	157.645
	2343	99.8288	157.645
	2342	99.7984	157.661
	2341	99.6815	157.61
	2340	99.582	157.441
	2339	99.5325	157.192
	2338	99.4857	156.968
	2337	99.403	156.885
	2336	99.3066	156.972
	2335	99.2488	157.173
	2334	99.2673	157.384
	2333	99.3685	157.557
	2332	99.5188	157.677
	2331	99.6614	157.741
	2330	99.7191	157.708
	2329	99.6643	157.521
	2328	99.524	157.233
	2327	99.3606	156.976
	2326	99.2137	156.903
	2325	99.0853	157.038
	2324	98.975	157.266
	2323	98.8954	157.427
	2322	98.8691	157.416
	2321	98.9022	157.277
	2320	98.987	157.111
	2319	99.1098	157.007
	2318	99.241	156.976
	2317	99.3423	156.988
	2316	99.3897	157.018
	2315	99.4047	157.07
	2314	99.4244	157.146
	2313	99.4719	157.213
	2312	99.5379	157.22
	2311	99.6081	157.152
	2310	99.6559	157.059
	2309	99.6484	157.005
	2308	99.5744	157.013
	2307	99.4859	157.054
	2306	99.4589	157.077
	2305	99.5158	157.055
	2304	99.6016	156.998
	2303	99.6549	156.949
	2302	99.6586	156.939
	2301	99.6202	156.957
	2300	99.535	156.956
	2299	99.4217	156.901
	2298	99.3474	156.803
	2297	99.3742	156.689
	2296	99.4708	156.593
	2295	99.5353	156.541
	2294	99.5016	156.566
	2293	99.3975	156.672
	2292	99.2849	156.811
	2291	99.1861	156.911
	2290	99.091	156.935
	2289	99.0027	156.897
	2288	98.9432	156.847
	2287	98.922	156.821
	2286	98.9251	156.826
	2285	98.933	156.842
	2284	98.9357	156.837
	2283	98.9311	156.792
	2282	98.9226	156.714
	2281	98.9207	156.634
	2280	98.946	156.59
	2279	99.024	156.621
	2278	99.1695	156.743
	2277	99.3626	156.912
	2276	99.5414	157.044
	2275	99.6356	157.094
	2274	99.6165	157.109
	2273	99.5155	157.152
	2272	99.394	157.215
	2271	99.304	157.244
	2270	99.2665	157.231
	2269	99.2706	157.218
	2268	99.2883	157.203
	2267	99.3041	157.126
	2266	99.3317	156.975
	2265	99.3919	156.836
	2264	99.4764	156.795
	2263	99.5502	156.828
	2262	99.587	156.855
	2261	99.5859	156.845
	2260	99.5563	156.822
	2259	99.508	156.801
	2258	99.459	156.763
	2257	99.4203	156.724
	2256	99.3667	156.74
	2255	99.2506	156.836
	2254	99.0732	156.955
	2253	98.9242	157.012
	2252	98.919	156.982
	2251	99.0864	156.922
	2250	99.3252	156.906
	2249	99.4771	156.932
	2248	99.4573	156.908
	2247	99.3249	156.746
	2246	99.2213	156.497
	2245	99.2256	156.336
	2244	99.2768	156.402
	2243	99.2607	156.637
	2242	99.1673	156.845
	2241	99.1148	156.891
	2240	99.1939	156.819
	2239	99.3404	156.767
	2238	99.4106	156.822
	2237	99.3533	156.951
	2236	99.245	157.063
	2235	99.161	157.095
	2234	99.0898	157.065
	2233	99.0063	157.046
	2232	98.9643	157.096
	2231	99.0433	157.191
	2230	99.2231	157.233
	2229	99.374	157.149
	2228	99.3943	156.957
	2227	99.3187	156.759
	2226	99.2647	156.655
	2225	99.3049	156.671
	2224	99.4233	156.75
	2223	99.5655	156.811
	2222	99.6842	156.811
	2221	99.7294	156.777
	2220	99.6495	156.757
	2219	99.4415	156.792
	2218	99.1965	156.893
	2217	99.0575	157.03
	2216	99.1055	157.125
	2215	99.287	157.109
	2214	99.461	157.027
	2213	99.5252	157.03
	2212	99.4951	157.209
	2211	99.4552	157.447
	2210	99.4514	157.527
	2209	99.4578	157.379
	2208	99.442	157.152
	2207	99.4117	156.997
	2206	99.3672	156.892
	2205	99.2553	156.744
	2204	99.0361	156.573
	2203	98.7824	156.509
	2202	98.6401	156.618
	2201	98.6662	156.825
	2200	98.7561	157.026
	2199	98.7738	157.189
	2198	98.7182	157.332
	2197	98.7136	157.434
	2196	98.8541	157.45
	2195	99.1037	157.37
	2194	99.3426	157.243
	2193	99.4729	157.149
	2192	99.4787	157.149
	2191	99.4131	157.237
	2190	99.3512	157.333
	2189	99.3527	157.348
	2188	99.4499	157.289
	2187	99.6415	157.254
	2186	99.8721	157.307
	2185	100.04	157.377
	2184	100.08	157.327
	2183	100.035	157.119
	2182	99.9925	156.861
	2181	99.9529	156.693
	2180	99.8484	156.658
	2179	99.7117	156.71
	2178	99.7074	156.786
	2177	99.9158	156.863
	2176	100.175	156.953
	2175	100.253	157.055
	2174	100.139	157.124
	2173	100.031	157.096
	2172	100.055	156.962
	2171	100.124	156.813
	2170	100.086	156.755
	2169	99.9039	156.795
	2168	99.6485	156.827
	2167	99.3954	156.769
	2166	99.207	156.659
	2165	99.1556	156.613
	2164	99.2767	156.707
	2163	99.5089	156.943
	2162	99.7398	157.284
	2161	99.9083	157.643
	2160	100.033	157.879
	2159	100.15	157.863
	2158	100.246	157.589
	2157	100.263	157.161
	2156	100.146	156.715
	2155	99.9187	156.38
	2154	99.6948	156.274
	2153	99.612	156.435
	2152	99.7084	156.751
	2151	99.8808	157.031
	2150	99.9713	157.167
	2149	99.8893	157.201
	2148	99.6725	157.228
	2147	99.4607	157.272
	2146	99.4066	157.29
	2145	99.5668	157.248
	2144	99.846	157.163
	2143	100.059	157.073
	2142	100.075	157.017
	2141	99.9204	157.028
	2140	99.7588	157.105
	2139	99.7682	157.204
	2138	99.9947	157.268
	2137	100.292	157.292
	2136	100.433	157.332
	2135	100.33	157.436
	2134	100.122	157.57
	2133	100.003	157.635
	2132	100.006	157.581
	2131	100.014	157.448
	2130	99.9325	157.304
	2129	99.7987	157.152
	2128	99.6987	156.964
	2127	99.667	156.784
	2126	99.6828	156.714
	2125	99.7152	156.786
	2124	99.7335	156.899
	2123	99.7097	156.948
	2122	99.6421	156.957
	2121	99.5566	157.011
	2120	99.4677	157.09
	2119	99.3659	157.065
	2118	99.2625	156.879
	2117	99.2093	156.626
	2116	99.2371	156.451
	2115	99.3005	156.409
	2114	99.3246	156.481
	2113	99.2966	156.626
	2112	99.2732	156.78
	2111	99.3036	156.851
	2110	99.3746	156.806
	2109	99.4327	156.724
	2108	99.4409	156.705
	2107	99.4155	156.746
	2106	99.4182	156.78
	2105	99.4999	156.797
	2104	99.6405	156.856
	2103	99.7596	156.984
	2102	99.8003	157.138
	2101	99.7807	157.257
	2100	99.7505	157.303
	2099	99.7256	157.248
	2098	99.6975	157.108
	2097	99.6788	156.985
	2096	99.6956	156.994
	2095	99.7454	157.106
	2094	99.7982	157.16
	2093	99.8283	157.048
	2092	99.8147	156.841
	2091	99.7241	156.685
	2090	99.5436	156.648
	2089	99.3372	156.704
	2088	99.2229	156.819
	2087	99.2705	156.962
	2086	99.4347	157.077
	2085	99.5945	157.103
	2084	99.6529	157.041
	2083	99.5996	156.944
	2082	99.4931	156.844
	2081	99.3984	156.736
	2080	99.3477	156.641
	2079	99.3424	156.633
	2078	99.3676	156.77
	2077	99.3875	157.015
	2076	99.3541	157.246
	2075	99.2583	157.342
	2074	99.1641	157.265
	2073	99.1452	157.077
	2072	99.1923	156.884
	2071	99.2401	156.741
	2070	99.2869	156.636
	2069	99.3987	156.553
	2068	99.5619	156.53
	2067	99.6281	156.613
	2066	99.4925	156.778
	2065	99.2639	156.934
	2064	99.1446	157.003
	2063	99.1826	156.985
	2062	99.263	156.918
	2061	99.3066	156.832
	2060	99.3502	156.745
	2059	99.4233	156.683
	2058	99.4696	156.68
	2057	99.4425	156.758
	2056	99.3835	156.902
	2055	99.3451	157.05
	2054	99.3091	157.118
	2053	99.242	157.064
	2052	99.1702	156.93
	2051	99.1379	156.807
	2050	99.1397	156.762
	2049	99.1632	156.802
	2048	99.2565	156.89
	2047	99.4652	156.985
	2046	99.7197	157.062
	2045	99.8745	157.125
	2044	99.8725	157.193
	2043	99.8035	157.252
	2042	99.7775	157.239
	2041	99.7851	157.119
	2040	99.7092	156.964
	2039	99.4625	156.906
	2038	99.1051	157.008
	2037	98.8284	157.219
	2036	98.799	157.46
	2035	98.9992	157.677
	2034	99.2364	157.793
	2033	99.3238	157.685
	2032	99.2542	157.316
	2031	99.1852	156.849
	2030	99.277	156.561
	2029	99.5517	156.611
	2028	99.8727	156.893
	2027	100.061	157.141
	2026	100.052	157.166
	2025	99.9474	157.008
	2024	99.8819	156.869
	2023	99.8628	156.898
	2022	99.7974	157.061
	2021	99.6739	157.213
	2020	99.6226	157.282
	2019	99.7582	157.314
	2018	100.032	157.36
	2017	100.3	157.381
	2016	100.493	157.32
	2015	100.642	157.2
	2014	100.743	157.102
	2013	100.704	157.082
	2012	100.462	157.16
	2011	100.114	157.354
	2010	99.8717	157.662
	2009	99.8867	157.997
	2008	100.101	158.196
	2007	100.312	158.142
	2006	100.393	157.867
	2005	100.405	157.537
	2004	100.443	157.331
	2003	100.454	157.327
[truncated: 1,353 more rows]

## Sheet: Fig. 2 l
		PL
	Wavelenght	1.8 x108	3.75 x108	7.5 x108	1.1 x 109	3.35 x 109	6.7 x109	1.x1010	2 x1010	3x1010	Supernatant
	210.347	3520	4300	3030	35138.5	27707.8	33249.4	24685.1	21536.5	3526.45	62720.4
	210.722	3550	3570	3610	40554.2	34382.9	27204	29597	21284.6	0	59319.9
	211.097	3800	3610	3910	38413.1	42317.4	31108.3	27707.8	26322.4	7052.9	66120.9
	211.471	2770	3440	3260	33501.3	32493.7	31486.1	18639.8	15995	1259.45	57556.7
	211.846	3180	3370	3260	32367.8	32241.8	26700.3	23173.8	19017.6	13098.2	63224.2
	212.221	4350	4000	3680	40932	39924.4	28967.3	32241.8	22418.1	11461	61964.7
	212.596	3290	3200	3140	27078.1	25818.6	20403	20403	20025.2	2267	56675.1
	212.971	2460	3220	2410	28967.3	18639.8	15995	13602	8060.45	0	45088.2
	213.347	3990	4470	4340	48992.4	39672.5	38161.2	31234.3	25063	8564.23	70906.8
	213.722	3400	3120	3430	38790.9	31360.2	28841.3	22921.9	16120.9	0	64609.6
	214.097	2890	4090	4060	43324.9	44584.4	30478.6	23551.6	22796	2015.11	68387.9
	214.473	3310	3320	3040	28211.6	25566.8	27833.8	17380.4	17884.1	0	51007.6
	214.848	4000	3170	3580	35768.3	33249.4	27959.7	31108.3	22166.2	0	63602
	215.224	3680	3560	3610	37909.3	33249.4	20780.9	24811.1	15239.3	7052.9	58942.1
	215.599	3480	3240	3110	33753.1	31864	31989.9	23299.7	26322.4	0	55793.5
	215.975	3620	3920	3600	38161.2	35516.4	29471	24811.1	20403	6045.34	64735.5
	216.351	3690	3730	3470	35768.3	30604.5	30226.7	28463.5	19269.5	2141.06	61586.9
	216.726	3440	3660	4330	31864	42065.5	34886.6	34508.8	20277.1	9193.95	63476.1
	217.102	4730	4660	4990	57178.8	46725.4	37531.5	32241.8	29722.9	9445.84	74433.2
	217.478	3340	3710	4400	36775.8	40050.4	31612.1	26952.1	23299.7	6045.34	66624.7
	217.854	4470	4010	3290	37657.4	27581.9	29848.9	21536.5	17884.1	0	63728
	218.23	2860	3610	2840	25440.8	33249.4	20529	21536.5	15239.3	0	49622.2
	218.606	3740	3790	3330	41435.8	38287.2	26448.4	22544.1	26322.4	0	73299.7
	218.983	4170	4050	3990	41309.8	39420.7	35642.3	30982.4	26322.4	10705.3	66750.6
	219.359	3690	4090	3410	37279.6	38539	25063	24307.3	17758.2	1133.5	64483.6
	219.735	4190	4560	3840	38790.9	41939.5	40428.2	29848.9	28337.5	8564.23	73677.6
	220.112	4450	3900	3530	40680.1	35894.2	33375.3	29597	28967.3	8438.29	65617.1
	220.488	4310	4390	3880	41687.7	29219.1	32241.8	30856.4	27204	0	70906.8
	220.865	4560	4710	4320	47229.2	39420.7	31612.1	27833.8	26070.5	7052.9	69269.5
	221.241	4240	3830	4340	41561.7	35642.3	34382.9	29974.8	26574.3	7808.56	66120.9
	221.618	3550	3700	3950	34256.9	36901.8	31360.2	21410.6	15743.1	377.834	65995
	221.995	3840	3410	3790	39420.7	41813.6	32493.7	34382.9	21284.6	4785.89	70780.9
	222.372	4840	3790	4430	42821.2	34005	37783.4	34886.6	27204	11586.9	74055.4
	222.748	4920	4560	4730	48992.4	44458.4	38790.9	34256.9	28211.6	11461	79345.1
	223.125	3710	3120	3160	39420.7	34634.8	36523.9	18639.8	22166.2	3526.45	55667.5
	223.502	5190	5370	4450	50251.9	49622.2	46473.6	46473.6	31234.3	10075.6	78589.4
	223.879	4200	4590	4650	47984.9	42695.2	40176.3	32871.5	33123.4	7052.9	72544.1
	224.257	4130	3800	3470	40680.1	34634.8	31738	30100.8	16120.9	2644.84	62594.5
	224.634	4460	3710	3440	42569.3	38161.2	36020.2	28967.3	13728	3652.39	68136
	225.011	3780	4130	3700	36649.9	30856.4	33753.1	21410.6	17128.5	0	66246.9
	225.388	3200	4340	4460	46221.7	35138.5	32241.8	26700.3	20906.8	2770.78	69773.3
	225.766	3330	4380	3670	42569.3	40932	41183.9	22544.1	24307.3	2267	68891.7
	226.143	4060	3300	3390	37909.3	36901.8	28085.6	16750.6	13728	6423.17	58564.2
	226.521	4470	4590	4340	46095.7	46599.5	43828.7	30856.4	26952.1	3778.34	69143.6
	226.899	3630	3540	3260	41939.5	35264.5	29974.8	18513.9	20151.1	0	63098.2
	227.276	3590	3530	3860	30982.4	29848.9	23047.9	20529	15869	0	63853.9
	227.654	4060	4450	4610	43199	40050.4	33375.3	30730.5	19773.3	4156.17	71284.6
	228.032	3910	4140	3910	42191.4	36649.9	31989.9	29093.2	28337.5	5289.67	59823.7
	228.41	3690	3450	2810	31108.3	29471	26826.2	23173.8	15491.2	1259.45	59697.7
	228.788	4170	3720	3760	47607.1	35516.4	36398	25818.6	17254.4	5667.51	76448.4
	229.166	3850	3170	3800	37909.3	34886.6	33249.4	23929.5	21914.4	1763.22	70151.1
	229.544	4150	3910	4460	37657.4	32997.5	34256.9	27581.9	21536.5	3148.61	69143.6
	229.922	4380	4090	3630	42443.3	36523.9	36398	36523.9	26574.3	8186.4	70151.1
	230.3	3910	3860	3520	38413.1	35894.2	35138.5	26826.2	23803.5	0	66498.7
	230.678	3560	3670	3450	41057.9	33375.3	26700.3	23551.6	21662.5	4534.01	61838.8
	231.057	4190	4330	3900	48236.8	39546.6	41309.8	30100.8	26574.3	7304.79	71662.5
	231.435	4800	4140	4320	47481.1	50000	39546.6	31989.9	35264.5	5919.4	69395.5
	231.814	3750	4250	3750	40176.3	38539	30856.4	32997.5	27078.1	0	70780.9
	232.192	3900	4140	3570	39672.5	34005	32115.9	28337.5	19395.5	881.612	60705.3
	232.571	3410	4170	4080	35264.5	37657.4	28337.5	28085.6	18639.8	1637.28	76448.4
	232.949	3390	3810	3340	35390.4	31612.1	31486.1	22418.1	18891.7	0	56423.2
	233.328	4060	4650	4220	41939.5	43576.8	37153.7	32115.9	27581.9	0	70529
	233.707	3890	3370	3300	32493.7	30478.6	31234.3	25063	23929.5	629.723	68262
	234.086	3820	4690	4300	46977.3	43073	35012.6	36775.8	27707.8	12216.6	78841.3
	234.465	3520	3240	3240	31360.2	34005	26574.3	18765.7	19521.4	3400.5	65365.2
	234.844	4570	4000	4030	40932	38161.2	37531.5	27078.1	20529	5793.45	67758.2
	235.223	3540	3180	3660	38413.1	31989.9	27330	28715.4	16624.7	1637.28	59823.7
	235.602	3990	3540	3420	40554.2	29597	33249.4	24055.4	15365.2	125.945	62846.3
	235.981	4090	4450	4200	47984.9	40932	40176.3	30352.6	34508.8	12468.5	66624.7
	236.361	3840	3630	3570	44332.5	36146.1	29974.8	28841.3	22166.2	1637.28	62846.3
	236.74	4730	3840	4390	49874.1	35390.4	38665	29219.1	25566.8	10327.5	71536.5
	237.119	4630	4170	4310	49370.3	34634.8	38161.2	29848.9	26196.5	8186.4	73551.6
	237.499	4440	5210	4420	55541.6	41309.8	37405.5	35768.3	32367.8	7052.9	82493.7
	237.878	4100	3700	3560	38539	34256.9	26700.3	14609.6	21914.4	0	71410.6
	238.258	3640	4090	3620	42065.5	32115.9	28967.3	24307.3	27078.1	0	55037.8
	238.637	4320	3780	3980	42191.4	34886.6	32997.5	25314.9	21410.6	1889.17	68136
	239.017	4060	4240	3440	38287.2	35138.5	35012.6	31864	23425.7	1385.39	72040.3
	239.397	4130	4170	4190	51637.3	37783.4	36398	24811.1	25692.7	4156.17	70403
	239.777	3300	3150	2960	30604.5	28589.4	23173.8	22796	19395.5	629.723	59445.8
	240.157	4550	4230	4070	46851.4	44332.5	37531.5	31360.2	19395.5	5667.51	83879.1
	240.537	3620	3220	3820	39672.5	32745.6	29974.8	24181.4	18639.8	0	63728
	240.917	4910	4390	4420	41057.9	43073	36020.2	32241.8	22796	8942.07	68262
	241.297	3730	4330	3930	39294.7	34760.7	32493.7	29345.1	16120.9	9193.95	60075.6
	241.677	3450	4310	3740	36020.2	30730.5	26952.1	24181.4	20151.1	8816.12	65491.2
	242.057	3010	4350	4150	30982.4	28967.3	25692.7	18010.1	6549.12	0	71914.4
	242.438	2990	3020	2580	26070.5	22292.2	13350.1	7556.68	12468.5	0	54534
	242.818	4420	3960	4570	40680.1	43324.9	35768.3	28463.5	21788.4	125.945	63979.8
	243.198	4340	4380	4130	39672.5	35516.4	37027.7	26574.3	16750.6	6297.23	67506.3
	243.579	4070	4260	4490	47229.2	37783.4	32871.5	31360.2	26448.4	8186.4	64861.5
	243.96	3290	3770	3320	35390.4	27330	28085.6	28337.5	16246.9	3022.67	62216.6
	244.34	3430	3080	2660	31989.9	27330	24307.3	23047.9	11209.1	2267	56297.2
	244.721	4700	4760	4540	55289.7	46347.6	49118.4	32745.6	32997.5	17002.5	78715.4
	245.102	3990	3520	3860	42443.3	40554.2	30352.6	18136	24307.3	1259.45	67506.3
	245.482	4140	4420	4200	40680.1	39420.7	33249.4	23425.7	31612.1	0	62468.5
	245.863	4420	4640	3760	45340.1	33501.3	40680.1	27581.9	24055.4	5037.78	72418.1
	246.244	3820	4250	4070	45466	37279.6	31486.1	26448.4	32241.8	377.834	66372.8
	246.625	4510	4010	4310	41561.7	40050.4	27330	30730.5	23803.5	4156.17	66876.6
	247.006	3990	3350	3670	45340.1	43702.8	36020.2	29848.9	24685.1	6549.12	63350.1
	247.388	3970	4850	3430	44206.5	37783.4	31108.3	28841.3	24433.2	7052.9	67506.3
	247.769	4310	4460	4470	46599.5	36020.2	37153.7	27707.8	24055.4	2770.78	68387.9
	248.15	4470	4010	4200	50881.6	39042.8	34634.8	32493.7	19395.5	6549.12	65869
	248.531	3250	3810	3440	39798.5	35264.5	33123.4	25944.6	18136	3274.56	62846.3
	248.913	4210	3850	3250	34886.6	41057.9	26322.4	26196.5	25440.8	5163.73	68136
	249.294	3450	2960	4250	33123.4	29345.1	24181.4	23173.8	14231.7	1637.28	66372.8
	249.676	4300	4400	4430	48110.8	46599.5	37279.6	27833.8	27581.9	377.834	72166.2
	250.057	3650	3790	3560	37027.7	33375.3	29848.9	24811.1	24307.3	1889.17	64357.7
	250.439	4480	4170	3550	42191.4	34131	35390.4	24055.4	24055.4	5541.56	72544.1
	250.821	4340	3730	3790	38790.9	36649.9	29345.1	28337.5	20654.9	629.723	57556.7
	251.202	3140	3470	3140	39168.8	24181.4	31738	24181.4	11712.8	4282.12	54659.9
	251.584	4610	4630	3820	53022.7	40932	30478.6	34634.8	30352.6	4030.23	74433.2
	251.966	4030	4150	3800	38539	32745.6	33627.2	37657.4	23425.7	10201.5	67128.5
	252.348	3580	3450	3150	36146.1	24685.1	23551.6	17002.5	20151.1	4785.89	61838.8
	252.73	3480	3270	3050	41435.8	32241.8	31738	19143.6	22670	7934.51	52896.7
	253.112	3690	3700	3860	41813.6	36901.8	28841.3	27707.8	19143.6	8438.29	63728
	253.495	4150	4190	3680	37657.4	39924.4	41561.7	30604.5	27078.1	12846.3	63979.8
	253.877	4270	4000	4240	41309.8	44080.6	39546.6	27455.9	29219.1	2644.84	63098.2
	254.259	3580	3770	3560	33627.2	35012.6	29093.2	21284.6	16120.9	6297.23	60831.2
	254.641	3510	3710	3810	36398	34131	35516.4	33375.3	25188.9	3148.61	64861.5
	255.024	4100	4000	4010	43073	37783.4	31989.9	27833.8	29093.2	3904.28	65869
	255.406	4420	3970	4010	44458.4	34131	34382.9	37909.3	26448.4	6171.28	68262
	255.789	4310	3100	3660	37279.6	37531.5	30730.5	22670	23929.5	13979.8	58060.5
	256.171	4470	4530	4230	53274.6	43450.9	31486.1	34886.6	33123.4	5541.56	72921.9
	256.554	3920	3720	3920	34256.9	36398	30730.5	25440.8	23551.6	4785.89	68765.7
	256.937	3720	3920	4050	41939.5	31108.3	28211.6	27581.9	21536.5	5919.4	56927
	257.32	3980	3000	3890	44710.3	37909.3	30982.4	25314.9	23299.7	881.612	69395.5
	257.702	3430	3500	3530	35012.6	36523.9	24433.2	23551.6	15113.4	0	61335
	258.085	3810	3570	4010	38413.1	34256.9	25566.8	24181.4	25314.9	251.889	63602
	258.468	4160	3960	3900	45466	40050.4	36398	31989.9	25692.7	10453.4	70277.1
	258.851	4580	4200	4050	46347.6	37657.4	36775.8	29219.1	25063	10579.3	73551.6
	259.234	3700	3210	3170	40554.2	32871.5	24307.3	23173.8	22040.3	3148.61	57808.6
	259.618	3810	4160	3310	35642.3	41939.5	26952.1	23551.6	25063	8942.07	61964.7
	260.001	3390	3860	3320	41435.8	33879.1	31486.1	30604.5	20654.9	7304.79	63979.8
	260.384	3540	3330	3510	34131	36775.8	24685.1	19521.4	20025.2	4408.06	66120.9
	260.768	4050	4060	3910	38665	38161.2	41183.9	32619.6	21788.4	8186.4	67128.5
	261.151	4060	3350	2920	34005	35138.5	33501.3	23803.5	22040.3	5289.67	58564.2
	261.534	3650	3690	3250	34760.7	28463.5	23425.7	24307.3	12846.3	6045.34	54282.1
	261.918	4480	3890	3790	46347.6	43954.7	34634.8	35894.2	26322.4	0	70277.1
	262.302	4230	4320	3800	38790.9	40806	36398	26322.4	19647.4	13098.2	68136
	262.685	2210	2540	2650	26952.1	28967.3	17758.2	18010.1	8942.07	0	54282.1
	263.069	4410	4250	3720	48614.6	37909.3	38916.9	23803.5	30478.6	11083.1	74559.2
	263.453	3920	3080	3080	31108.3	31360.2	26574.3	16498.7	17002.5	0	55163.7
	263.837	4380	4450	3670	39546.6	42569.3	28337.5	38790.9	21284.6	1763.22	66372.8
	264.221	3750	4160	3830	34005	32619.6	37027.7	24055.4	29974.8	2267	67380.4
	264.605	4420	4570	4500	46095.7	39168.8	40932	30100.8	30604.5	14609.6	79848.9
	264.989	3820	4060	4250	39294.7	40680.1	28841.3	26070.5	23047.9	1763.22	61586.9
	265.373	4150	3880	4270	45466	41939.5	32745.6	26322.4	30604.5	12594.5	75314.9
	265.757	4380	4050	3560	40428.2	39294.7	35516.4	26322.4	25063	3400.5	64231.7
	266.141	4050	3910	3940	43324.9	38539	25692.7	30604.5	23173.8	9319.9	66372.8
	266.525	4290	3610	3480	38790.9	41939.5	36775.8	25692.7	26322.4	3022.67	70277.1
	266.91	4010	3570	3840	40806	32115.9	24307.3	26952.1	15113.4	755.668	63853.9
	267.294	5010	4830	5440	42065.5	51007.6	32997.5	40176.3	28463.5	11209.1	75818.6
	267.679	4630	4390	4100	43199	47733	41687.7	36020.2	30478.6	8312.34	78715.4
	268.063	3800	3680	3380	40176.3	33249.4	29345.1	28085.6	19899.2	5037.78	64357.7
	268.448	4170	4050	3930	44332.5	31234.3	36398	30478.6	25314.9	5163.73	68513.9
	268.832	3740	3590	3690	36523.9	31989.9	28085.6	19017.6	20403	1889.17	64987.4
	269.217	3220	3870	3670	36775.8	31989.9	22796	25063	14357.7	0	65491.2
	269.602	3370	3830	3480	35264.5	39672.5	30478.6	24685.1	23173.8	8312.34	55415.6
	269.987	3530	4330	3180	40428.2	33249.4	29219.1	25314.9	22921.9	7934.51	72292.2
	270.372	3350	3410	2900	32745.6	33501.3	19269.5	25188.9	10957.2	0	65365.2
	270.757	3810	3950	3330	36146.1	34131	27581.9	24685.1	22166.2	6423.17	56549.1
	271.142	3800	3720	3830	41813.6	37405.5	29722.9	27330	26070.5	1511.34	68010.1
	271.527	4390	4540	4100	54030.2	46095.7	34131	29974.8	33249.4	6801.01	74307.3
	271.912	4190	4070	3580	41813.6	31234.3	27204	20780.9	23803.5	0	67632.2
	272.297	4500	4650	4170	42065.5	45088.2	42569.3	25440.8	23803.5	0	71284.6
	272.682	4100	4310	4180	41939.5	38539	32997.5	31108.3	33501.3	7304.79	62216.6
	273.068	4390	4090	4350	38665	35642.3	33501.3	22796	18891.7	7178.84	67380.4
	273.453	4450	4620	4180	46347.6	38790.9	32619.6	37027.7	29093.2	7178.84	70529
	273.838	3680	4030	3800	44710.3	35768.3	39924.4	21788.4	23173.8	0	64861.5
	274.224	3320	3670	3470	32871.5	22418.1	25440.8	23047.9	12720.4	1385.39	59445.8
	274.609	3400	3720	3440	34382.9	32871.5	18387.9	22292.2	22292.2	6423.17	60327.5
	274.995	3940	3770	3900	40932	33753.1	34886.6	28211.6	26700.3	1763.22	66246.9
	275.381	4950	4000	4170	40806	46725.4	37783.4	35012.6	32493.7	3652.39	65365.2
	275.767	3830	4300	3680	45466	39924.4	34005	27833.8	27330	9319.9	68891.7
	276.152	3890	4100	3960	39294.7	38035.3	34131	30100.8	24307.3	4659.95	65365.2
	276.538	4570	4100	4260	47355.2	41309.8	33501.3	27455.9	26700.3	7556.68	79345.1
	276.924	4850	4130	4430	40176.3	37657.4	36146.1	30100.8	27455.9	5289.67	59068
	277.31	3390	3430	3190	38035.3	26826.2	30100.8	23173.8	19773.3	0	62846.3
	277.696	3890	3740	3230	34005	30982.4	26070.5	25440.8	29974.8	2518.89	71410.6
	278.082	4560	4820	3750	43073	45591.9	37657.4	36775.8	26700.3	2518.89	72921.9
	278.469	4930	4570	4390	43702.8	42191.4	37783.4	28463.5	32367.8	5541.56	73929.5
	278.855	3300	3530	3310	39672.5	30478.6	21410.6	29722.9	19899.2	0	63602
	279.241	4010	4010	3570	36901.8	35894.2	36146.1	26574.3	21536.5	7682.62	66624.7
	279.627	4500	3490	3760	42821.2	36146.1	28463.5	27078.1	18387.9	7052.9	69143.6
	280.014	3830	3810	3840	34131	31360.2	34634.8	27330	18136	8312.34	63476.1
	280.4	4360	4300	4740	47858.9	42695.2	34886.6	32493.7	24811.1	9823.68	72670
	280.787	3380	3670	3720	37531.5	29471	29219.1	20906.8	15491.2	5289.67	65239.3
	281.173	3380	3520	3440	34382.9	35894.2	30982.4	19647.4	14609.6	0	56045.3
	281.56	3960	3700	3580	34508.8	39420.7	26952.1	29848.9	26448.4	251.889	61083.1
	281.947	3870	3650	3620	38161.2	28967.3	26574.3	21662.5	20151.1	1259.45	66246.9
	282.334	4310	3450	3700	43828.7	39798.5	36272	28337.5	23425.7	8312.34	67884.1
	282.72	4810	4370	4310	44080.6	43450.9	42191.4	35012.6	34508.8	5793.45	77078.1
	283.107	4170	4490	4400	43324.9	36523.9	44962.2	33627.2	24307.3	6926.95	75566.8
	283.494	4170	4500	4560	41561.7	40806	39294.7	34256.9	29345.1	8564.23	81864
	283.881	3990	4210	3730	43702.8	39042.8	27455.9	32745.6	22796	3778.34	59823.7
	284.268	3150	4430	3760	39798.5	34760.7	26196.5	23047.9	27455.9	2015.11	54534
	284.656	3870	4100	4010	39798.5	32367.8	36649.9	27707.8	22544.1	0	65617.1
	285.043	3840	3950	3340	34760.7	32871.5	28967.3	23803.5	16624.7	881.612	65617.1
	285.43	4250	4150	4030	45340.1	40176.3	38665	34886.6	22418.1	6926.95	80856.4
	285.817	3980	3710	3420	40302.3	38665	29093.2	28841.3	20025.2	5163.73	63224.2
	286.205	3720	4310	4630	42569.3	33879.1	33879.1	27581.9	31108.3	2896.73	71914.4
	286.592	4070	3990	3820	47481.1	34760.7	30856.4	25063	15617.1	4408.06	60831.2
	286.98	3800	3710	4060	38539	34634.8	26070.5	25944.6	20529	0	64231.7
	287.367	3710	4120	3710	39672.5	30352.6	19647.4	19143.6	21788.4	0	56045.3
	287.755	3700	3430	3290	31612.1	28589.4	29722.9	21914.4	18262	4534.01	59571.8
	288.142	4090	3380	3550	40302.3	27707.8	28841.3	30604.5	23677.6	503.778	61083.1
	288.53	4460	4720	4300	48740.6	39294.7	37783.4	26322.4	25692.7	3274.56	77959.7
	288.918	3890	3840	3880	49370.3	35390.4	31108.3	23425.7	16246.9	5919.4	67884.1
	289.306	4250	4460	3800	41057.9	46851.4	34886.6	34382.9	26322.4	3148.61	75818.6
	289.694	4490	4300	4040	51385.4	42065.5	29722.9	29722.9	24055.4	9949.62	64231.7
	290.082	3740	4570	3730	34634.8	34256.9	26448.4	25944.6	28967.3	6171.28	64357.7
	290.47	4480	4630	4230	44332.5	40554.2	36523.9	28589.4	25314.9	1511.34	72040.3
	290.858	3550	4320	4050	43450.9	31234.3	30478.6	33249.4	27581.9	7934.51	66624.7
	291.246	3790	3830	4160	44584.4	39168.8	33627.2	30352.6	27959.7	3022.67	65869
	291.634	4180	4460	3870	45717.9	38161.2	36901.8	29345.1	26700.3	4534.01	65995
	292.022	4780	4560	4380	44080.6	40806	46473.6	37279.6	30856.4	6423.17	78211.6
	292.411	3770	3330	3520	43450.9	35390.4	26196.5	23929.5	20529	0	69395.5
	292.799	4190	4160	3970	33753.1	43702.8	38539	32871.5	23299.7	7178.84	76196.5
	293.188	4380	3930	4100	43576.8	33753.1	28841.3	25188.9	24055.4	7052.9	70780.9
	293.576	3610	3390	3210	29848.9	28211.6	26700.3	19647.4	23551.6	2141.06	56045.3
	293.965	3600	3960	3330	39798.5	33627.2	31989.9	28337.5	19269.5	6801.01	56801
	294.353	3630	3820	3490	39420.7	29722.9	30604.5	28841.3	18891.7	0	64231.7
	294.742	4270	4160	3650	37909.3	39420.7	38287.2	29471	26196.5	1385.39	68010.1
	295.131	4840	4220	4310	49370.3	45214.1	42947.1	38916.9	36146.1	8942.07	74181.4
	295.519	3560	3420	3840	36523.9	31108.3	27455.9	18387.9	19143.6	0	60957.2
	295.908	4090	3730	4160	38161.2	37909.3	33375.3	21536.5	22418.1	6297.23	65239.3
	296.297	3550	3690	3350	31612.1	21788.4	23173.8	13224.2	11838.8	0	54534
	296.686	4530	5070	4990	50125.9	48236.8	43828.7	35138.5	29974.8	10201.5	77330
	297.075	4130	4710	4710	41561.7	46977.3	40050.4	29597	32871.5	12720.4	73929.5
	297.464	3090	3800	3440	36775.8	30226.7	26070.5	26448.4	17002.5	0	61209.1
	297.853	3890	3770	3600	43324.9	39924.4	25944.6	23299.7	19269.5	3274.56	65617.1
	298.243	4090	3760	3390	45340.1	25944.6	31234.3	24559.2	27078.1	7304.79	59697.7
	298.632	4360	3710	3710	36146.1	37783.4	34508.8	24181.4	15743.1	4282.12	71284.6
	299.021	5230	4640	4820	48362.7	49118.4	38287.2	39042.8	30730.5	12468.5	80730.5
	299.411	3570	3710	3560	34886.6	34005	28337.5	20906.8	15617.1	4534.01	54659.9
	299.8	3320	3460	3590	37153.7	36523.9	25440.8	16372.8	19269.5	0	61461
	300.189	3570	3230	3580	30982.4	31738	27455.9	22796	19395.5	755.668	56675.1
	300.579	4310	4360	4130	42443.3	38665	34508.8	24433.2	20654.9	9571.79	62342.6
	300.969	4200	4170	3990	43828.7	37909.3	39168.8	22292.2	20529	0	69395.5
	301.358	4480	4220	3960	38413.1	33879.1	39168.8	28463.5	17758.2	8438.29	67254.4
	301.748	4310	4280	4080	51511.3	48992.4	32619.6	31360.2	23425.7	6045.34	74811.1
	302.138	3350	3650	2890	36649.9	33753.1	31864	25188.9	26070.5	4659.95	62468.5
	302.528	3960	3950	3240	36523.9	36775.8	34634.8	30352.6	25818.6	2392.95	60705.3
	302.918	4020	3270	3770	41183.9	31864	35264.5	23551.6	18513.9	4911.84	63224.2
	303.307	3580	3410	3700	38161.2	31486.1	30478.6	19269.5	16246.9	1763.22	61083.1
	303.697	3930	3740	3720	35264.5	36146.1	32871.5	20906.8	26322.4	0	62216.6
	304.088	3980	4110	3360	41435.8	34508.8	27078.1	19395.5	22166.2	377.834	58816.1
	304.478	3850	4170	3280	39420.7	34508.8	32871.5	22418.1	19899.2	8942.07	58060.5
	304.868	4870	4650	4030	45088.2	43199	37153.7	33753.1	26448.4	9571.79	74181.4
	305.258	5240	5090	5150	55163.7	41309.8	46977.3	39924.4	23929.5	14231.7	80856.4
	305.648	3320	4190	3520	43828.7	36523.9	35642.3	28463.5	20529	2267	64483.6
	306.039	3640	3600	3540	39042.8	32493.7	34005	30478.6	18387.9	6171.28	60327.5
	306.429	4070	4350	3710	43954.7	37153.7	30856.4	28463.5	21662.5	3400.5	69269.5
	306.82	3590	3700	3960	37405.5	33501.3	32745.6	22292.2	22921.9	9823.68	57178.8
	307.21	3980	4030	3850	37027.7	32115.9	23677.6	21914.4	16876.6	0	66372.8
	307.601	3750	3380	3790	38665	38413.1	36649.9	23677.6	23173.8	2644.84	64483.6
	307.991	3640	3320	3020	35894.2	34634.8	27959.7	25063	19017.6	6926.95	53778.3
	308.382	4050	4330	4030	42821.2	41435.8	43199	29345.1	23173.8	5415.62	75566.8
	308.773	3520	3580	3570	31989.9	41687.7	30982.4	23047.9	19017.6	4030.23	65491.2
	309.164	4060	4330	4690	47103.3	47984.9	33501.3	28337.5	31738	629.723	75566.8
	309.555	4610	4670	4170	49496.2	37531.5	37783.4	30856.4	25566.8	9697.73	75440.8
	309.946	4180	4320	4230	47607.1	36649.9	29597	28211.6	26196.5	4659.95	70654.9
	310.337	3360	2930	3370	33879.1	30226.7	28337.5	20906.8	17884.1	0	61335
	310.728	3300	4100	3170	37657.4	29848.9	31108.3	21662.5	21410.6	6675.06	65365.2
	311.119	3960	3820	3880	37657.4	35516.4	31108.3	21032.7	16120.9	2770.78	67380.4
	311.51	3850	4180	3200	39546.6	35768.3	34382.9	25692.7	20277.1	0	70654.9
	311.901	3890	3670	3540	40176.3	37531.5	24811.1	20654.9	17002.5	2015.11	67128.5
	312.292	3870	3580	3570	35012.6	37783.4	28715.4	25314.9	24811.1	5793.45	57808.6
	312.684	4110	4280	3560	41813.6	35642.3	37405.5	28463.5	23425.7	2392.95	72670
	313.075	3820	3890	4550	48362.7	37027.7	38287.2	25314.9	27707.8	3778.34	65113.4
	313.466	3850	4270	3520	43073	43576.8	28967.3	33627.2	23299.7	2267	62468.5
	313.858	4900	4740	4530	51385.4	46725.4	43576.8	32997.5	36901.8	1007.56	86775.8
	314.25	3820	3450	3100	31612.1	26952.1	20151.1	17632.2	7682.62	0	55793.5
	314.641	3980	3920	4090	38916.9	37909.3	30730.5	26952.1	22670	5667.51	70025.2
	315.033	4050	4870	4130	43828.7	36398	37657.4	30982.4	26070.5	6801.01	65995
	315.425	5210	5680	5370	65365.2	51007.6	52015.1	44710.3	28841.3	13224.2	86775.8
	315.816	3350	2930	3240	33753.1	29471	23803.5	27204	13853.9	2770.78	58564.2
	316.208	4260	4750	3510	34634.8	38287.2	38035.3	28085.6	20780.9	1763.22	65491.2
	316.6	4420	4150	4250	41561.7	42191.4	32115.9	32115.9	22544.1	6423.17	69647.4
	316.992	4370	4480	3720	47355.2	41813.6	27959.7	36146.1	19143.6	1889.17	67254.4
	317.384	4080	3220	4150	40932	38287.2	36020.2	31486.1	23173.8	0	66624.7
	317.776	2910	3650	3800	36398	29722.9	31234.3	20025.2	18765.7	0	61335
	318.168	4900	4780	4130	45843.8	34256.9	31864	29974.8	20403	14609.6	71788.4
	318.56	4340	4630	4320	46095.7	40806	40806	34382.9	25188.9	8942.07	70025.2
	318.953	3950	3670	4360	44710.3	37279.6	32997.5	28967.3	25944.6	9823.68	69017.6
	319.345	3550	2960	3240	38790.9	29597	26322.4	26574.3	16624.7	1763.22	65239.3
	319.737	3730	3530	3730	38916.9	40554.2	31360.2	28211.6	11209.1	3778.34	66876.6
	320.13	3510	4020	3150	32241.8	35894.2	32997.5	20654.9	15113.4	8438.29	70654.9
	320.522	3990	4380	4100	41309.8	37279.6	31486.1	31234.3	21032.7	2770.78	64483.6
	320.915	4590	4320	4070	41309.8	44458.4	31360.2	20906.8	21662.5	4156.17	69899.2
	321.307	4390	4270	4110	41309.8	43073	36775.8	30100.8	19899.2	3148.61	69521.4
	321.7	3730	3690	3710	46977.3	35768.3	31486.1	21662.5	26448.4	1259.45	62090.7
	322.093	4140	4050	4310	43828.7	32997.5	33879.1	31612.1	21788.4	10075.6	73173.8
	322.485	3730	4110	3820	38287.2	32745.6	32745.6	33123.4	23047.9	9068.01	69521.4
	322.878	4110	3610	3790	39420.7	37027.7	32997.5	32871.5	23173.8	0	70151.1
	323.271	4340	4440	4350	47607.1	34256.9	36649.9	27330	24937	7178.84	69521.4
	323.664	4240	4550	4490	48236.8	37279.6	37153.7	26826.2	34382.9	6926.95	76574.3
	324.057	4270	3570	4440	43324.9	39924.4	35138.5	34005	23551.6	4030.23	65239.3
	324.45	3100	3330	3060	26574.3	27078.1	24055.4	17758.2	14231.7	2267	57682.6
	324.843	3770	3750	3900	34760.7	30982.4	30730.5	25063	18387.9	0	55667.5
	325.236	4170	3700	3730	38790.9	36523.9	29597	24055.4	24307.3	6801.01	60957.2
	325.629	4100	4090	3990	45088.2	32367.8	26952.1	17506.3	22921.9	2015.11	68262
	326.023	4410	4400	4200	41939.5	38035.3	33123.4	42065.5	26574.3	3652.39	74685.1
	326.416	4430	4780	4470	52896.7	42695.2	40932	42947.1	29597	17632.2	78211.6
	326.809	4570	4750	4430	50000	38287.2	37153.7	33375.3	23929.5	10075.6	78337.5
	327.203	4840	4150	4060	46095.7	38665	39420.7	37531.5	33627.2	11586.9	70277.1
	327.596	4750	3870	4430	37153.7	43199	37531.5	34508.8	21284.6	4659.95	79219.1
	327.99	4140	4050	3760	31108.3	40176.3	29093.2	30856.4	19647.4	503.778	65869
	328.383	4350	4610	4360	48362.7	45591.9	39672.5	36020.2	29848.9	13350.1	75818.6
	328.777	3080	3600	3420	35516.4	33501.3	28715.4	29471	18513.9	7178.84	52896.7
	329.171	3760	4160	4030	41183.9	38916.9	36020.2	25440.8	18513.9	6549.12	67758.2
	329.564	4520	4020	3770	45466	37531.5	30982.4	25692.7	28085.6	0	72292.2
	329.958	4320	3690	4220	47984.9	38916.9	35264.5	32997.5	28841.3	5793.45	72166.2
	330.352	3340	4030	3620	36523.9	35894.2	28211.6	29093.2	21788.4	6675.06	63098.2
	330.746	3420	4030	3490	33753.1	27833.8	23551.6	21158.7	13979.8	0	61461
	331.14	3880	3810	3890	44710.3	38665	35138.5	30100.8	24181.4	5289.67	59823.7
	331.534	2830	2730	3160	27078.1	25566.8	19017.6	15995	11712.8	0	51637.3
	331.928	3930	4060	3610	42569.3	30352.6	29848.9	16750.6	14357.7	2770.78	63350.1
	332.322	4140	3460	4060	41183.9	38413.1	37027.7	30100.8	28337.5	2392.95	71158.7
	332.716	4090	4090	3960	41561.7	40428.2	33501.3	27455.9	25944.6	6171.28	62090.7
	333.11	3430	3930	3390	42191.4	32997.5	29345.1	30856.4	17632.2	2644.84	62468.5
	333.505	4010	4110	3840	39420.7	42947.1	29974.8	25944.6	25692.7	3022.67	64735.5
	333.899	3460	3870	4440	50125.9	40302.3	38539	27707.8	29722.9	1511.34	71032.7
	334.293	3940	3810	3220	39420.7	38665	35768.3	29974.8	24307.3	5163.73	66120.9
	334.688	3830	4180	4190	34760.7	31234.3	32619.6	25818.6	27581.9	2392.95	63476.1
	335.082	4160	4270	3700	42443.3	35138.5	35012.6	27581.9	19899.2	251.889	65617.1
	335.477	3540	3190	3360	37279.6	30100.8	34760.7	25944.6	19773.3	0	62342.6
	335.872	2970	3420	3260	36398	30226.7	24433.2	19647.4	13853.9	0	45088.2
	336.266	4610	4590	4440	54534	43199	48362.7	28841.3	34131	0	77959.7
	336.661	4370	4190	3630	38916.9	41183.9	36523.9	35516.4	28841.3	0	66498.7
	337.056	3970	3970	3910	37027.7	35264.5	29093.2	35516.4	19269.5	3778.34	68765.7
	337.451	3570	3310	3360	34634.8	31989.9	24811.1	27707.8	21158.7	0	66624.7
	337.846	3460	4030	3840	35390.4	34382.9	36146.1	14105.8	22166.2	0	63853.9
	338.241	3950	3860	4500	36146.1	35516.4	28715.4	30478.6	21662.5	4282.12	70151.1
	338.636	3420	3610	3720	30352.6	30982.4	28337.5	21788.4	23047.9	0	56171.3
	339.031	3750	3230	3570	34382.9	29722.9	34131	27330	14357.7	1385.39	55667.5
	339.426	3960	3670	3530	36775.8	36649.9	32619.6	30226.7	16750.6	0	57682.6
	339.821	3620	3250	3060	40302.3	31486.1	27707.8	22292.2	18765.7	0	62090.7
	340.216	3240	3880	3760	32115.9	43450.9	28211.6	19269.5	21284.6	0	64735.5
	340.611	4020	3770	3420	35768.3	31360.2	35012.6	23929.5	19899.2	6801.01	66624.7
	341.007	3470	3500	3390	39672.5	30100.8	32619.6	21662.5	19395.5	2644.84	61209.1
	341.402	3380	3310	3410	28841.3	34256.9	28463.5	20151.1	20025.2	0	64357.7
	341.798	3590	3780	3350	31486.1	39168.8	35768.3	32115.9	17632.2	0	65239.3
	342.193	4260	3820	3730	36272	37279.6	31738	30100.8	21536.5	6297.23	68262
	342.589	4430	3790	3930	38790.9	36272	26448.4	28337.5	22796	6171.28	62090.7
	342.984	3370	3470	3540	43954.7	35516.4	33627.2	20277.1	24055.4	1133.5	64483.6
	343.38	3130	3580	3340	39294.7	37153.7	32493.7	21662.5	18262	377.834	68262
	343.776	3810	3640	3620	36775.8	35894.2	26448.4	30982.4	24559.2	3274.56	70780.9
	344.171	3810	3690	3510	40806	33123.4	34256.9	25566.8	19143.6	125.945	63224.2
	344.567	4520	4530	4590	55919.4	41813.6	34886.6	31738	27078.1	5667.51	72040.3
	344.963	4140	3580	4000	41435.8	31989.9	27330	21284.6	20277.1	0	63098.2
	345.359	4060	3560	3540	42317.4	35264.5	34508.8	24685.1	18387.9	0	65491.2
	345.755	3850	3750	3190	30226.7	30352.6	20277.1	17632.2	24181.4	0	58942.1
	346.151	3600	4100	3770	51259.4	43199	33627.2	35012.6	19521.4	9193.95	67128.5
	346.547	4240	3670	3350	40176.3	38035.3	29345.1	28337.5	13350.1	629.723	65113.4
	346.943	4340	3860	4040	42317.4	35516.4	29597	28715.4	19269.5	13350.1	59319.9
	347.34	3120	3820	3660	32241.8	30982.4	31989.9	23803.5	23677.6	1385.39	60957.2
	347.736	3520	3740	3330	38161.2	36020.2	31360.2	25566.8	15491.2	8690.18	59823.7
	348.132	3830	4090	4360	40050.4	42317.4	39672.5	25944.6	21788.4	4534.01	64735.5
	348.529	3830	3350	3500	41183.9	37531.5	30856.4	24307.3	20529	377.834	60831.2
	348.925	3670	4740	4220	41687.7	37153.7	26700.3	22670	13602	2644.84	72166.2
	349.321	4330	4320	4420	44584.4	46851.4	29974.8	28967.3	35138.5	10957.2	70654.9
	349.718	4320	5000	3640	44206.5	45466	43199	26448.4	25188.9	5163.73	76448.4
	350.115	4010	4530	4010	41435.8	32493.7	33123.4	29974.8	25944.6	9068.01	67884.1
	350.511	4240	4440	3680	42065.5	37909.3	35012.6	18765.7	24181.4	1133.5	62846.3
	350.908	2700	2770	3160	35390.4	32115.9	24937	18639.8	14735.5	755.668	60453.4
	351.305	3860	3750	4060	35642.3	40932	35012.6	24811.1	18387.9	2896.73	68513.9
	351.701	3410	3200	3500	38161.2	30604.5	31108.3	23929.5	17632.2	4785.89	64105.8
	352.098	4130	3620	3410	44584.4	36272	28337.5	30226.7	18136	10579.3	61209.1
	352.495	3260	3580	3460	30226.7	32115.9	31486.1	24055.4	13853.9	3274.56	63602
	352.892	5090	3950	4160	43324.9	41309.8	24181.4	27707.8	18513.9	7430.73	65743.1
	353.289	3640	3980	4140	44584.4	32745.6	30352.6	28463.5	24811.1	5541.56	62090.7
	353.686	3420	3620	3730	38790.9	39420.7	33753.1	29597	15491.2	0	64105.8
	354.083	3780	4680	4330	35516.4	38161.2	28841.3	30100.8	31612.1	0	72418.1
	354.48	3910	3510	3710	27455.9	28463.5	25692.7	29974.8	17254.4	0	58690.2
	354.878	3980	3800	4120	39168.8	40932	28967.3	34634.8	23929.5	10453.4	62972.3
	355.275	3720	3640	3270	28589.4	29345.1	23677.6	22292.2	13602	0	57052.9
	355.672	4430	4260	3980	45591.9	37279.6	35642.3	33249.4	21158.7	5163.73	77959.7
	356.07	3990	4190	3540	42695.2	36523.9	28715.4	23929.5	19017.6	5289.67	69143.6
	356.467	4220	3940	3970	41435.8	39042.8	33753.1	31360.2	24811.1	11083.1	67002.5
	356.865	3710	3360	3420	38916.9	30856.4	22921.9	27078.1	20151.1	0	64609.6
	357.262	4140	4330	4040	46095.7	38665	38161.2	33123.4	28463.5	10075.6	73425.7
	357.66	4160	4060	4650	53526.4	38539	39546.6	33375.3	29093.2	12090.7	73299.7
	358.057	4790	4280	3690	41183.9	43324.9	32997.5	30730.5	25314.9	2392.95	68387.9
	358.455	3810	3400	3730	37027.7	26826.2	24937	25063	19395.5	0	60705.3
	358.853	5100	5360	4750	44080.6	44710.3	45466	34760.7	22040.3	8060.45	76196.5
	359.251	4190	3760	3710	38161.2	34256.9	32871.5	18639.8	18387.9	0	64987.4
	359.648	4160	4040	3990	38539	31989.9	27833.8	30982.4	21662.5	0	68136
	360.046	3720	3640	3290	37657.4	38916.9	35138.5	27078.1	27833.8	4534.01	61209.1
	360.444	3520	3320	2880	29471	34131	32115.9	28589.4	18010.1	1763.22	60705.3
	360.842	3270	3060	3250	33501.3	29848.9	23677.6	13853.9	12090.7	0	60201.5
	361.24	4170	3750	3960	38287.2	38916.9	31612.1	29345.1	22544.1	3778.34	65617.1
	361.639	4080	4290	4260	48362.7	40302.3	31612.1	27078.1	27581.9	0	68639.8
	362.037	4540	3820	3830	40302.3	40806	32241.8	33249.4	26322.4	11209.1	70403
	362.435	4310	3910	4240	39294.7	36901.8	34382.9	33501.3	27078.1	0	68387.9
	362.833	3280	3490	3680	41057.9	36020.2	27078.1	16120.9	13728	0	65239.3
	363.232	4270	3660	4080	39546.6	32115.9	26322.4	25440.8	23299.7	0	70403
	363.63	3490	3440	3260	35138.5	33879.1	24937	16624.7	20403	7682.62	53148.6
	364.028	4290	4180	3770	41939.5	40932	33501.3	29597	22670	9193.95	71788.4
	364.427	4900	4590	4130	39798.5	41939.5	26448.4	29093.2	21788.4	2896.73	80982.4
	364.825	3390	3760	3910	33375.3	30982.4	32115.9	32997.5	15491.2	0	75566.8
	365.224	3940	4140	3980	41435.8	37657.4	31108.3	27581.9	20025.2	4785.89	62846.3
	365.623	4250	3880	3960	40806	34508.8	39546.6	29974.8	25692.7	4156.17	72040.3
	366.021	3410	3150	3230	34256.9	33249.4	34634.8	21284.6	20277.1	0	61964.7
	366.42	3340	3360	3120	32619.6	31864	28841.3	21158.7	18387.9	0	59697.7
	366.819	4210	4580	3870	33753.1	41561.7	34256.9	20529	24559.2	0	73677.6
	367.218	5560	4610	5150	45340.1	38790.9	32871.5	32997.5	31864	11335	78211.6
	367.617	3920	4180	3280	36020.2	35516.4	27455.9	28085.6	22166.2	6423.17	70906.8
	368.016	3660	3510	3960	37279.6	34005	30982.4	28085.6	22166.2	629.723	63602
	368.415	4170	3860	4010	39924.4	35012.6	34005	26196.5	20151.1	0	71158.7
	368.814	4580	4040	4450	45591.9	32619.6	31738	30730.5	30352.6	9445.84	84886.6
	369.213	3780	3790	3990	42317.4	33501.3	33879.1	23425.7	19773.3	3652.39	71284.6
	369.612	4700	4610	4180	45969.8	45591.9	35768.3	32997.5	21536.5	10705.3	71536.5
	370.011	3820	4410	3840	39546.6	43702.8	38035.3	28211.6	20151.1	6045.34	65365.2
	370.411	4720	4140	4450	39798.5	39420.7	36901.8	26448.4	27330	6549.12	65239.3
	370.81	3980	4180	3280	45717.9	34256.9	28463.5	33753.1	29974.8	0	75692.7
	371.209	3450	3760	3370	31989.9	39168.8	28967.3	33627.2	21536.5	2267	72040.3
	371.609	4370	4400	4320	39798.5	30226.7	36775.8	36901.8	21410.6	7808.56	73929.5
	372.008	3870	3460	3990	34382.9	34634.8	23551.6	23677.6	16120.9	377.834	60453.4
	372.408	5290	5030	4730	47103.3	51259.4	41813.6	30856.4	33123.4	377.834	75440.8
	372.807	3470	3580	3860	29219.1	29471	21410.6	18639.8	17002.5	0	67002.5
	373.207	4340	4160	4700	45466	43954.7	36146.1	25818.6	30226.7	3526.45	78337.5
	373.607	4790	4770	4180	52267	40932	40806	36020.2	28085.6	8060.45	70403
	374.006	3480	3250	3680	30100.8	28337.5	28715.4	24559.2	24559.2	2267	67254.4
	374.406	3690	4040	3970	42443.3	35390.4	36523.9	24937	19143.6	1259.45	65491.2
	374.806	4010	4230	4110	36775.8	41561.7	37783.4	29093.2	18387.9	1763.22	73425.7
	375.206	3670	3730	3790	48236.8	36649.9	27833.8	22166.2	19773.3	3148.61	70403
	375.606	3770	4250	4210	32367.8	31864	29722.9	23803.5	16876.6	5163.73	60705.3
	376.006	4880	4650	4690	50377.8	41057.9	37027.7	28967.3	21284.6	7304.79	75314.9
	376.406	4030	3970	3850	46851.4	34760.7	27330	29345.1	18262	629.723	65995
	376.806	4300	3880	4100	33375.3	32115.9	31234.3	29974.8	20025.2	0	66624.7
	377.206	5030	4390	4100	46725.4	46095.7	34886.6	35138.5	24559.2	8816.12	64483.6
	377.606	4030	4380	3760	41057.9	30856.4	32745.6	27330	24685.1	4408.06	71158.7
	378.007	4220	5170	4760	49118.4	44206.5	37027.7	30730.5	32997.5	13602	75440.8
	378.407	3690	4620	4200	38539	41687.7	30478.6	31486.1	14105.8	0	67254.4
	378.807	4010	3820	3960	40302.3	42191.4	32871.5	27330	17128.5	4156.17	69269.5
	379.208	4390	4310	4260	50503.8	37657.4	34005	25692.7	27455.9	3148.61	68765.7
	379.608	3560	3380	3070	45340.1	27581.9	23551.6	23677.6	18765.7	3274.56	59697.7
	380.009	3230	3960	3060	34131	29974.8	27581.9	23929.5	11083.1	4911.84	64357.7
	380.409	4480	4200	5010	53652.4	45340.1	46221.7	35768.3	33123.4	6926.95	72292.2
	380.81	3750	3450	3890	40050.4	37153.7	36398	30856.4	22418.1	1637.28	69773.3
	381.211	4570	4370	3640	39420.7	37279.6	38161.2	28967.3	27581.9	0	75818.6
	381.611	4800	4900	4010	45214.1	43954.7	39168.8	32619.6	25440.8	8060.45	75944.6
	382.012	4460	4630	4590	44332.5	41687.7	36398	32997.5	32241.8	1889.17	76826.2
	382.413	4770	5130	5150	52392.9	41057.9	31738	29093.2	30856.4	4534.01	79597
	382.814	4360	3770	4260	44080.6	38413.1	34508.8	33375.3	21284.6	5667.51	71410.6
	383.215	3800	2980	3630	36398	35768.3	31989.9	27455.9	16372.8	0	65995
	383.616	3470	3790	3590	36398	41561.7	29722.9	29219.1	23173.8	629.723	66750.6
	384.017	4220	4420	3400	37909.3	32871.5	34131	24433.2	21788.4	3274.56	65239.3
	384.418	4100	3520	3880	49874.1	36775.8	29722.9	28085.6	22040.3	1637.28	69773.3
	384.819	4280	3920	3620	42569.3	37657.4	38665	25188.9	21410.6	6801.01	64357.7
	385.22	4020	3690	3900	35642.3	43576.8	37027.7	26196.5	23677.6	6675.06	63853.9
	385.621	3500	3540	3710	34382.9	24433.2	26952.1	20529	15617.1	0	61586.9
	386.023	3730	4250	3750	42443.3	35642.3	33123.4	29093.2	20403	3526.45	57682.6
	386.424	4580	4750	4540	37153.7	41183.9	36020.2	25063	28085.6	6926.95	71914.4
	386.825	4610	5130	4920	53652.4	48992.4	38161.2	37279.6	29471	7052.9	80856.4
	387.227	3750	3290	3230	40554.2	36523.9	28211.6	22544.1	18387.9	0	62090.7
	387.628	4480	5080	4660	46347.6	44332.5	38539	30352.6	26952.1	6675.06	74811.1
	388.03	4100	4150	3990	46095.7	27833.8	29093.2	27078.1	17380.4	1133.5	59697.7
	388.431	3840	4140	3720	29093.2	34634.8	27204	27707.8	19269.5	0	64735.5
	388.833	4630	4320	4510	41057.9	43073	30604.5	32115.9	25818.6	5793.45	75314.9
	389.235	4060	3840	3980	37531.5	31360.2	31738	24811.1	14609.6	3022.67	66624.7
	389.637	4120	4080	3640	45591.9	36901.8	28967.3	25063	23551.6	7052.9	59319.9
	390.038	3510	3110	4080	37657.4	33627.2	33249.4	20529	22796	5289.67	64987.4
	390.44	4810	4360	4690	48110.8	39546.6	26574.3	32493.7	23047.9	1511.34	79974.8
	390.842	3590	3890	3510	44584.4	36775.8	30478.6	30100.8	26574.3	3274.56	67632.2
	391.244	3870	3530	3990	36523.9	33753.1	34256.9	17128.5	20529	0	62720.4
	391.646	4630	4230	3620	53904.3	42065.5	38035.3	35138.5	23299.7	8564.23	71410.6
	392.048	4480	3980	4230	44206.5	35894.2	38790.9	36649.9	30100.8	4659.95	75692.7
	392.45	4590	4280	3870	46095.7	42821.2	42947.1	35390.4	26700.3	7682.62	73929.5
	392.852	3710	8090	3740	82745.6	29345.1	26448.4	70529	15113.4	5667.51	61083.1
	393.255	4450	3850	3410	52141.1	40806	32745.6	34508.8	23047.9	5919.4	67506.3
	393.657	3760	4190	3760	44836.3	34131	27833.8	23551.6	18765.7	12594.5	64987.4
	394.059	3950	4490	4260	45843.8	41813.6	34005	29219.1	27959.7	7556.68	68262
	394.461	3770	3550	4510	43954.7	44962.2	32619.6	25818.6	21662.5	503.778	72921.9
	394.864	4050	3410	3750	31989.9	24433.2	22796	29471	8060.45	0	52644.8
	395.266	3830	3660	3610	44962.2	39546.6	28715.4	28211.6	19521.4	7682.62	72292.2
	395.669	3790	3180	3530	41687.7	34508.8	28463.5	25818.6	28967.3	0	65365.2
	396.071	3890	3500	4010	40176.3	40176.3	29848.9	27707.8	18010.1	2644.84	65239.3
	396.474	3480	3680	3390	37405.5	24181.4	22418.1	22921.9	18010.1	4785.89	55919.4
	396.877	3390	3190	3370	30226.7	31360.2	24181.4	27959.7	11083.1	2518.89	60957.2
	397.279	3920	3680	3400	42317.4	36020.2	30730.5	25692.7	21788.4	5667.51	65113.4
	397.682	3660	4030	3400	37783.4	37153.7	33627.2	25188.9	24181.4	7052.9	62720.4
	398.085	3580	4170	3900	39546.6	38287.2	30856.4	29597	18262	10831.2	67128.5
	398.488	3890	3850	3300	46221.7	39924.4	27707.8	27204	26448.4	3274.56	65491.2
	398.891	3780	3980	4070	40050.4	38413.1	34005	28715.4	19143.6	8312.34	59571.8
	399.294	3680	3560	3510	42821.2	29345.1	32241.8	27581.9	15617.1	0	58816.1
	399.697	3820	3630	4000	40554.2	41687.7	36398	27959.7	25944.6	4911.84	64105.8
	400.1	4000	4030	3630	36272	41687.7	31738	27707.8	27581.9	5037.78	70403
	400.503	3880	3490	3250	43324.9	34508.8	26826.2	28337.5	22796	4156.17	58690.2
	400.906	3880	3960	4070	39798.5	39420.7	29093.2	34634.8	19143.6	4785.89	73299.7
	401.309	4190	3970	3580	39168.8	40680.1	33375.3	31612.1	25692.7	125.945	62090.7
	401.712	3620	3770	3370	35138.5	40176.3	31612.1	22670	21158.7	5289.67	61461
	402.116	3530	3950	3430	31612.1	36649.9	27833.8	28715.4	18513.9	1007.56	61461
	402.519	4570	3990	3780	36649.9	35012.6	31108.3	25440.8	20277.1	1385.39	64987.4
	402.923	4280	4580	4040	35894.2	38539	31360.2	28715.4	26952.1	3526.45	78211.6
	403.326	3960	4200	3710	35390.4	35390.4	32493.7	31864	20780.9	1007.56	57178.8
	403.729	5050	4440	3830	48992.4	41561.7	36775.8	32619.6	33627.2	5037.78	66750.6
	404.133	4000	4060	4180	45843.8	42317.4	32745.6	24937	20529	1133.5	68513.9
	404.537	4600	3800	3760	47733	45088.2	35012.6	28463.5	23047.9	3022.67	64483.6
	404.94	3200	3840	3720	41561.7	38161.2	29848.9	32871.5	20025.2	4911.84	73299.7
	405.344	3460	4290	3020	39294.7	31989.9	30226.7	30352.6	28589.4	11209.1	63476.1
	405.748	3990	4520	3810	42065.5	39420.7	31486.1	34634.8	27330	1259.45	67506.3
	406.152	3930	3960	3710	51637.3	33501.3	31234.3	29974.8	23803.5	125.945	66120.9
	406.555	2980	3450	3180	32367.8	33501.3	24937	22040.3	12720.4	1007.56	58312.3
	406.959	3460	3830	3010	30982.4	28463.5	29722.9	20529	13350.1	0	57682.6
	407.363	4700	4580	4650	45340.1	39042.8	37153.7	34005	26448.4	15491.2	68387.9
	407.767	3590	3790	3270	33753.1	34634.8	28211.6	26700.3	27330	251.889	63979.8
	408.171	3760	3920	3910	42821.2	38916.9	35642.3	32871.5	22418.1	6801.01	61838.8
	408.575	4050	4230	4200	44332.5	36020.2	29093.2	30478.6	22796	2644.84	71914.4
	408.98	3550	3590	3580	34760.7	31486.1	24559.2	20151.1	30856.4	8186.4	59194
	409.384	3520	3340	3620	43450.9	38916.9	32367.8	25944.6	19017.6	2015.11	65995
	409.788	4240	4520	3960	46851.4	46599.5	35138.5	22670	28211.6	0	70025.2
	410.192	3010	3250	3460	36272	31234.3	28337.5	17506.3	18513.9	0	54408.1
	410.597	3470	4010	2950	40176.3	33249.4	30226.7	18136	23425.7	1007.56	54785.9
	411.001	3430	3450	2980	34760.7	32115.9	21032.7	24811.1	22544.1	2015.11	57430.7
	411.406	4000	4240	3270	38161.2	36523.9	34508.8	24685.1	18136	8060.45	63979.8
	411.81	2770	3160	3290	28211.6	27581.9	32115.9	17380.4	14861.5	0	55919.4
	412.215	3360	4140	3950	40302.3	38287.2	29345.1	31108.3	26070.5	10579.3	59823.7
	412.619	3960	4230	4450	41687.7	40302.3	32619.6	31989.9	24937	5919.4	67884.1
	413.024	3770	3870	3780	41813.6	43576.8	36146.1	24055.4	19143.6	3400.5	64987.4
	413.429	3470	4140	3930	34382.9	35138.5	33123.4	29974.8	21032.7	7934.51	63098.2
	413.833	3670	3860	3810	39546.6	31738	23677.6	24307.3	18891.7	4534.01	63853.9
	414.238	3400	4150	3590	38665	37783.4	23551.6	25063	18639.8	1763.22	55793.5
	414.643	4130	4110	3870	47481.1	34760.7	31360.2	30730.5	18262	5793.45	65617.1
	415.048	3490	3800	3020	28967.3	28841.3	27078.1	20403	15491.2	0	59697.7
	415.453	4350	4090	3710	41561.7	33753.1	32619.6	24811.1	15617.1	0	68891.7
	415.858	3290	3750	3110	35390.4	28841.3	27959.7	17002.5	23677.6	3400.5	65869
	416.263	3570	3940	3650	43450.9	29722.9	32493.7	31738	19521.4	4659.95	66624.7
	416.668	3940	4360	4700	42317.4	35768.3	37531.5	31486.1	27204	3148.61	74685.1
	417.073	4360	4280	3980	43954.7	33753.1	36272	33753.1	26070.5	5415.62	62468.5
	417.478	3640	3550	2880	35642.3	30100.8	18639.8	8690.18	19269.5	4659.95	53274.6
	417.883	4660	3790	3590	43450.9	39168.8	32745.6	24559.2	19269.5	7430.73	65617.1
	418.289	3830	2970	3080	29974.8	30226.7	24055.4	22796	11964.7	0	55541.6
	418.694	3860	3620	3670	35264.5	32493.7	30352.6	24811.1	28715.4	0	63350.1
	419.099	4440	3970	4090	41561.7	35768.3	38287.2	21158.7	26448.4	4282.12	70529
	419.505	3910	4070	4500	48740.6	36523.9	40680.1	28589.4	29219.1	15617.1	77455.9
	419.91	3470	3410	3300	35894.2	28715.4	24055.4	17254.4	19521.4	0	62846.3
	420.316	3880	3500	3130	26700.3	28589.4	30730.5	23803.5	16876.6	3274.56	62342.6
	420.721	4600	3650	3910	46725.4	46473.6	42317.4	38413.1	24937	13602	68639.8
	421.127	4180	4400	4240	41939.5	39798.5	33879.1	29597	25063	3526.45	74559.2
	421.533	3730	3650	3030	37909.3	25314.9	26574.3	26826.2	21032.7	1259.45	59068
	421.938	3140	3560	3450	29722.9	39294.7	29597	18891.7	19269.5	0	64483.6
	422.344	3670	3720	3900	30856.4	31360.2	27707.8	24433.2	13979.8	9445.84	55919.4
	422.75	4040	3660	3460	41687.7	29471	33375.3	22544.1	16750.6	8438.29	65239.3
	423.156	3430	3080	3820	36020.2	27581.9	28589.4	24559.2	16498.7	5289.67	56171.3
	423.562	3290	2630	2390	33501.3	26322.4	19647.4	19143.6	17380.4	3652.39	46599.5
	423.968	3850	4190	3790	39924.4	30604.5	28967.3	27581.9	10705.3	1385.39	59194
	424.374	4080	4100	4080	46725.4	37657.4	36523.9	30856.4	29471	5667.51	63853.9
	424.78	3770	3290	3720	43576.8	32241.8	33375.3	29848.9	20403	2770.78	55541.6
	425.186	3930	4000	3840	40176.3	28337.5	36272	28841.3	22921.9	0	68010.1
	425.592	4040	3620	3940	35012.6	32997.5	32871.5	23299.7	25188.9	3148.61	65869
	425.998	3070	4000	3430	37027.7	33123.4	37153.7	28463.5	22921.9	4911.84	63224.2
	426.405	3720	3920	3510	38665	27204	28463.5	21284.6	24811.1	1763.22	63853.9
	426.811	4340	4250	3930	37909.3	38790.9	44206.5	30478.6	32493.7	9571.79	62720.4
	427.217	4080	4270	4380	42065.5	35138.5	34382.9	33123.4	21536.5	0	69899.2
	427.624	4560	4450	4210	45340.1	34760.7	40806	31360.2	30100.8	13476.1	70151.1
	428.03	3470	3560	3400	33249.4	30226.7	25818.6	24937	22040.3	0	51637.3
	428.437	4130	4750	4630	45466	38665	39042.8	25440.8	29345.1	11461	71788.4
	428.843	4430	4110	4270	46473.6	38413.1	45591.9	29345.1	29471	9697.73	66624.7
	429.25	3150	3820	3320	34886.6	34886.6	34256.9	20654.9	17002.5	6675.06	58690.2
	429.656	4320	4110	4170	43954.7	40176.3	39798.5	30352.6	31234.3	8060.45	65617.1
	430.063	5520	5300	4690	49874.1	44332.5	52015.1	38790.9	30352.6	9697.73	80478.6
	430.47	3650	4150	4270	39924.4	38035.3	30730.5	33879.1	18010.1	503.778	64231.7
	430.877	3740	3750	3970	37027.7	34131	29345.1	26574.3	26448.4	12342.6	55415.6
	431.284	4410	3730	3970	42821.2	35138.5	26574.3	28085.6	26070.5	1889.17	68136
	431.69	3510	4010	3870	43702.8	32367.8	33753.1	33501.3	21032.7	0	60453.4
	432.097	4660	4230	4310	37657.4	41435.8	36901.8	26070.5	24055.4	9697.73	63979.8
	432.504	3900	3690	4160	35516.4	34131	34634.8	31612.1	25063	3526.45	64483.6
	432.911	4680	4520	4360	47481.1	33501.3	35390.4	24433.2	25188.9	10579.3	79093.2
	433.318	4070	4470	4220	39546.6	35264.5	27959.7	26322.4	31989.9	7682.62	65365.2
	433.726	4290	4600	4620	48362.7	36020.2	32997.5	32745.6	27707.8	8690.18	67506.3
	434.133	3570	3610	3570	30226.7	28337.5	25818.6	19773.3	17632.2	3400.5	60957.2
	434.54	4290	4090	3790	31360.2	29848.9	21032.7	20277.1	18136	9949.62	51889.2
	434.947	3440	3430	3640	43324.9	40932	30100.8	23047.9	26322.4	9445.84	64105.8
	435.355	4270	3870	4360	41057.9	41687.7	31360.2	28841.3	26700.3	2141.06	65995
	435.762	3670	3080	3480	32997.5	30352.6	28715.4	20403	18891.7	4911.84	54659.9
	436.169	4160	4260	3960	40050.4	31486.1	26952.1	17128.5	21914.4	3274.56	62972.3
	436.577	4050	4260	3710	45591.9	31864	27959.7	31486.1	24181.4	755.668	62216.6
	436.984	4640	4320	4060	49874.1	42695.2	37279.6	37027.7	24307.3	4030.23	71158.7
	437.392	3700	4160	3830	37657.4	34005	20906.8	20403	20151.1	0	64105.8
	437.799	4320	3440	3790	33879.1	38413.1	29093.2	20780.9	23929.5	4156.17	60453.4
	438.207	3370	3280	3110	27833.8	29345.1	21662.5	14483.6	13098.2	0	54030.2
	438.615	3420	4380	3940	42947.1	40050.4	33501.3	27330	22796	3526.45	63476.1
	439.023	3640	3520	4310	35138.5	22544.1	30226.7	29093.2	25188.9	0	57682.6
	439.43	3490	3540	3780	27330	29471	22670	23929.5	11461	7052.9	53274.6
	439.838	4390	4510	4690	38287.2	39924.4	36146.1	33123.4	24937	6926.95	73803.5
	440.246	5040	4490	4360	52141.1	44962.2	34760.7	33627.2	32367.8	17758.2	69269.5
	440.654	4380	4250	4160	35642.3	32241.8	35516.4	26952.1	25566.8	3022.67	60957.2
	441.062	3710	3450	3330	27833.8	27455.9	23425.7	18387.9	16372.8	4534.01	56171.3
	441.47	5610	5590	5330	48362.7	52644.8	47984.9	37783.4	34005	20277.1	86649.9
	441.878	3900	4040	4080	37783.4	30982.4	28211.6	30226.7	18639.8	0	72166.2
	442.286	3890	3550	4560	34886.6	33123.4	33249.4	26196.5	18010.1	2770.78	64735.5
	442.694	4120	4350	4190	37027.7	34382.9	31108.3	30226.7	23551.6	2392.95	71284.6
	443.103	3690	3540	3490	33123.4	30352.6	29471	27330	17002.5	0	60579.3
	443.511	4310	4220	3910	40806	36775.8	33375.3	32241.8	29597	2015.11	64987.4
	443.919	3640	4610	4560	41435.8	38161.2	32619.6	31486.1	31360.2	2518.89	61964.7
	444.328	3780	4170	4070	37027.7	33627.2	32997.5	24307.3	15365.2	1007.56	65491.2
	444.736	3910	3750	3730	32367.8	27078.1	23047.9	20529	18639.8	0	58186.4
	445.145	4000	3670	4280	34382.9	29219.1	27455.9	20529	20025.2	5793.45	62342.6
	445.553	4390	4410	4200	36020.2	33627.2	34508.8	29597	24433.2	7556.68	57304.8
	445.962	4110	4710	4990	45466	39420.7	39546.6	31234.3	26574.3	0	69017.6
	446.37	4300	4450	4670	39798.5	34256.9	32493.7	36020.2	22040.3	8564.23	69017.6
	446.779	4410	4940	4570	37657.4	39672.5	39294.7	29597	19647.4	3274.56	67884.1
	447.188	3990	3640	2730	32115.9	28589.4	28337.5	25944.6	17254.4	503.778	55919.4
	447.596	4250	4300	4120	45591.9	32493.7	33879.1	24811.1	20780.9	6926.95	64609.6
	448.005	3960	4390	4460	45591.9	35768.3	37405.5	27833.8	18765.7	0	70025.2
	448.414	4520	4870	4190	37531.5	39168.8	31989.9	28085.6	21032.7	10957.2	64357.7
	448.823	4090	4490	4970	40680.1	31864	26448.4	29219.1	22544.1	4408.06	61335
	449.232	3830	3880	4200	32367.8	26322.4	26196.5	30730.5	16876.6	0	65743.1
	449.641	3450	3430	3720	22544.1	24433.2	23299.7	17254.4	11209.1	0	49748.1
	450.05	4250	4730	4200	39420.7	35894.2	25188.9	25314.9	22670	4030.23	63602
	450.459	4160	4450	4580	44710.3	37405.5	37027.7	24181.4	27959.7	10201.5	66876.6
	450.868	3200	3700	3790	39042.8	30730.5	23677.6	18262	16372.8	0	57052.9
	451.277	3880	4060	4310	36272	33879.1	32997.5	27330	19017.6	12972.3	62090.7
	451.686	4040	3870	4090	36272	30352.6	19773.3	24055.4	18639.8	5415.62	58816.1
	452.096	4870	4840	5110	37279.6	34886.6	38539	26196.5	25440.8	10201.5	69269.5
	452.505	4650	4740	4090	36146.1	35390.4	34760.7	26070.5	19017.6	377.834	73803.5
	452.914	3850	4360	4580	39924.4	24685.1	31486.1	28463.5	26826.2	10579.3	67380.4
	453.324	4240	4850	4340	39168.8	34634.8	36020.2	23929.5	16498.7	4282.12	66624.7
	453.733	4260	4510	5200	43576.8	32367.8	27707.8	25944.6	17758.2	0	65617.1
	454.143	4290	4990	4840	42317.4	40932	43450.9	30352.6	22670	12090.7	73929.5
	454.552	4730	5160	5160	44962.2	43828.7	34382.9	32241.8	30352.6	12216.6	69521.4
	454.962	3370	4080	3390	29597	26322.4	18513.9	8060.45	11838.8	0	61712.8
	455.371	4850	4710	4770	35012.6	34382.9	27078.1	20529	17506.3	2896.73	66876.6
	455.781	4780	4580	4880	43073	39420.7	29345.1	24811.1	25440.8	10705.3	72292.2
	456.191	4450	4800	4610	38413.1	31360.2	37153.7	21032.7	22544.1	755.668	66750.6
	456.601	4780	5240	5350	37531.5	39294.7	39420.7	29848.9	17884.1	7178.84	70151.1
	457.01	5100	4890	4550	36523.9	38665	35894.2	33627.2	26070.5	7430.73	69143.6
	457.42	4280	5070	4690	33249.4	35642.3	29471	21914.4	22418.1	1385.39	70403
	457.83	5320	5050	5070	44836.3	33879.1	30352.6	24559.2	26322.4	7052.9	73047.9
	458.24	4970	5860	4660	33753.1	35264.5	38665	29597	27833.8	12216.6	72796
	458.65	4240	4340	4590	39420.7	37153.7	29722.9	30352.6	18387.9	5667.51	62216.6
	459.06	4530	5250	4420	33123.4	32871.5	13224.2	23677.6	18010.1	3526.45	62342.6
	459.47	3990	5040	5060	34886.6	29848.9	25314.9	19143.6	14105.8	2015.11	56297.2
	459.881	4810	4870	5390	30982.4	35516.4	32871.5	30604.5	17506.3	7178.84	63224.2
	460.291	4800	5230	5690	25944.6	21284.6	23425.7	26952.1	20529	3022.67	62720.4
	460.701	5120	5350	5160	38035.3	33501.3	33249.4	23551.6	21158.7	7934.51	74559.2
	461.111	4860	5210	5130	38790.9	36272	30982.4	25566.8	23299.7	5667.51	62846.3
	461.522	4870	5350	5720	34760.7	35012.6	27455.9	28337.5	22292.2	5541.56	70529
	461.932	5860	5680	6220	34256.9	36523.9	40050.4	28463.5	26826.2	15239.3	71788.4
	462.342	5610	5610	6060	43576.8	35894.2	30478.6	26070.5	27833.8	8690.18	77204
	462.753	5640	6220	6610	39168.8	36523.9	32871.5	26826.2	27455.9	13224.2	75063
	463.163	5510	6640	6000	40680.1	38287.2	35894.2	30856.4	31234.3	9193.95	72921.9
	463.574	5510	6720	6170	39924.4	32115.9	25314.9	34886.6	30478.6	4282.12	78967.3
	463.985	6450	7490	6900	44080.6	41687.7	38790.9	24811.1	29974.8	13728	80604.5
	464.395	6480	6980	7520	48614.6	36146.1	35012.6	31486.1	26070.5	11461	79219.1
	464.806	6720	7940	7600	44836.3	42947.1	40554.2	36146.1	26070.5	14483.6	89420.7
	465.217	6420	7630	7870	37405.5	35264.5	30478.6	30730.5	22670	5289.67	76196.5
	465.628	7260	8410	8360	42821.2	35264.5	39798.5	32241.8	30352.6	11964.7	83249.4
	466.038	7030	8590	9160	34131	34508.8	35894.2	27959.7	26700.3	13224.2	87909.3
	466.449	7900	10970	10250	40932	40806	36146.1	30478.6	35390.4	11586.9	101637
	466.86	10750	12250	12630	37405.5	36649.9	34382.9	35264.5	38161.2	23425.7	101889
	467.271	12490	15780	16660	45340.1	44332.5	40176.3	41687.7	45340.1	20151.1	125945
	467.682	16190	20080	20030	42569.3	43702.8	42065.5	39168.8	43199	35138.5	139673
	468.093	21060	27110	27990	48992.4	52141.1	51385.4	51259.4	50377.8	32493.7	179345
	468.505	30410	40210	43190	55919.4	63979.8	63853.9	59571.8	66750.6	47733	254912
	468.916	52030	68450	73870	93702.8	75063	82493.7	91309.8	100252	95088.2	400000
	469.327	173130	246010	259780	204786	210831	234509	259068	307935	319773	1.27922e+06
	469.738	612500	612480	612470	797481	851259	971662	1.08174e+06	1.31839e+06	1.37897e+06	5.6971e+06
	470.15	608570	608540	608540	1.73249e+06	1.84723e+06	2.14207e+06	2.35315e+06	2.87053e+06	3.00252e+06	7.66801e+06
	470.561	612590	612570	612570	2.48627e+06	2.64836e+06	3.0267e+06	3.29635e+06	4.03678e+06	4.22078e+06	7.71826e+06
	470.972	610860	610860	610870	2.99156e+06	3.17305e+06	3.58929e+06	3.89131e+06	4.76914e+06	4.91763e+06	7.69622e+06
	471.384	608850	608850	608860	3.24849e+06	3.45025e+06	3.83149e+06	4.12846e+06	5.11108e+06	5.20756e+06	7.67053e+06
	471.795	609120	609130	609130	3.32065e+06	3.61574e+06	3.9505e+06	4.26436e+06	5.22657e+06	5.33652e+06	7.67355e+06
	472.207	611060	611070	611080	3.33413e+06	3.58073e+06	3.93816e+06	4.27947e+06	5.23489e+06	5.36096e+06	7.69773e+06
	472.618	609600	609630	609630	3.29798e+06	3.52632e+06	3.93627e+06	4.24131e+06	5.18451e+06	5.31083e+06	7.67909e+06
	473.03	608590	608590	608610	3.26725e+06	3.44584e+06	3.87028e+06	4.11889e+06	5.09244e+06	5.19244e+06	7.66599e+06
	473.442	606570	606580	606590	2.89924e+06	3.12594e+06	3.44798e+06	3.68413e+06	4.59144e+06	4650000	7.64043e+06
	473.853	607500	607520	607520	2.1238e+06	2.28703e+06	2.48375e+06	2.67708e+06	3.29761e+06	3.23715e+06	7.65202e+06
	474.265	608730	608730	608740	1.30189e+06	1.40869e+06	1.5204e+06	1.60239e+06	1.96914e+06	1.9097e+06	7.10504e+06
	474.677	609690	609690	609710	712972	765491	810831	852645	1.02909e+06	983375	3.61096e+06
	475.089	371250	456710	507390	376574	402771	420655	451637	526952	505919	1.82267e+06
	475.501	201670	242740	273520	219018	235516	244458	253904	296348	277204	1.02834e+06
	475.913	117780	141440	157670	143703	153275	160705	166625	196222	176196	656675
	476.325	77400	94570	102260	110831	115491	121788	127456	138035	127330	483753
	476.737	54210	69180	73850	82997.5	93073	98992.4	102771	117758	101134	365869
	477.149	41760	53890	57830	67758.2	73299.7	73173.8	76070.5	90176.3	79974.8	288413
	477.561	34220	44310	47980	69773.3	71536.5	74055.4	69269.5	94080.6	74937	259950
	477.973	28740	37220	39450	72418.1	63979.8	70780.9	71032.7	81864	62720.4	221159
	478.385	23500	30540	33130	61461	54156.2	58564.2	66498.7	73803.5	54282.1	194836
	478.798	21360	27010	29930	62594.5	64105.8	64987.4	68010.1	74937	63728	177078
	479.21	19560	24840	26550	51889.2	62468.5	56423.2	55667.5	73551.6	57052.9	161083
	479.622	17450	22260	23440	55667.5	51637.3	48488.7	55541.6	71032.7	60453.4	149622
	480.035	14780	18650	20580	45591.9	40806	44458.4	52392.9	58438.3	40302.3	135768
	480.447	14520	18380	19850	50251.9	52267	55793.5	60453.4	63853.9	55919.4	130227
	480.86	13120	17030	18580	50000	52267	53904.3	57808.6	76070.5	60957.2	126826
	481.272	12010	15010	16920	38790.9	39924.4	45466	48740.6	63853.9	49874.1	113350
	481.685	11120	14330	16330	45843.8	53400.5	56801	55415.6	76826.2	62846.3	115113
	482.098	10900	13160	15080	46347.6	45340.1	52518.9	55415.6	71536.5	65113.4	117128
	482.51	10170	12640	14440	47229.2	47984.9	54030.2	59697.7	84508.8	67380.4	108564
	482.923	9060	12870	14190	37531.5	43576.8	52518.9	54156.2	87405.5	75566.8	108942
	483.336	9930	12640	15150	54911.8	53022.7	59697.7	72418.1	88035.3	81738	119647
	483.749	8760	11790	13740	42821.2	47355.2	62720.4	63476.1	86523.9	76196.5	102393
	484.161	9910	12810	15070	52896.7	56171.3	62468.5	73425.7	107179	106675	116625
	484.574	8130	11870	14480	46221.7	50881.6	65869	68765.7	100378	97984.9	110076
	484.987	9250	12570	14690	56549.1	57052.9	76448.4	82745.6	118640	114987	114987
	485.4	9230	11990	15210	50881.6	58564.2	79345.1	78211.6	124055	118892	110957
	485.813	8830	12040	15100	53022.7	52770.8	71158.7	85138.5	127834	123174	115365
	486.226	8100	12740	15840	49622.2	69143.6	71410.6	94710.3	142569	139547	125441
	486.64	8470	12550	16650	50755.7	58942.1	81234.3	94206.5	146977	155542	111587
	487.053	8320	13190	16620	55415.6	65365.2	80100.8	103401	165617	166877	112846
	487.466	8740	12900	17440	49244.3	73677.6	92695.2	111083	172670	179597	121537
	487.879	8520	12550	17980	48362.7	62720.4	94332.5	113224	180730	189043	118136
	488.293	7570	13080	17770	46725.4	61964.7	94710.3	117380	193073	204912	105793
	488.706	8100	13990	19480	49496.2	75818.6	95340.1	127960	225189	232368	127204
	489.119	9320	15010	20470	58312.3	80730.5	115743	156423	245844	255038	136902
	489.533	8770	15320	21010	54030.2	75818.6	120907	153401	250504	261461	132368
	489.946	8580	15360	22000	54030.2	78211.6	114232	159194	271285	288287	122040
	490.36	9940	17340	24060	63476.1	89924.4	132620	170529	292443	317884	150756
	490.773	10080	17760	25840	71158.7	96347.6	144836	190302	317884	349496	162343
	491.187	10220	18420	26700	57052.9	97481.1	145466	214484	346348	364358	161209
	491.601	9510	18090	27730	59823.7	95843.8	144332	208438	365869	390806	162594
	492.014	10360	19520	29610	66750.6	106675	167003	233879	411083	444458	174559
	492.428	10850	21070	31070	61838.8	106675	175063	240806	429219	474811	174181
	492.842	11740	22900	34050	75944.6	125315	192317	273552	463476	504282	184635
	493.256	12240	24230	35640	79597	137154	203652	291310	502645	555290	212972
	493.67	11580	23730	37810	69143.6	134887	218766	297229	531612	591058	197103
	494.084	12360	26070	40870	80478.6	141562	232494	325567	575441	641814	218136
	494.498	14310	27900	43180	83123.4	145718	241940	349370	614106	675693	229975
	494.912	14360	29660	46250	82367.8	152267	265869	358438	669647	713854	239295
	495.326	13390	30050	47580	78211.6	156675	273174	392317	695844	767632	247481
	495.74	14800	32920	51070	97481.1	175819	298615	425567	755919	832746	263098
	496.154	14850	34950	53650	91183.9	188539	312469	434635	792065	888791	274307
	496.568	16740	36770	57790	99370.3	197355	330227	477960	848237	950126	286776
	496.983	16810	38280	60330	97858.9	204282	338161	496474	905290	999622	294458
	497.397	17300	39160	64010	107431	211083	367632	524811	957683	1.07431e+06	314610
	497.811	18120	41710	68530	104786	220151	394458	560831	1.01612e+06	1.1495e+06	336524
	498.226	19380	45180	71780	112091	245970	421411	602015	1.10567e+06	1.22141e+06	344458
	498.64	21240	46450	76410	127834	259950	442317	645088	1.14282e+06	1.29005e+06	377960
	499.055	21890	49600	81140	133249	260579	467758	678715	1.23778e+06	1.37217e+06	390554
	499.469	22540	52080	84620	127960	273048	485013	704912	1.28476e+06	1.44358e+06	403149
	499.884	23100	54650	89600	132746	285894	515617	737909	1.36008e+06	1.52028e+06	416247
	500.298	24290	57160	94050	141814	292947	542443	788917	1.44748e+06	1.6005e+06	448866
	500.713	25300	59520	97830	157305	327204	558564	829471	1.50302e+06	1.70869e+06	455290
	501.128	26600	63050	103590	156549	331612	594584	887531	1.6102e+06	1.78514e+06	489798
	501.542	26970	66290	107580	149496	341814	632746	904912	1.66877e+06	1.87406e+06	506297
	501.957	27630	67480	112320	151259	356801	653526	946474	1.74849e+06	1.96058e+06	511587
	502.372	29680	71860	118390	171788	382997	690176	996725	1.80882e+06	2.05403e+06	545844
	502.787	30980	74900	123070	177456	395592	720277	1.04244e+06	1.91184e+06	2.15202e+06	569647
	503.202	31880	77570	127680	177330	408312	746348	1.07708e+06	2.00617e+06	2.23816e+06	595970
	503.617	33120	81340	134560	180730	418766	776196	1.14698e+06	2.09723e+06	2.35239e+06	611209
	504.032	33540	83540	140470	194207	450882	812469	1.18426e+06	2.16713e+06	2.45554e+06	646851
	504.447	35470	87480	145310	204282	455542	838035	1.22733e+06	2.25743e+06	2.56259e+06	671159
	504.862	36820	90190	152380	201637	484383	890932	1.29471e+06	2.36373e+06	2.66423e+06	689798
	505.277	38580	94590	155420	205416	496599	906801	1.33249e+06	2.45668e+06	2.76524e+06	711083
	505.692	39770	98210	163070	218262	521411	934005	1.37204e+06	2.53602e+06	2.86373e+06	734635
	506.108	40910	100030	167320	225441	531108	978967	1.41713e+06	2.63073e+06	2.96637e+06	762594
	506.523	42370	103950	173120	235013	560202	1.01448e+06	1.49068e+06	2.72733e+06	3.07481e+06	790932
	506.938	43180	107450	177600	235013	553149	1.03375e+06	1.53476e+06	2.82217e+06	3.18287e+06	801511
	507.354	44220	110210	184190	248111	581486	1.07506e+06	1.59018e+06	2.91045e+06	3.29207e+06	826574
	507.769	45090	113420	189020	243829	604282	1.1034e+06	1.62544e+06	2.98111e+06	3.38426e+06	836524
	508.184	46320	116790	195510	249748	613602	1.13866e+06	1.68035e+06	3.08804e+06	3.48048e+06	884005
	508.6	48980	120790	201840	270529	633753	1.18086e+06	1.73161e+06	3.18476e+06	3.59962e+06	904660
	509.016	49970	124240	207930	280101	663728	1.22053e+06	1.77594e+06	3.26373e+06	3.66537e+06	927708
	509.431	50320	126930	212170	267758	669018	1.23413e+06	1.81814e+06	3.3432e+06	3.79924e+06	940176
	509.847	51080	129540	216780	282116	683879	1.27418e+06	1.85567e+06	3.44824e+06	3.87443e+06	975189
	510.262	52990	132460	223850	286020	701511	1.29156e+06	1.92355e+06	3.51524e+06	3.97166e+06	989547
	510.678	53540	135780	229070	282746	721662	1.3194e+06	1.93791e+06	3.6029e+06	4.07141e+06	1.01839e+06
	511.094	54290	138970	233340	296474	726952	1.34043e+06	1.99307e+06	3.69572e+06	4.14521e+06	1.02569e+06
	511.51	56390	141700	237780	298615	750126	1.39244e+06	2.03249e+06	3.75554e+06	4.27179e+06	1.05743e+06
	511.926	57680	143990	243130	304282	762469	1.42393e+06	2.09685e+06	3.83879e+06	4.35579e+06	1.07783e+06
	512.342	57400	146050	245670	302897	775315	1.44446e+06	2.11474e+06	3.90504e+06	4.4136e+06	1.08489e+06
	512.757	60050	150620	251950	322292	796599	1.46776e+06	2.16008e+06	4.01058e+06	4.51662e+06	1.12343e+06
	513.173	60650	152170	255200	322418	807557	1.49534e+06	2.20718e+06	4.07317e+06	4.60567e+06	1.13892e+06
	513.589	61330	154130	258430	325189	821033	1.5097e+06	2.2398e+06	4.12267e+06	4.65793e+06	1.14055e+06
	514.006	63300	156290	262730	320781	834761	1.53438e+06	2.26134e+06	4.18829e+06	4.72796e+06	1.16814e+06
	514.422	62420	158980	266480	336398	839421	1.55579e+06	2.30605e+06	4.25176e+06	4.80378e+06	1.20101e+06
	514.838	64560	160340	270470	347859	868262	1.57582e+06	2.34043e+06	4.32809e+06	4.90214e+06	1.21121e+06
	515.254	64820	163260	274350	345718	862594	1.60793e+06	2.36738e+06	4.36751e+06	4.95856e+06	1.22796e+06
	515.67	65750	164540	277520	346222	878212	1.61877e+06	2.39887e+06	4.42355e+06	5.01083e+06	1.24761e+06
	516.087	66630	167290	280900	355164	876700	1.64622e+06	2.42128e+06	4.48929e+06	5.07469e+06	1.26297e+06
	516.503	66890	168150	283200	351637	901134	1.64975e+06	2.43829e+06	4.50844e+06	5.117e+06	1.26839e+06
	516.919	66690	170170	283940	356927	884005	1.65945e+06	2.46612e+06	4.55982e+06	5.16209e+06	1.26675e+06
	517.336	69240	172830	289070	362091	919899	1.6961e+06	2.48463e+06	4.60756e+06	5.20542e+06	1.29332e+06
	517.752	68950	174130	289710	360705	914736	1.70403e+06	2.51801e+06	4.66134e+06	5.24723e+06	1.30781e+06
	518.169	69400	173350	293250	353149	923174	1.69484e+06	2.53161e+06	4.67846e+06	5.2869e+06	1.31448e+06
	518.585	70530	174860	295070	366121	935390	1.73904e+06	2.54698e+06	4.71222e+06	5.34156e+06	1.31259e+06
	519.002	70480	177310	297370	376952	942569	1.75844e+06	2.59131e+06	4.74421e+06	5.38967e+06	1.30806e+06
	519.419	71250	177440	296380	373174	940302	1.7466e+06	2.58312e+06	4.78678e+06	5.4029e+06	1.3306e+06
	519.835	72090	179140	299960	378589	951134	1.76423e+06	2.60277e+06	4.80252e+06	5.42418e+06	1.33325e+06
	520.252	71930	178950	301550	368640	954282	1.76927e+06	2.59509e+06	4.82872e+06	5.47254e+06	1.36083e+06
	520.669	71290	179280	300950	376071	967884	1.77733e+06	2.62758e+06	4.87292e+06	5.51146e+06	1.36008e+06
	521.086	71800	180580	304060	376574	967128	1.77657e+06	2.63161e+06	4.86058e+06	5.51637e+06	1.35038e+06
	521.502	72900	180650	303080	380227	949118	1.8063e+06	2.62695e+06	4.88086e+06	5.52557e+06	1.3636e+06
	521.919	72380	180640	305340	377582	950630	1.78552e+06	2.64584e+06	4.89736e+06	5.55504e+06	1.35214e+06
	522.336	73980	182210	307120	375441	961083	1.78098e+06	2.65579e+06	4.90227e+06	5.53035e+06	1.3568e+06
	522.753	73040	181510	307900	374055	974307	1.78589e+06	2.68199e+06	4.92695e+06	5.58275e+06	1.36952e+06
	523.17	73470	183860	308120	381234	969773	1.80856e+06	2.67418e+06	4.93791e+06	5.56902e+06	1.39345e+06
	523.587	74040	182220	307220	391058	975819	1.81902e+06	2.67267e+06	4.95063e+06	5.58199e+06	1.37884e+06
	524.005	72890	181850	307210	368766	958060	1.77859e+06	2.66889e+06	4.92708e+06	5.57028e+06	1.36952e+06
	524.422	74240	184120	309870	380101	975819	1.8073e+06	2.66121e+06	4.9529e+06	5.5966e+06	1.39068e+06
	524.839	73420	183380	307450	380479	978589	1.79962e+06	2.67204e+06	4.92632e+06	5.60743e+06	1.3733e+06
	525.256	73900	183250	307600	388791	978715	1.82242e+06	2.67116e+06	4.92695e+06	5.59358e+06	1.38174e+06
	525.674	72820	181730	305320	379345	963602	1.79647e+06	2.67544e+06	4.93741e+06	5.56322e+06	1.3573e+06
	526.091	73430	182480	307880	378841	973048	1.79068e+06	2.67607e+06	4.9097e+06	5.57368e+06	1.3772e+06
	526.508	73020	180850	305620	372040	972292	1.79962e+06	2.64748e+06	4.89358e+06	5.57128e+06	1.36423e+06
	526.926	73560	179410	304330	378841	958438	1.78438e+06	2.6432e+06	4.87557e+06	5.53715e+06	1.36058e+06
	527.343	73190	178440	301330	379345	952141	1.78715e+06	2.6335e+06	4.86662e+06	5.48892e+06	1.34836e+06
	527.761	71890	178730	301640	379849	939673	1.77922e+06	2.62947e+06	4.84824e+06	5.50542e+06	1.35945e+06
	528.178	72840	179230	301430	376322	957935	1.77103e+06	2.6267e+06	4.88388e+06	5.51083e+06	1.36889e+06
	528.596	72300	177240	301060	377456	958186	1.7796e+06	2.59093e+06	4.79081e+06	5.45542e+06	1.35164e+06
	529.013	71630	176190	298540	373804	940806	1.75076e+06	2.5767e+06	4800000	5.4471e+06	1.33489e+06
	529.431	70240	176230	295320	364736	945592	1.74748e+06	2.58854e+06	4.75504e+06	5.40605e+06	1.32091e+06
	529.849	71810	175330	295220	374937	925441	1.75403e+06	2.58539e+06	4.7573e+06	5.39332e+06	1.34244e+06
	530.267	70490	175510	293450	362972	928841	1.72166e+06	2.56826e+06	4.7073e+06	5.3568e+06	1.33552e+06
	530.685	71540	174410	292410	365365	938665	1.72909e+06	2.55214e+06	4.7029e+06	5.34093e+06	1.34118e+06
	531.102	70080	171200	289330	354030	916877	1.70907e+06	2.51851e+06	4.65995e+06	5.29849e+06	1.31209e+06
	531.52	70550	171660	289530	363350	917632	1.69899e+06	2.52935e+06	4.64874e+06	5.28401e+06	1.31285e+06
	531.938	69310	169470	285470	354912	894710	1.68766e+06	2.48942e+06	4.61398e+06	5.24496e+06	1.28501e+06
	532.356	69140	168340	284700	361839	908690	1.67985e+06	2.4767e+06	4.57204e+06	5.21209e+06	1.29736e+06
	532.774	68370	167160	284250	356171	891058	1.65567e+06	2.4602e+06	4.5432e+06	5.15063e+06	1.28111e+06
	533.192	66970	165870	279990	344836	883753	1650000	2.44446e+06	4.51045e+06	5.13866e+06	1.26877e+06
	533.61	68320	166150	280490	358816	901511	1.64131e+06	2.43451e+06	4.49559e+06	5.10101e+06	1.27242e+06
	534.029	66470	164130	276680	353275	875819	1.64723e+06	2.40327e+06	4.46889e+06	5.06537e+06	1.25894e+06
	534.447	65960	161780	272850	346096	870655	1.61159e+06	2.38703e+06	4.4136e+06	5.01562e+06	1.2466e+06
	534.865	66630	162850	272750	336776	861587	1.60995e+06	2.38401e+06	4.40554e+06	4.99232e+06	1.25189e+06
	535.283	65800	160710	270750	340554	854660	1.59584e+06	2.35554e+06	4.35882e+06	4.98615e+06	1.22796e+06
	535.702	65490	160110	267130	333123	841436	1.583e+06	2.34446e+06	4.33035e+06	4.89219e+06	1.21877e+06
	536.12	65750	157490	267850	327456	848237	1.55479e+06	2.3073e+06	4.31839e+06	4.92166e+06	1.21209e+06
	536.538	64450	157020	263920	328463	845718	1.56725e+06	2.2961e+06	4.27418e+06	4.8597e+06	1.1966e+06
	536.957	64730	156010	262670	329345	836650	1.54647e+06	2.3039e+06	4.24786e+06	4.81373e+06	1.19937e+06
	537.375	63840	155180	259850	336398	830605	1.53753e+06	2.28149e+06	4.19773e+06	4.76902e+06	1.18967e+06
	537.794	62920	152730	259410	318388	821914	1.53073e+06	2.26612e+06	4.19081e+06	4.74559e+06	1.17607e+06
	538.213	63240	153520	257100	331990	822292	1.5262e+06	2.24144e+06	4.16008e+06	4.7131e+06	1.18035e+06
	538.631	62670	150430	255740	318136	806297	1.50428e+06	2.22368e+06	4.11134e+06	4.68338e+06	1.17494e+06
	539.05	62200	150590	253200	327330	820781	1.49244e+06	2.20189e+06	4.09005e+06	4.65403e+06	1.16486e+06
	539.469	61860	149730	253210	324811	797481	1.48854e+06	2.20957e+06	4.06814e+06	4.60668e+06	1.15176e+06
	539.887	61620	148980	250310	320277	801008	1.48048e+06	2.17204e+06	4.05542e+06	4.57695e+06	1.15176e+06
	540.306	61060	147480	247790	312846	785894	1.45479e+06	2.15693e+06	4.00214e+06	4.56159e+06	1.13552e+06
	540.725	60310	146250	246820	312720	785013	1.45806e+06	2.14534e+06	3.97128e+06	4.50579e+06	1.13174e+06
	541.144	60060	143950	246630	305416	767003	1.44685e+06	2.1296e+06	3.93325e+06	4.51234e+06	1.11612e+06
	541.563	59760	144090	244750	308060	774811	1.44257e+06	2.11259e+06	3.94597e+06	4.45542e+06	1.12443e+06
	541.982	60450	144810	242580	312594	773048	1.4233e+06	2.10504e+06	3.88048e+06	4.43539e+06	1.11587e+06
	542.401	59770	141730	240890	305416	762972	1.40831e+06	2.08703e+06	3.89005e+06	4.4029e+06	1.10516e+06
	542.82	58150	140040	238510	301763	759698	1.41159e+06	2.05907e+06	3.83816e+06	4.37191e+06	1.08174e+06
	543.239	58270	138920	236990	292443	751259	1.39761e+06	2.05126e+06	3.80856e+06	4.33199e+06	1.0937e+06
	543.658	58910	140140	235640	298363	742821	1.37355e+06	2.07456e+06	3.81171e+06	4.28615e+06	1.08652e+06
	544.077	57860	138190	234040	289421	753526	1.37997e+06	2.04685e+06	3.75302e+06	4.28892e+06	1.06814e+06
	544.497	57910	136940	234550	299874	748741	1.36322e+06	2.02972e+06	3.76045e+06	4.2369e+06	1.0903e+06
	544.916	58510	137770	231840	308312	745592	1.37758e+06	2.01599e+06	3.7068e+06	4.22683e+06	1.083e+06
	545.335	57110	135910	228910	292947	732368	1.33816e+06	1.9966e+06	3.70504e+06	4.20038e+06	1.05365e+06
	545.755	57770	136980	228760	288665	731234	1.34232e+06	1.97935e+06	3.67481e+06	4.16776e+06	1.05252e+06
	546.174	55690	133480	226290	283753	721537	1.32796e+06	1.96411e+06	3.64647e+06	4.12292e+06	1.03602e+06
	546.593	56520	133160	224700	287154	709068	1.32355e+06	1.94937e+06	3.62141e+06	4.11965e+06	1.02771e+06
	547.013	56390	132940	223230	294584	716121	1.30869e+06	1.93338e+06	3.59736e+06	4.08262e+06	1.03615e+06
	547.432	56510	130510	221260	286272	705668	1.30365e+06	1.9306e+06	3.54761e+06	4.04521e+06	1.02569e+06
	547.852	55610	130340	219520	278086	700630	1.30579e+06	1.90907e+06	3.51877e+06	4.03791e+06	1.0194e+06
	548.272	54830	130510	218960	284761	692821	1.27846e+06	1.87519e+06	3.49786e+06	3.9869e+06	1.01373e+06
	548.691	54920	129130	216630	275567	685264	1.27292e+06	1.87796e+06	3.4762e+06	3.96851e+06	1.01234e+06
	549.111	53890	128460	215460	267506	687280	1.26599e+06	1.88249e+06	3.44937e+06	3.94106e+06	1.01096e+06
	549.531	54030	127250	213610	274685	681108	1.26713e+06	1.86322e+06	3.43917e+06	3.91398e+06	981486
	549.951	55270	127000	212880	276826	691688	1.26587e+06	1.85907e+06	3.40982e+06	3.87607e+06	1.00126e+06
	550.37	54640	124080	211960	271537	671285	1.2471e+06	1.8403e+06	3.37997e+06	3.84395e+06	981234
	550.79	53640	125100	208410	264358	662469	1.22292e+06	1.8296e+06	3.3539e+06	3.82683e+06	968514
	551.21	54140	124370	209350	271285	666373	1.22771e+06	1.80856e+06	3.34093e+06	3.78892e+06	960579
	551.63	53330	121610	204720	267003	658816	1.20139e+06	1.79358e+06	3.30277e+06	3.75063e+06	957809
	552.05	52520	123010	205370	256423	646474	1.21083e+06	1.78325e+06	3.27317e+06	3.73892e+06	949496
	552.47	53710	120690	204510	258186	656045	1.20831e+06	1.76461e+06	3.24673e+06	3.68438e+06	939421
	552.89	52030	122110	202440	267506	645592	1.17695e+06	1.75416e+06	3.24912e+06	3.68123e+06	935264
	553.31	52210	120630	201020	258312	646096	1.18388e+06	1.73199e+06	3.19622e+06	3.62922e+06	935139
	553.73	53620	119170	199290	256801	639421	1.16398e+06	1.71549e+06	3.19207e+06	3.62406e+06	930479
	554.151	53600	120290	197090	257935	642065	1.15076e+06	1.71083e+06	3.14887e+06	3.57821e+06	928967
	554.571	53590	119470	198870	267254	624685	1.16033e+06	1.69332e+06	3.12128e+06	3.55919e+06	921033
	554.991	54110	118680	196840	260327	626952	1.13602e+06	1.70567e+06	3.11385e+06	3.55327e+06	902519
	555.411	54330	117820	194810	253275	611839	1.12015e+06	1.67481e+06	3.06549e+06	3.4927e+06	894710
	555.832	52570	117920	193950	246977	607431	1.1131e+06	1.66297e+06	3.04811e+06	3.47695e+06	888665
	556.252	53460	117350	194930	252141	607431	1.10516e+06	1.62821e+06	3.01146e+06	3.43375e+06	881234
	556.673	53170	117670	191940	247985	603275	1.10025e+06	1.62897e+06	3.00479e+06	3.39887e+06	871411
	557.093	53390	116000	190560	245970	606927	1.10479e+06	1.61108e+06	2.95567e+06	3.38086e+06	876574
	557.514	52050	114240	188830	239421	582116	1.06965e+06	1.57834e+06	2.93451e+06	3.35844e+06	857557
	557.934	53090	115150	187960	248866	587657	1.0801e+06	1.56952e+06	2.92431e+06	3.33577e+06	849748
	558.355	52510	112790	187150	233753	589798	1.06159e+06	1.57204e+06	2.90302e+06	3.29773e+06	848741
	558.776	52750	112510	186370	247859	586146	1.04723e+06	1.56096e+06	2.86058e+06	3.27645e+06	850882
	559.196	51870	113370	185020	245466	585516	1.05894e+06	1.54761e+06	2.84534e+06	3.24836e+06	841688
	559.617	52270	112300	182300	231612	557935	1.0437e+06	1.53451e+06	2.81285e+06	3.21952e+06	828338
	560.038	52710	111080	181550	236524	576826	1.03388e+06	1.52355e+06	2.80302e+06	3.1806e+06	830479
	560.459	51790	109720	180650	230605	557305	1.01499e+06	1.4767e+06	2.75491e+06	3.15756e+06	823300
	560.88	50900	109660	178790	227204	552141	1.00718e+06	1.4864e+06	2.73715e+06	3.11977e+06	795214
	561.301	51290	109590	175760	225819	559950	1.00554e+06	1.46662e+06	2.72191e+06	3.11184e+06	818892
	561.721	51380	107590	174990	233753	547733	985768	1.47758e+06	2.69874e+06	3.06499e+06	794081
	562.143	50270	106670	175030	237154	533249	987280	1.44597e+06	2.66927e+06	3.0403e+06	791058
	562.564	50780	106620	173300	223174	536398	972670	1.44824e+06	2.65302e+06	3.00932e+06	782997
	562.985	50370	105610	171750	231990	545970	978967	1.4296e+06	2.62569e+06	2.97292e+06	783375
	563.406	49880	105250	169190	217506	518010	961713	1.41121e+06	2.59849e+06	2.96385e+06	780353
	563.827	50040	104560	168660	224307	531360	951134	1.39446e+06	2.59421e+06	2.93212e+06	766499
	564.248	49650	102870	166750	216625	515743	942065	1.36801e+06	2.54131e+06	2.89874e+06	761461
	564.669	48700	101320	165300	212972	517884	937909	1.37292e+06	2.52003e+06	2.88262e+06	757305
	565.091	47480	100830	161720	212343	505793	926196	1.35403e+06	2.50882e+06	2.87015e+06	738161
	565.512	47950	99690	161290	211587	510327	915491	1.3437e+06	2.45416e+06	2.82683e+06	749622
	565.933	47050	98360	160050	228338	511839	913476	1.33199e+06	2.44181e+06	2.79144e+06	737657
	566.355	45430	96470	156400	205416	491688	883249	1.30957e+06	2.41574e+06	2.76285e+06	714232
	566.776	45830	96510	155260	214232	498615	895844	1.30831e+06	2.39962e+06	2.74345e+06	735139
	567.198	44520	93330	154220	208564	482116	865491	1.28514e+06	2.37531e+06	2.6971e+06	720403
	567.619	43350	93710	151260	201637	484509	864610	1.27242e+06	2.33564e+06	2.66448e+06	714736
	568.041	42740	91540	149130	196977	476574	860076	1.25504e+06	2.32053e+06	2.64232e+06	709320
	568.463	41760	89700	148180	191562	464232	845844	1.24131e+06	2.29144e+06	2.62317e+06	690050
	568.884	40950	88620	144350	186020	458564	832494	1.22582e+06	2.28048e+06	2.59194e+06	686020
	569.306	40870	87250	144090	190806	455164	828589	1.22242e+06	2.25038e+06	2.58161e+06	680479
	569.728	39960	86380	140740	192821	453904	821285	1.21826e+06	2.22557e+06	2.54824e+06	664484
	570.149	39150	84630	139790	184887	441436	817003	1.19937e+06	2.19156e+06	2.50466e+06	669521
	570.571	38050	84290	138360	189043	452897	808816	1.19597e+06	2.16826e+06	2.4864e+06	657305
	570.993	37610	80930	135570	179975	444081	783879	1.17141e+06	2.15378e+06	2.45919e+06	654156
	571.415	37950	81110	134190	187657	435768	782997	1.14458e+06	2.15189e+06	2.43766e+06	651637
	571.837	37000	79460	134020	184635	443829	783753	1.1505e+06	2.12229e+06	2.42116e+06	646851
	572.259	35410	78670	130870	178463	421285	779219	1.13489e+06	2.07355e+06	2.40176e+06	636272
	572.681	35730	77690	130680	174811	419144	767380	1.11083e+06	2.07834e+06	2.36096e+06	620277
	573.103	35220	76500	127670	177330	411839	758690	1.11411e+06	2.03023e+06	2.33942e+06	625693
	573.525	35510	75300	125670	184635	415113	755164	1.08526e+06	2.00819e+06	2.30164e+06	625441
	573.947	33450	74430	124960	174811	411713	735013	1.08426e+06	1.98678e+06	2.26965e+06	606927
	574.37	33820	74070	123490	171537	409698	734257	1.06877e+06	1.98476e+06	2.25164e+06	606423
	574.792	33800	72870	122340	179219	401259	719899	1.05718e+06	1.94622e+06	2.20252e+06	610579
	575.214	31990	71990	118790	163224	386272	710705	1.02632e+06	1.91814e+06	2.19043e+06	587406
	575.636	32440	70070	118040	166373	381738	712846	1.04232e+06	1.90227e+06	2.15668e+06	581486
	576.059	32050	69750	117220	163602	381612	701511	1.02897e+06	1.86914e+06	2.14081e+06	578841
	576.481	32320	69650	116490	157809	384887	688161	1.01121e+06	1.86864e+06	2.11373e+06	575441
	576.904	31130	67680	113480	162217	378589	678463	1.0029e+06	1.83728e+06	2.09282e+06	566625
	577.326	31030	67300	112440	168388	383879	671411	973929	1.79257e+06	2.06461e+06	568388
	577.749	31000	67130	111910	153652	375441	653652	970403	1.78917e+06	2.04446e+06	553023
	578.171	30890	66720	110770	165869	365743	664232	965239	1.76196e+06	2.03463e+06	543451
	578.594	30390	66600	110700	152267	368262	661209	951889	1.74496e+06	1.99408e+06	541688
	579.017	29290	64080	107680	156675	353652	636776	934383	1.71285e+06	1.97078e+06	533753
	579.439	30260	64390	107780	150504	353778	635894	932746	1.71965e+06	1.9471e+06	541562
	579.862	29730	63730	106140	149244	356801	630353	913728	1.69194e+06	1.92078e+06	542569
	580.285	29820	62520	104400	147985	347985	625945	923929	1.65831e+06	1.90239e+06	535642
	580.708	28400	62340	104130	148741	344710	607431	904156	1.65567e+06	1.88753e+06	514358
	581.13	27950	60450	101430	143703	330730	610327	885768	1.62947e+06	1.86222e+06	508438
	581.553	28970	61090	100620	150000	341310	607683	885894	1.62443e+06	1.85264e+06	508438
	581.976	27540	59360	99490	143703	331108	589798	850630	1.56851e+06	1.80945e+06	508186
	582.399	26990	59150	99270	141310	330982	586398	859068	1.54937e+06	1.79446e+06	497733
	582.822	27200	59620	98200	142191	327708	586902	851008	1.56322e+06	1.78665e+06	492569
	583.245	26890	57890	97070	143955	321537	583249	847103	1.5369e+06	1.75668e+06	490806
	583.668	26250	56960	95560	143577	327834	570781	827708	1.51474e+06	1.7238e+06	475441
	584.092	26470	57690	94820	141688	321537	570025	818514	1.50781e+06	1.72078e+06	479471
	584.515	25550	55280	92990	123804	295970	547481	796599	1.47078e+06	1.67796e+06	468388
	584.938	26570	55330	91240	138413	306549	552771	805542	1.45592e+06	1.66058e+06	464358
	585.361	25380	54260	90810	136146	302645	538539	787909	1.43275e+06	1.64081e+06	451637
	585.785	24600	52880	89170	126071	299370	542191	788665	1.42191e+06	1.61348e+06	449370
	586.208	25140	53850	89880	137909	301637	537909	779219	1.41574e+06	1.61297e+06	464987
	586.631	24940	52710	87600	137909	296222	526071	773552	1.40088e+06	1.59181e+06	437028
	587.055	24610	51960	87600	140680	298237	521537	747607	1.37569e+06	1.57985e+06	448363
	587.478	23600	51700	84840	123552	276071	501889	724685	1.34635e+06	1.52922e+06	445592
	587.902	24080	51410	84250	127456	292065	495466	725945	1.33866e+06	1.52431e+06	430730
	588.325	23890	50350	83900	132872	287154	503401	734509	1.33413e+06	1.50529e+06	430856
	588.749	23840	50220	82950	135013	281486	497607	710957	1.29849e+06	1.48942e+06	423300
	589.173	23770	48930	80700	132997	278715	480982	704660	1.27872e+06	1.48426e+06	415995
	589.596	23400	48510	81410	127708	280730	485013	699874	1.27834e+06	1.45919e+06	421662
	590.02	23320	47640	78600	118640	268010	477960	684635	1.25113e+06	1.43325e+06	410327
	590.444	22440	47640	78900	122040	263476	472670	671033	1.23338e+06	1.41045e+06	419144
	590.867	22870	47600	77530	123678	271411	474559	669647	1.22645e+06	1.38438e+06	408690
	591.291	22540	45730	74770	117632	254534	451511	661713	1200000	1.36411e+06	384635
	591.715	21020	45730	75100	117758	257431	446096	652897	1.17645e+06	1.34622e+06	385516
	592.139	21400	45240	74200	118262	256045	441562	639169	1.17179e+06	1.33955e+06	399244
	592.563	21280	45240	73850	125945	252267	435390	643577	1.17935e+06	1.34207e+06	381738
	592.987	21130	44040	73190	107935	239673	438917	624811	1.1466e+06	1.29081e+06	384635
	593.411	21520	42990	71550	115995	255542	436146	632746	1.14055e+06	1.28841e+06	391688
	593.835	20040	42330	70630	113980	240554	419647	607305	1.0995e+06	1.26751e+06	362594
	594.259	20640	41990	69960	117380	238161	420151	615239	1.09798e+06	1.25076e+06	370277
	594.683	20810	42130	70240	113350	243955	409320	601637	1.09005e+06	1.2403e+06	369521
	595.108	19880	39940	67330	104408	230856	409698	586146	1.06196e+06	1.18917e+06	350378
	595.532	18880	40540	66900	95340.1	221033	388917	566877	1.05189e+06	1200000	344962
	595.956	19170	39550	66290	105416	231612	398111	556171	1.05202e+06	1.20088e+06	353023
	596.38	19460	39860	65350	111587	228086	395466	574307	1.03615e+06	1.18212e+06	355416
	596.805	20340	39460	65040	105668	220151	385390	564861	1.03098e+06	1.15743e+06	351134
	597.229	19930	39480	63960	113602	222166	393829	546725	1.00718e+06	1.14169e+06	349244
	597.654	18930	38460	64050	110579	223804	376952	559950	1.00214e+06	1.12053e+06	351889
	598.078	18690	37360	61800	101511	211713	369270	537280	980479	1.10819e+06	339798
	598.503	19000	37890	62040	105290	214358	368262	528967	973678	1.09736e+06	336272
	598.927	18620	36710	59860	97481.1	206927	366373	514736	939043	1.08741e+06	327960
	599.352	18690	37570	61250	111209	218514	361713	530730	940176	1.07204e+06	336020
	599.776	18600	37220	59880	114106	214610	375441	526826	944836	1.07065e+06	327078
	600.201	18270	36090	58910	114232	212343	352393	522292	928086	1.03526e+06	333879
	600.626	18150	35540	57790	105290	207305	343829	504156	915113	1.03275e+06	313476
	601.051	17210	35040	57740	88916.9	194081	336020	495592	915995	1.02594e+06	308690
	601.475	18140	34800	57930	100504	194836	339547	496851	890932	1.01272e+06	316499
	601.9	17550	34770	55820	107557	193955	341184	491688	881108	999244	308312
	602.325	16520	33010	54750	90680.1	187783	322670	466247	852897	974055	287280
	602.75	16230	33720	55400	95088.2	190554	327960	470529	844962	976448	288035
	603.175	17460	32710	54700	102771	182997	336020	469395	844584	964987	304282
	603.6	16580	32310	53080	94458.4	193955	319144	469395	831864	943199	296851
	604.025	17140	32610	53980	103401	199496	331612	458816	836902	941562	303275
	604.45	15980	31910	52140	88287.2	194584	324307	459824	814736	929219	294584
	604.875	16610	31380	52230	101385	184257	318514	445088	808816	912594	294584
	605.3	16050	31420	51010	95969.8	176826	308186	439547	788539	903401	284257
	605.726	16440	30510	49880	87657.4	184383	306675	432368	788665	896725	270907
	606.151	16530	31000	50530	97229.2	184257	301259	436020	773048	880605	287909
	606.576	15490	30280	49140	90806	172922	295718	417506	766625	853401	274181
	607.002	15180	29810	48500	93073	171285	295844	412594	763728	854660	267380
	607.427	14870	28880	47180	80604.5	175315	285390	398741	743577	834761	265869
	607.852	14910	28710	47860	95969.8	167380	283249	407557	740302	835264	276071
	608.278	15440	29640	47220	95717.9	175693	287028	406801	732494	846599	266499
	608.703	15060	27840	46950	83753.1	168640	282620	402771	721537	810957	254534
	609.129	14390	27990	45360	86649.9	166751	273552	396348	719899	810327	254030
	609.554	14170	27970	45400	84256.9	158060	270529	381234	698237	792065	258438
	609.98	14370	27310	44260	80982.4	156045	259446	383123	684509	791184	251385
	610.406	14200	27840	44370	76826.2	161335	269018	384887	692569	780730	253275
	610.831	14180	26860	44540	78841.3	156423	260579	376071	678463	768388	254030
	611.257	13920	25650	43420	85642.3	158060	264358	380730	672922	757557	241940
	611.683	13650	25480	42110	76826.2	147985	252645	367128	656045	731486	236398
	612.108	13540	26040	42870	79345.1	151134	255416	358060	639169	729345	231864
	612.534	13260	26480	41790	79848.9	151889	252015	359950	651889	730101	239295
	612.96	13680	25470	41200	80730.5	149748	258816	355290	636146	728715	243325
	613.386	12650	25250	40640	80100.8	150000	240554	351134	621537	714987	231738
	613.812	13890	25500	40690	87657.4	156423	253904	339798	614610	700504	241814
	614.238	13230	25190	39810	81486.1	146725	246348	344584	614232	686146	229093
	614.664	12470	24260	39420	70906.8	145844	243703	336902	598866	682997	233123
	615.09	12310	23180	38930	77330	140428	240302	326322	588413	669899	232620
	615.516	12070	24160	38590	69521.4	133879	232368	332116	589043	665365	230730
	615.942	11510	22830	38450	80730.5	134257	230353	315239	588035	654282	217254
	616.369	12790	24020	38270	75063	144081	231864	320529	578589	648992	223174
	616.795	12360	23260	37210	75944.6	138161	215869	308438	575693	634509	218262
	617.221	12200	23040	36680	76826.2	140680	229219	319270	570151	637531	224181
	617.647	11760	22490	36770	75314.9	129471	225063	307053	554786	623804	212720
	618.074	12510	22800	35860	67254.4	132620	209068	296348	547355	618388	208186
	618.5	11650	21860	34830	69899.2	129723	211713	294710	548741	604786	206549
	618.927	11400	21600	34500	67632.2	139169	209950	296725	531864	590050	206171
	619.353	12050	22830	35910	72418.1	138035	214610	303652	531108	598741	215869
	619.779	12140	21540	35400	75692.7	134509	219773	294710	522292	595970	207557
	620.206	11290	21780	34700	72921.9	134257	213224	292821	519521	577708	206297
	620.633	11650	20770	33870	71914.4	129093	199370	287909	508186	575315	194836
	621.059	10920	20500	32580	72670	119899	192317	276196	499118	560705	193325
	621.486	10710	20340	32100	62594.5	120907	191310	277204	490428	539547	182872
	621.913	11200	20170	31910	64861.5	123048	192821	275441	479975	548615	191436
	622.339	11250	20430	32030	71284.6	119395	191058	279093	487783	550756	199874
	622.766	11120	19350	31930	55541.6	114610	190554	253904	473300	533249	188791
	623.193	10920	19990	31300	65617.1	118640	187909	263350	480982	537657	198615
	623.62	10610	19970	30750	70025.2	122292	187280	269521	471914	528212	187280
	624.047	11910	20390	31250	76448.4	122544	209320	282116	471537	525441	201763
	624.474	10910	19290	31340	78337.5	124937	199874	274055	457179	515995	203904
	624.901	10130	18770	30910	69269.5	120403	181990	260705	453904	515869	178841
	625.328	10460	18500	29460	67128.5	113854	186902	254030	452393	505668	181360
	625.755	10550	18910	29660	65743.1	106045	177582	256045	445340	499874	180353
	626.182	10610	18240	28660	59319.9	109194	176071	242695	430730	484005	182242
	626.609	10460	18850	28990	72292.2	119647	179345	248866	430730	482242	191058
	627.036	10540	18840	29020	64735.5	109950	167254	245592	426448	476322	178715
	627.463	10810	18420	29120	75314.9	115491	182872	251008	427204	487909	195214
	627.89	10080	18200	28570	71410.6	119773	175315	242695	413854	470025	181612
	628.318	10340	17990	27460	69395.5	107305	169018	235013	410831	457935	175567
	628.745	10510	17370	27500	68387.9	113350	169773	233627	403023	464484	180982
	629.172	10210	16880	27000	57682.6	102771	166247	229849	410705	439547	176196
	629.6	9890	17010	26810	68387.9	106045	172418	228463	395340	448615	173929
	630.027	9950	17260	26240	69143.6	106423	163728	232620	388161	441562	177834
	630.455	10230	17090	26940	76448.4	108690	174685	228841	402015	446096	184635
	630.882	9860	16460	26840	67380.4	105919	165239	224685	385139	430353	172796
	631.31	9440	16510	25700	61461	95969.8	156297	208564	375063	417380	169270
	631.737	10590	17100	25840	73047.9	107179	164861	222670	373804	427204	176574
	632.165	8980	15490	24540	58690.2	95591.9	142821	212217	356549	411839	161083
	632.593	9000	16160	24470	54282.1	94584.4	154408	211839	370277	406927	164987
	633.02	8230	15190	23890	55919.4	93576.8	147103	199244	356171	392821	154534
	633.448	9670	16370	24550	64861.5	102519	156171	215365	360831	404534	161335
	633.876	9210	15860	24730	62216.6	95466	153275	202771	356045	395340	151763
	634.304	8410	14620	22610	51385.4	88161.2	144962	199874	345970	376700	151134
	634.732	9270	14980	23480	62846.3	98614.6	154660	198111	339169	384509	151511
	635.159	9160	14890	23430	67506.3	102771	148741	202519	340302	370655	158438
	635.587	8460	14670	22380	52896.7	89294.7	141940	184887	341310	380605	146977
	636.015	9960	15970	24160	71662.5	103778	152645	203275	336398	368514	170151
	636.443	8980	15230	22220	59194	79219.1	142065	185264	325189	362469	148237
	636.871	8580	15310	21930	63476.1	85516.4	140428	185390	321662	368514	145970
	637.3	8470	14370	22350	58942.1	91057.9	139295	197229	318010	366751	144081
	637.728	8030	14080	21110	55541.6	83627.2	136398	172922	307557	347985	135139
	638.156	8390	14060	20900	64105.8	89168.8	136146	178967	312594	352519	143325
	638.584	8200	13700	20700	55037.8	85012.6	136776	180227	316247	347859	138161
	639.012	7940	13390	20240	55541.6	86272	126196	180101	297985	330982	145214
	639.441	8240	13200	19950	53400.5	86775.8	128086	179471	306927	330227	134509
	639.869	7590	12330	19350	53022.7	79848.9	124811	173048	291436	318640	124811
	640.297	7800	12540	19630	47858.9	82745.6	121285	164484	281864	313350	138791
	640.726	8110	13100	19970	51511.3	92317.4	127708	170907	292695	307935	134383
	641.154	7510	12970	19120	46725.4	74937	113098	171285	286650	307935	134257
	641.583	8800	13300	19810	61586.9	85390.4	130101	170781	290050	313224	150000
	642.011	7060	12310	18670	54785.9	81486.1	123426	165617	272040	298992	130479
	642.44	8250	12720	19330	59697.7	88665	129471	167632	278841	304660	144584
	642.868	8350	13310	19520	65869	96851.4	128841	167254	285642	306675	147355
	643.297	8060	12670	19210	60579.3	83879.1	114358	160957	271033	299496	135768
	643.725	7490	12040	18500	51385.4	77455.9	113350	157809	267003	288791	130856
	644.154	7510	12360	18030	53274.6	82367.8	116751	158186	263854	290050	126952
	644.583	6780	11550	17080	45969.8	69395.5	109572	147859	250000	274055	122670
	645.012	8980	13460	19040	64357.7	98362.7	121537	161713	268514	287280	149370
	645.441	7640	12640	17260	61083.1	78463.5	118010	144081	257179	267003	137531
	645.869	7020	11800	17230	53652.4	76322.4	111083	149622	239673	263602	121411
	646.298	7260	11470	17150	50125.9	71284.6	106423	140302	244081	263224	118766
	646.727	6510	11050	15760	36649.9	60579.3	95969.8	131990	226071	251008	112217
	647.156	7680	12360	17470	58312.3	76322.4	118892	143703	228715	262720	127078
	647.585	6720	11420	15610	44836.3	64483.6	98236.8	131360	226448	243073	115365
	648.014	6940	10280	15560	48110.8	69143.6	98236.8	131612	222922	253526	114610
	648.443	7060	11430	16750	54659.9	69269.5	105164	135390	231738	244458	120403
	648.872	6630	10690	15840	47733	62342.6	97984.9	126952	218136	237028	123929
	649.302	7270	10780	15510	57178.8	73551.6	103526	127708	224685	240428	129219
	649.731	6480	10700	15280	45340.1	69521.4	98614.6	122922	210327	230982	112720
	650.16	7060	11060	15590	52770.8	71788.4	102015	131738	216499	234635	114106
	650.589	6930	10330	15200	51133.5	66876.6	91561.7	128589	205919	230605	117758
	651.019	7540	11140	15850	60579.3	73551.6	101008	128715	219773	235768	125063
	651.448	6730	10030	15170	48488.7	65743.1	101385	127330	199874	220655	114610
	651.877	6640	9640	15270	41687.7	58942.1	84760.7	124811	194584	216877	120655
	652.307	6460	10910	14930	47733	62846.3	93073	127960	201637	209950	115239
	652.736	6520	10170	15080	48236.8	69647.4	95969.8	116499	206171	213602	111839
	653.166	7170	10280	14290	55163.7	65617.1	94206.5	131234	212343	226071	120025
	653.595	6900	10360	14620	46851.4	72040.3	92443.3	120277	199244	220151	114736
	654.025	6600	10320	15180	50251.9	72796	96851.4	125189	206549	222796	110579
	654.454	6330	10420	14900	48740.6	70529	96977.3	123929	192695	223300	118136
	654.884	6690	10100	14260	46851.4	68010.1	97355.2	123804	197229	209068	102141
	655.314	5960	9410	13910	45591.9	60327.5	88539	122922	194584	199244	110831
	655.743	5950	10260	14030	49496.2	62468.5	97229.2	115239	186524	207431	105164
	656.173	7020	9800	13780	49874.1	70151.1	92191.4	123300	198992	195844	114610
	656.603	6200	9300	12870	45843.8	54785.9	82115.9	106549	179597	196977	110327
	657.033	5880	9370	13470	45591.9	60327.5	84005	105919	172796	190428	102141
	657.463	6270	9880	13090	41939.5	61335	87027.7	115239	179219	189673	110327
	657.893	6060	9190	13160	46473.6	60957.2	90680.1	104786	176196	189169	106045
	658.323	5990	9030	13350	43073	58438.3	87783.4	105668	180227	190302	101511
	658.753	6990	9940	13620	49118.4	72166.2	87657.4	123426	184887	197733	107179
	659.183	7010	10240	13040	52392.9	69773.3	88035.3	107053	185894	187657	113728
	659.613	6030	9510	13230	50000	61838.8	84886.6	105416	171033	185894	109824
	660.043	5980	8260	12650	44836.3	51763.2	82367.8	110327	170277	176952	103275
	660.473	6430	8710	12590	43954.7	63350.1	77707.8	102645	167254	174559	107431
	660.903	5850	7670	11660	44080.6	55667.5	83249.4	95088.2	164106	178212	107809
	661.333	5890	8510	12460	43450.9	58690.2	77204	98110.8	155038	165617	99370.3
	661.763	5980	8890	12380	46725.4	63979.8	81108.3	99244.3	161839	168514	97607.1
	662.194	7370	9150	13170	50503.8	65113.4	91183.9	105038	164987	177078	109950
	662.624	5720	8820	11770	41057.9	61838.8	74937	94836.3	150504	161461	105164
	663.054	6220	9060	12410	52896.7	56549.1	76826.2	104786	156675	163224	112343
	663.485	5380	8550	11780	50881.6	57178.8	78589.4	100378	160453	164610	102519
	663.915	5260	7720	11300	42821.2	52392.9	74055.4	93199	151259	168766	99496.2
	664.346	6210	8220	11500	46347.6	56927	73173.8	94206.5	146851	151763	93828.7
	664.776	6310	8300	11580	39294.7	60957.2	68262	96347.6	151259	156045	102267
	665.207	5740	8950	11570	46095.7	62846.3	73929.5	96473.6	153904	155793	98362.7
	665.637	5750	8640	11690	51889.2	67380.4	79219.1	93954.7	142443	162217	106801
	666.068	5860	7870	10980	51637.3	56801	71788.4	92821.2	148866	150000	93576.8
	666.499	6010	8180	11840	48110.8	62342.6	84382.9	90806	146348	147229	108564
	666.929	5850	7600	10830	44332.5	48866.5	67884.1	92695.2	145340	142695	87153.7
	667.36	5370	8020	10540	42569.3	53274.6	64987.4	90554.2	135516	145970	98614.6
	667.791	6260	8190	11540	49244.3	62846.3	71032.7	97355.2	146222	146725	107557
	668.222	4890	7060	10050	48236.8	56423.2	69899.2	85516.4	132872	145844	87153.7
	668.652	6070	7780	10800	45340.1	56423.2	76574.3	90050.4	142191	131990	103275
	669.083	4970	6900	9360	47607.1	51763.2	68891.7	91435.8	134005	134257	81738
	669.514	5500	7720	10010	46473.6	57808.6	71788.4	86901.8	139043	138791	94962.2
	669.945	6180	7790	11270	57178.8	65617.1	74685.1	95214.1	137531	145466	103652
	670.376	4200	6470	9580	35012.6	40680.1	62342.6	71158.7	120655	124685	86272
	670.807	6160	7180	9840	52770.8	62216.6	64231.7	86775.8	141436	137909	98740.6
	671.238	6030	7290	10190	43073	58060.5	70906.8	81989.9	129471	135013	90428.2
	671.669	5120	7240	9800	42065.5	55037.8	68639.8	78589.4	123426	128715	86272
	672.1	5360	6590	9690	41687.7	56045.3	59445.8	79471	123678	129219	85264.5
	672.532	5730	7450	9840	48362.7	55415.6	71536.5	72796	114861	124433	102645
	672.963	5760	7410	9960	41939.5	54785.9	69395.5	80478.6	120907	119270	93073
	673.394	5340	7070	9710	44458.4	45969.8	66120.9	81738	121285	126574	97607.1
	673.825	6180	7360	10160	47858.9	57556.7	71284.6	79597	123426	129093	94962.2
	674.257	4780	6580	8850	30730.5	45214.1	62468.5	72040.3	117003	115365	78085.6
	674.688	5850	7420	9590	45214.1	59949.6	66120.9	85264.5	125567	119899	90428.2
	675.119	5090	7180	9060	38035.3	47607.1	63853.9	79093.2	119773	119521	90428.2
	675.551	5140	7010	9410	38665	53148.6	63476.1	80730.5	115113	118136	88287.2
	675.982	5780	6730	9020	32493.7	45717.9	57808.6	71158.7	102519	102771	89798.5
	676.414	5020	7060	9440	49748.1	51511.3	60831.2	78967.3	114358	115743	93073
	676.845	5640	6600	8690	49622.2	52518.9	71032.7	79974.8	110579	106297	83753.1
	677.277	4230	7040	8130	42947.1	46473.6	59571.8	70277.1	103401	107431	80226.7
	677.708	4920	6670	8840	41435.8	53022.7	60705.3	72544.1	113098	109194	80604.5
	678.14	5230	6580	8690	32997.5	41813.6	56423.2	71032.7	103526	110831	84634.8
	678.572	5600	6670	9100	48740.6	46473.6	62846.3	72796	103904	106297	87279.6
	679.003	5280	6650	8790	46221.7	50251.9	58942.1	70529	110453	104786	89798.5
	679.435	6230	7680	9380	50629.7	58186.4	61083.1	76952.1	106045	102015	90428.2
	679.867	4950	6670	8960	51511.3	49748.1	52770.8	76700.3	96221.7	100378	93828.7
	680.299	4850	6750	8880	47355.2	41309.8	58816.1	69521.4	93954.7	98992.4	80982.4
	680.731	4550	6510	8110	36020.2	48740.6	52518.9	67884.1	103652	90176.3	83627.2
	681.163	4950	6280	8220	39420.7	51889.2	51889.2	65617.1	96725.4	91813.6	80730.5
	681.595	5080	6340	8340	36649.9	48866.5	54282.1	69773.3	96095.7	96095.7	84256.9
	682.026	5070	5830	8660	39672.5	45214.1	57052.9	62216.6	96599.5	94836.3	76700.3
	682.458	5580	6170	8640	40932	54156.2	59319.9	69773.3	100504	95843.8	92569.3
	682.891	4770	6220	8560	45214.1	46725.4	58438.3	62342.6	89672.5	91939.5	81108.3
	683.323	4440	5760	7030	36523.9	44836.3	48614.6	63728	90932	89294.7	77833.8
	683.755	5110	6280	8020	37153.7	47229.2	53778.3	61209.1	96851.4	82997.5	80100.8
	684.187	4550	5650	7810	38539	46851.4	51637.3	69521.4	90428.2	87909.3	84886.6
	684.619	5470	6800	8370	47229.2	52141.1	60327.5	70529	91813.6	86775.8	85768.3
	685.051	5060	5810	8060	41561.7	46221.7	54911.8	60327.5	89042.8	80856.4	87027.7
	685.484	5410	7000	8580	56549.1	54408.1	66372.8	77455.9	95717.9	98110.8	87027.7
	685.916	5000	6200	7520	41813.6	48362.7	52644.8	63350.1	86901.8	79093.2	81360.2
	686.348	4590	5600	7320	35642.3	36020.2	48362.7	53400.5	84256.9	82997.5	68387.9
	686.781	5380	5920	7880	39042.8	47733	56549.1	59949.6	90050.4	86272	84131
	687.213	5000	6450	7870	50377.8	51007.6	52644.8	64105.8	92065.5	87657.4	86649.9
	687.645	5010	6020	7700	37405.5	43199	51637.3	61335	88539	86146.1	85516.4
	688.078	5300	6140	7690	49748.1	42695.2	47481.1	61461	81864	82241.8	78841.3
	688.51	4740	6110	7030	39294.7	54785.9	48866.5	59319.9	87279.6	80100.8	72796
	688.943	4130	5640	6940	40428.2	43954.7	57052.9	53526.4	80982.4	84634.8	68513.9
	689.375	4820	6430	7860	50755.7	51889.2	52896.7	56045.3	94080.6	87279.6	79219.1
	689.808	3800	5540	6820	33879.1	36020.2	52896.7	58816.1	79597	76574.3	73929.5
	690.241	4930	5720	7320	47481.1	46851.4	46095.7	54282.1	83627.2	77078.1	85642.3
	690.673	5630	5590	7880	46851.4	59319.9	48362.7	61335	78589.4	80982.4	81234.3
	691.106	5030	6020	6820	46599.5	47984.9	55541.6	66876.6	82871.5	74811.1	84005
	691.539	4650	5510	7090	38539	44710.3	53526.4	55541.6	78715.4	66876.6	81738
	691.972	4250	5680	6940	38035.3	46473.6	57052.9	53148.6	72040.3	65743.1	70906.8
	692.405	4690	5950	6780	34886.6	37909.3	50251.9	55163.7	77078.1	68639.8	79219.1
	692.837	3780	5190	6180	42947.1	38413.1	46473.6	50881.6	70025.2	65491.2	69017.6
	693.27	4930	6330	7060	44206.5	49622.2	50629.7	55289.7	77330	70654.9	82241.8
	693.703	4710	6110	7110	42443.3	41183.9	53274.6	62090.7	73803.5	65491.2	83627.2
	694.136	4960	5750	7100	49244.3	46725.4	51385.4	57556.7	76952.1	72670	81864
	694.569	4020	5400	6980	48614.6	45843.8	47355.2	55667.5	71284.6	69773.3	73425.7
	695.002	4520	5610	7390	50000	48614.6	49874.1	61335	77330	65869	77581.9
	695.435	4680	5040	6900	40428.2	44836.3	52518.9	59697.7	70906.8	72040.3	70906.8
	695.868	5480	6360	6870	47858.9	52896.7	52267	50881.6	75692.7	69899.2	81738
	696.302	3890	5170	6410	45466	53652.4	52392.9	50377.8	70277.1	66750.6	78085.6
	696.735	3830	4600	6150	36775.8	37783.4	45340.1	46221.7	62090.7	57808.6	70025.2
	697.168	4620	5460	6970	37153.7	41561.7	50251.9	60075.6	71284.6	65743.1	74181.4
	697.601	4280	5440	6690	42569.3	36146.1	48362.7	54534	68136	61335	76826.2
	698.035	3920	5680	6820	51259.4	46347.6	46851.4	54534	71032.7	55919.4	79219.1
	698.468	3850	4460	5710	31612.1	43828.7	37153.7	47481.1	64231.7	57934.5	71662.5
	698.901	4220	5220	7320	44584.4	41561.7	50125.9	49244.3	71032.7	60831.2	77204
	699.335	4960	5660	6780	47355.2	40680.1	45717.9	61083.1	68262	61209.1	81864
	699.768	4450	5680	6560	41813.6	48614.6	45717.9	53022.7	72796	59319.9	79848.9
	700.202	4270	5480	5780	41435.8	43073	47103.3	55163.7	69647.4	51889.2	75818.6
	700.635	3870	4540	5890	36775.8	34256.9	34508.8	46725.4	63979.8	47481.1	62342.6
	701.069	4470	5220	6480	35012.6	42443.3	48740.6	52015.1	61335	59697.7	72040.3
	701.502	5130	5480	6430	37909.3	47733	55037.8	50503.8	76448.4	60579.3	78463.5
	701.936	4700	5040	6010	41183.9	40176.3	43702.8	49874.1	63853.9	56675.1	76196.5
	702.369	5470	6340	7230	44962.2	45340.1	53022.7	53904.3	80856.4	59823.7	87153.7
	702.803	4900	5560	5950	41183.9	46473.6	45466	48740.6	59068	57556.7	80226.7
	703.237	4650	5980	6300	49496.2	49244.3	48362.7	47733	69395.5	55163.7	83879.1
	703.671	4240	5100	6070	34886.6	40302.3	41183.9	49622.2	65617.1	59949.6	69773.3
	704.104	4460	5510	5210	43073	38161.2	39546.6	44458.4	61461	48992.4	72040.3
	704.538	4480	5220	5680	49748.1	48866.5	48614.6	49370.3	63098.2	58564.2	78085.6
	704.972	4210	5280	6500	36649.9	45591.9	43576.8	48614.6	60075.6	50881.6	71032.7
	705.406	4000	4780	6130	40428.2	38539	40680.1	43576.8	56549.1	45466	76322.4
	705.84	4240	5020	5340	41435.8	41813.6	43828.7	52392.9	60327.5	48110.8	66624.7
	706.274	4760	5630	5670	42317.4	47733	50629.7	45591.9	58816.1	51889.2	73803.5
	706.708	4390	5040	6210	34005	41561.7	48488.7	46347.6	59823.7	53400.5	72544.1
	707.142	3870	4460	5240	30982.4	28841.3	29471	34382.9	47984.9	36775.8	63728
	707.576	4850	4750	6360	46977.3	41183.9	45843.8	49748.1	55541.6	52267	71158.7
	708.01	4320	4810	6440	42191.4	42821.2	48236.8	51133.5	54659.9	38539	81738
	708.444	5070	5650	6730	48614.6	47858.9	45717.9	48110.8	63602	47984.9	86523.9
	708.878	4270	4700	5600	31486.1	33123.4	37405.5	49370.3	59949.6	40680.1	70780.9
	709.312	5380	5010	6100	45843.8	42569.3	42569.3	50125.9	61335	46977.3	79848.9
	709.747	4210	4940	6090	49874.1	50000	39168.8	38790.9	58942.1	48110.8	81738
	710.181	4500	4380	5700	33123.4	35012.6	40050.4	39672.5	54030.2	37279.6	70780.9
	710.615	4670	5030	5720	40554.2	44836.3	33123.4	41057.9	56423.2	43576.8	79848.9
	711.05	4820	5600	5120	47607.1	42317.4	46095.7	43576.8	56801	46725.4	76574.3
	711.484	4120	4800	6050	46599.5	35138.5	47229.2	47103.3	53274.6	53526.4	73929.5
	711.918	4060	4630	5560	35768.3	39672.5	40806	33879.1	48866.5	44584.4	68513.9
	712.353	3280	4210	5010	30604.5	31234.3	32745.6	36146.1	50125.9	38035.3	61209.1
	712.787	4830	5090	5330	42569.3	42191.4	50251.9	45088.2	60075.6	39546.6	75566.8
	713.222	5050	5680	5930	39168.8	48614.6	36146.1	48614.6	58816.1	43073	77455.9
	713.656	5140	4790	5220	45340.1	39672.5	36775.8	46347.6	50755.7	45591.9	72921.9
	714.091	4840	5110	5980	47984.9	48236.8	50503.8	46851.4	61083.1	48992.4	82745.6
	714.526	3830	4360	5630	38287.2	37657.4	41183.9	32619.6	52770.8	43702.8	66750.6
	714.96	5000	5530	6670	48110.8	49370.3	44206.5	47229.2	52141.1	41183.9	94458.4
	715.395	4430	4950	5810	41813.6	36901.8	42569.3	44836.3	49496.2	39042.8	71410.6
	715.83	4460	4830	6030	47984.9	45088.2	40932	43954.7	53778.3	40176.3	77330
	716.264	4390	4670	5400	31989.9	39546.6	42443.3	42821.2	44584.4	39294.7	73929.5
	716.699	4470	4660	5010	40050.4	43324.9	42191.4	40680.1	46851.4	36649.9	72544.1
	717.134	4190	5250	6110	44962.2	51637.3	45969.8	44584.4	60579.3	40932	72544.1
	717.569	4460	4880	5520	49622.2	40176.3	47733	45088.2	52518.9	30982.4	75440.8
	718.004	4370	5350	5900	51889.2	50503.8	45717.9	47229.2	55541.6	38413.1	77581.9
	718.439	3510	4490	5170	39546.6	34508.8	41435.8	36775.8	50251.9	34382.9	79093.2
	718.874	3510	4520	5620	39042.8	31864	49874.1	44080.6	45340.1	37909.3	73299.7
	719.309	3830	4380	4940	34634.8	37405.5	43073	38539	42317.4	32115.9	64987.4
	719.744	3190	4150	4840	30226.7	30226.7	30352.6	36649.9	42443.3	30604.5	62090.7
	720.179	4560	4530	5510	42191.4	42569.3	35516.4	42947.1	55037.8	44206.5	72544.1
	720.614	3490	4100	4950	36901.8	35516.4	41057.9	36272	56297.2	36523.9	69269.5
	721.049	4430	4490	5620	41687.7	41687.7	38539	44080.6	43073	35138.5	76952.1
	721.484	4410	4670	5660	48236.8	40176.3	36901.8	40050.4	51889.2	37027.7	63602
	721.919	3470	4530	4600	42443.3	38413.1	38539	35138.5	40932	32493.7	69143.6
	722.354	3860	5380	5640	46977.3	46977.3	46095.7	35768.3	52015.1	28463.5	71158.7
	722.79	3920	4440	4630	35642.3	42695.2	43828.7	39672.5	47481.1	32367.8	65491.2
	723.225	5060	4430	5270	36020.2	45717.9	44080.6	43702.8	44458.4	34634.8	78085.6
	723.66	5440	4580	5350	45969.8	44458.4	42065.5	45969.8	53148.6	37279.6	78715.4
	724.096	4130	4360	5250	35768.3	32241.8	38413.1	27581.9	44332.5	30856.4	68010.1
	724.531	3580	4640	4950	30352.6	34131	31738	30226.7	40050.4	28967.3	66750.6
	724.967	3770	4130	4620	34634.8	26574.3	30730.5	35012.6	42191.4	24181.4	63602
	725.402	3970	4230	4690	32115.9	34634.8	37279.6	33123.4	39168.8	37405.5	68010.1
	725.838	3380	4160	4530	35390.4	33753.1	31108.3	28589.4	30604.5	27204	64357.7
	726.273	4100	4780	5070	40428.2	41939.5	34382.9	38035.3	42191.4	28085.6	71914.4
	726.709	4410	4940	5800	41183.9	42569.3	38035.3	41435.8	44710.3	32997.5	66246.9
	727.144	4350	5240	4760	50000	39420.7	46851.4	43450.9	48992.4	34886.6	72921.9
	727.58	3970	3930	4490	34634.8	35894.2	31612.1	37279.6	42443.3	28967.3	62342.6
	728.016	3400	4130	4920	36272	38035.3	35138.5	37405.5	36146.1	34760.7	67254.4
	728.451	4700	5010	5590	44836.3	49874.1	41057.9	45466	50125.9	31738	78211.6
	728.887	4480	5500	5130	43954.7	49874.1	43450.9	36272	42821.2	27455.9	77707.8
	729.323	3860	4930	4830	42191.4	46221.7	41813.6	47481.1	45717.9	35012.6	66498.7
	729.759	4900	4810	5500	45717.9	42821.2	36775.8	40932	48488.7	31612.1	79093.2
	730.194	3100	3490	3530	27707.8	35264.5	30604.5	28337.5	32745.6	24685.1	51133.5
	730.63	4200	4630	5240	45088.2	35138.5	40932	40680.1	40176.3	31486.1	73551.6
	731.066	4030	4480	4620	43576.8	37405.5	35390.4	34131	41057.9	25818.6	61586.9
	731.502	4360	4560	4610	35012.6	36775.8	33375.3	31234.3	35642.3	18639.8	67758.2
	731.938	3970	4330	5250	39420.7	39042.8	33627.2	36775.8	43324.9	18010.1	68891.7
	732.374	4230	4460	4960	42065.5	37279.6	44332.5	43954.7	45843.8	34256.9	73803.5
	732.81	3880	4130	5060	34634.8	37405.5	36901.8	40302.3	46977.3	25314.9	68262
	733.246	4810	4000	4720	44710.3	37909.3	36649.9	40428.2	44080.6	13853.9	69773.3
	733.682	4400	3750	4760	37783.4	43199	44080.6	36901.8	38916.9	25063	73425.7
	734.119	4330	4590	4030	43450.9	40428.2	41561.7	35516.4	40302.3	24559.2	72166.2
	734.555	4130	4380	4910	39798.5	32619.6	33249.4	31234.3	44458.4	19521.4	72418.1
	734.991	3610	4060	4140	30352.6	32871.5	33249.4	37531.5	40554.2	33123.4	63728
	735.427	3700	3820	4130	41183.9	35138.5	31738	35012.6	33879.1	19269.5	57808.6
	735.863	4050	4190	4130	37027.7	32997.5	35894.2	33249.4	39042.8	24055.4	69647.4
	736.3	4690	4900	5100	45717.9	48866.5	41309.8	40302.3	44206.5	27330	74811.1
	736.736	3540	4100	3640	32367.8	30982.4	33753.1	25440.8	26700.3	18765.7	59319.9
	737.172	4380	5240	4840	42443.3	40806	36020.2	38035.3	39042.8	22292.2	67884.1
	737.609	4170	5130	5090	41561.7	35894.2	47984.9	35264.5	46977.3	26700.3	78589.4
	738.045	3470	4330	4440	44458.4	30856.4	42317.4	33627.2	43702.8	24811.1	62972.3
	738.482	3070	3510	3620	21914.4	22670	25566.8	25188.9	35642.3	9445.84	53652.4
	738.918	4060	4210	5080	37531.5	26322.4	35012.6	24559.2	32997.5	20654.9	68136
	739.355	3710	4780	4560	46599.5	34508.8	33879.1	35264.5	37405.5	20025.2	71410.6
	739.791	3850	4610	4980	42569.3	45717.9	45969.8	32493.7	43199	28463.5	79093.2
	740.228	3460	3930	4220	31612.1	29848.9	27330	31108.3	36523.9	26574.3	57304.8
	740.665	4060	4120	4960	38539	34005	39042.8	38413.1	37279.6	28841.3	70403
	741.101	4200	4810	5480	42947.1	43450.9	41939.5	35894.2	42947.1	29597	74685.1
	741.538	3710	4080	4380	44710.3	35894.2	40302.3	38413.1	39294.7	27204	66498.7
	741.975	3300	3810	3810	29848.9	32997.5	31234.3	28085.6	30478.6	24937	62342.6
	742.411	4120	4430	4290	30478.6	34005	32241.8	41309.8	35516.4	21914.4	64735.5
	742.848	3970	3870	4750	42317.4	32241.8	41561.7	32367.8	30478.6	14105.8	71662.5
	743.285	3510	3820	4310	44206.5	34256.9	34131	30856.4	37405.5	23551.6	64609.6
	743.722	4370	4060	4630	36523.9	37909.3	35264.5	29597	39798.5	26574.3	66750.6
	744.159	4090	4950	4610	43073	36272	40176.3	42821.2	39672.5	12216.6	68136
	744.596	4620	4780	5330	47481.1	37531.5	42191.4	35390.4	34005	24307.3	80604.5
	745.033	3770	4210	4270	38916.9	41183.9	30730.5	30478.6	39042.8	20780.9	70529
	745.47	3500	4080	4910	46347.6	38916.9	29471	33879.1	36020.2	21284.6	65869
	745.907	4260	4450	4520	49496.2	41057.9	39294.7	39294.7	39042.8	10075.6	77581.9
	746.344	4550	3970	4890	46599.5	37909.3	32493.7	35012.6	38790.9	22292.2	75188.9
	746.781	4070	3830	3680	30730.5	26196.5	32871.5	27330	28463.5	10075.6	60957.2
	747.218	4200	4710	4330	39294.7	37657.4	35390.4	35516.4	36649.9	22544.1	68891.7
	747.655	4200	4360	4000	40428.2	36775.8	41561.7	25944.6	29093.2	12468.5	63224.2
	748.092	3240	3320	3400	35894.2	31864	29219.1	29597	24559.2	14861.5	56171.3
	748.53	3820	4220	4470	44206.5	40932	45340.1	35894.2	43828.7	18513.9	70277.1
	748.967	3720	3950	4290	44584.4	40428.2	34005	43828.7	38035.3	22292.2	71158.7
	749.404	4940	4690	4970	48992.4	40680.1	37909.3	40932	35264.5	21410.6	74559.2
	749.842	4010	4070	4620	42443.3	34131	36775.8	37027.7	39924.4	14861.5	70780.9
	750.279	3180	4110	3940	36398	31360.2	27455.9	26070.5	29722.9	15869	59823.7
	750.716	4120	3640	4420	42191.4	38790.9	36398	37153.7	29471	13350.1	71914.4
	751.154	4240	4600	4600	39042.8	37909.3	36398	31738	34382.9	17254.4	72418.1
	751.591	3520	3780	4610	36649.9	42947.1	29093.2	35012.6	31234.3	11083.1	64231.7
	752.029	3080	3130	3350	27581.9	28841.3	26700.3	16120.9	24559.2	14483.6	53652.4
	752.466	3900	3930	3790	40554.2	34131	37783.4	34005	32241.8	10327.5	66120.9
	752.904	3870	4530	3920	36523.9	35012.6	30352.6	28463.5	29597	11838.8	67632.2
	753.341	3550	4190	3950	37153.7	30982.4	39924.4	34256.9	29471	23677.6	69521.4
	753.779	3560	4320	3870	35768.3	38287.2	31989.9	34131	30856.4	13098.2	57178.8
	754.217	3260	3870	3850	35012.6	34382.9	27833.8	22418.1	24181.4	0	61209.1
	754.654	3240	3660	3210	34508.8	37405.5	29597	19773.3	30856.4	16876.6	62720.4
	755.092	3590	3700	3420	30604.5	38287.2	23173.8	23299.7	31989.9	10453.4	58816.1
	755.53	4040	3790	4160	41309.8	33123.4	36523.9	26196.5	23299.7	16750.6	69143.6
	755.967	4200	3890	3930	36272	40176.3	33879.1	31864	31864	14105.8	70277.1
	756.405	3510	3900	3960	40554.2	37783.4	32619.6	28337.5	31486.1	18639.8	62720.4
	756.843	4010	4120	3900	36901.8	33627.2	29974.8	31738	30226.7	8438.29	60327.5
	757.281	3990	3970	3850	37027.7	28463.5	25692.7	28715.4	24559.2	13350.1	61209.1
	757.719	3800	3390	3160	32745.6	36901.8	30730.5	20780.9	24811.1	10957.2	51133.5
	758.157	4260	3670	3430	33249.4	31234.3	33753.1	22292.2	17758.2	13350.1	54534
	758.595	2980	3450	3360	29722.9	31360.2	28589.4	19647.4	30730.5	7682.62	58312.3
	759.033	4260	4660	4150	44080.6	42695.2	37531.5	30478.6	36020.2	19521.4	69143.6
	759.471	4060	3600	4570	37657.4	36523.9	34131	37657.4	23929.5	14735.5	65113.4
	759.909	3860	3990	3900	34760.7	33879.1	31864	29722.9	28589.4	8942.07	59571.8
	760.347	4290	4600	4890	47858.9	40932	41435.8	35138.5	31108.3	18010.1	69143.6
	760.785	3380	3570	3880	31234.3	36775.8	30352.6	23047.9	24811.1	14609.6	57304.8
	761.223	4440	4030	4710	50755.7	37783.4	36523.9	42065.5	30856.4	13853.9	71788.4
	761.661	3470	3750	3530	36020.2	22166.2	30352.6	22670	28211.6	8312.34	60579.3
	762.1	3260	3500	4170	40680.1	35642.3	26196.5	37405.5	34760.7	11209.1	67254.4
	762.538	3600	4390	3950	33123.4	32241.8	36272	29219.1	22544.1	17254.4	61461
	762.976	4190	4080	4480	44332.5	33375.3	36775.8	35390.4	38161.2	20654.9	67506.3
	763.414	3750	3670	3780	25944.6	29345.1	35516.4	20403	26448.4	9319.9	66750.6
	763.853	3850	3260	3830	34131	32493.7	31108.3	28841.3	26574.3	13476.1	61083.1
	764.291	4130	4330	4280	41309.8	39798.5	39294.7	32241.8	27581.9	18010.1	67380.4
	764.73	3390	3300	4030	32493.7	34131	28085.6	20403	20151.1	10327.5	53148.6
	765.168	3500	3790	4040	37531.5	36398	34131	35894.2	30730.5	9193.95	65995
	765.607	3910	3260	3040	37909.3	25188.9	27581.9	22166.2	25440.8	11964.7	59068
	766.045	3510	3540	4440	36398	32997.5	36146.1	33753.1	33375.3	8438.29	65239.3
	766.484	3330	3400	3570	33249.4	33879.1	30226.7	24937	24181.4	2141.06	61586.9
	766.922	3780	3830	3820	33375.3	31612.1	30352.6	28589.4	19143.6	4659.95	69773.3
	767.361	3260	3900	3550	38287.2	42317.4	40176.3	26196.5	24307.3	13476.1	60075.6
	767.799	3860	4150	4520	42443.3	45340.1	31864	33753.1	32493.7	15869	66750.6
	768.238	3320	3420	4000	38035.3	31989.9	23677.6	22544.1	22040.3	8690.18	56927
	768.677	4300	3870	4060	40428.2	35894.2	39294.7	31360.2	26826.2	17506.3	65365.2
	769.115	3270	3440	3860	39420.7	28715.4	28589.4	32241.8	29974.8	10453.4	60705.3
	769.554	3230	3490	3140	36523.9	29597	31360.2	22418.1	18262	4785.89	56423.2
	769.993	3450	2920	3280	25188.9	32997.5	28211.6	25566.8	17758.2	3022.67	54282.1
	770.432	3740	3210	3230	34508.8	30226.7	29345.1	26448.4	19773.3	7934.51	61586.9
	770.871	4510	4910	4750	49874.1	38916.9	37783.4	29345.1	35894.2	13602	72292.2
	771.31	3670	4160	3820	46851.4	38916.9	36398	25188.9	30352.6	12468.5	80982.4
	771.748	4760	4530	3810	51511.3	45340.1	40176.3	35138.5	33879.1	18387.9	65617.1
	772.187	3450	3240	3500	34005	37027.7	26700.3	26952.1	18010.1	15113.4	62342.6
	772.626	4020	3270	3100	39294.7	38035.3	29345.1	28211.6	31989.9	9068.01	50503.8
	773.065	3140	3380	3300	30856.4	24307.3	26322.4	15743.1	23299.7	9949.62	55541.6
	773.504	2710	3550	3070	33375.3	28085.6	22040.3	28841.3	24181.4	7052.9	56801
	773.943	4280	3620	3450	39798.5	35138.5	33123.4	33375.3	27204	11209.1	67254.4
	774.383	3920	4020	4130	40050.4	38916.9	34760.7	40680.1	28967.3	15365.2	71032.7
	774.822	3650	3190	3220	37657.4	34634.8	31108.3	24307.3	25314.9	3526.45	57934.5
	775.261	3950	3650	3900	46851.4	27455.9	33879.1	33501.3	28211.6	15617.1	60327.5
	775.7	4050	3410	3700	39168.8	31234.3	28841.3	25566.8	25566.8	10201.5	58816.1
	776.139	4170	3630	3240	36020.2	38916.9	23929.5	26574.3	28211.6	2644.84	61335
	776.578	4920	3860	4080	42317.4	33123.4	31108.3	31738	30982.4	16120.9	66372.8
	777.018	3770	4040	3590	42695.2	37153.7	35264.5	35138.5	30730.5	12972.3	67506.3
	777.457	3260	3300	2780	28967.3	31612.1	29219.1	17380.4	17380.4	3148.61	58186.4
	777.896	3660	3330	3370	31234.3	30352.6	31989.9	21788.4	22544.1	6549.12	57556.7
	778.336	4410	3610	3970	35390.4	35768.3	33753.1	34508.8	27707.8	13224.2	65113.4
	778.775	3470	3590	3530	42443.3	37027.7	36775.8	30100.8	28715.4	4911.84	59571.8
	779.215	4020	4390	4150	39168.8	32619.6	37153.7	28841.3	23677.6	6549.12	67254.4
	779.654	3450	3610	3570	42317.4	29597	31360.2	24055.4	24559.2	10705.3	59949.6
	780.093	3940	4040	3770	33375.3	39294.7	36398	32367.8	26952.1	8816.12	68136
	780.533	4350	4490	4310	43324.9	34005	30352.6	28715.4	29848.9	15113.4	73929.5
	780.973	3770	3630	3160	37909.3	29974.8	32241.8	26826.2	19899.2	3778.34	56297.2
	781.412	3760	3180	4090	31612.1	41561.7	26952.1	24181.4	20277.1	10831.2	65239.3
	781.852	3980	4900	4120	45088.2	43576.8	35390.4	29471	33123.4	9068.01	73047.9
	782.291	3360	3200	3180	27707.8	24937	20403	22921.9	24055.4	2644.84	59194
	782.731	3220	2960	3110	26322.4	34760.7	29848.9	21410.6	23677.6	4911.84	64231.7
	783.171	3600	3900	3760	41183.9	36146.1	36775.8	29345.1	28967.3	12216.6	65869
	783.61	3890	3680	3850	40932	36649.9	36146.1	36523.9	26070.5	16246.9	64105.8
	784.05	2730	3130	3000	25692.7	26448.4	25692.7	13853.9	20403	0	51889.2
	784.49	3970	3680	3650	37405.5	30730.5	31108.3	31612.1	29219.1	1133.5	71032.7
	784.93	4070	3390	3790	41687.7	34508.8	27959.7	22796	29219.1	6926.95	62720.4
	785.37	3920	3600	4170	35138.5	35768.3	31234.3	27581.9	31234.3	11838.8	62594.5
	785.81	3870	3600	3440	37531.5	35390.4	26196.5	26826.2	21032.7	5163.73	64231.7
	786.25	3610	4260	3800	33501.3	31108.3	30226.7	31360.2	24181.4	5919.4	67632.2
	786.689	3700	3860	3390	34634.8	29848.9	28967.3	27833.8	22670	0	64987.4
	787.129	3920	3780	3740	40680.1	33753.1	33249.4	26826.2	28463.5	9193.95	70025.2
	787.569	2930	3150	3190	36146.1	28337.5	24937	19647.4	22670	10201.5	52644.8
	788.009	4400	4300	4370	46473.6	35642.3	37405.5	33375.3	38287.2	13350.1	78715.4
	788.449	3420	3960	3590	37783.4	30856.4	32619.6	29345.1	25818.6	13224.2	64735.5
	788.89	3850	3390	3440	34005	26322.4	25440.8	25692.7	31234.3	9193.95	63853.9
	789.33	3960	3310	2890	33753.1	25063	28463.5	21662.5	24307.3	2896.73	60453.4
	789.77	3980	3240	3220	39042.8	33879.1	32367.8	24685.1	23803.5	2267	56801
	790.21	3280	3150	3710	34886.6	31612.1	31486.1	32367.8	20151.1	4534.01	58564.2
	790.65	3310	3180	3530	35768.3	35012.6	26196.5	15617.1	20654.9	125.945	61083.1
	791.09	3690	3700	3390	37657.4	42443.3	34131	30856.4	26196.5	8438.29	63853.9
	791.531	3630	3960	3980	21158.7	37153.7	31989.9	25944.6	21788.4	1763.22	62846.3
	791.971	3800	3870	3250	31234.3	38916.9	32241.8	27078.1	19017.6	7304.79	58186.4
	792.411	2770	3130	3100	35012.6	25188.9	25188.9	20403	14987.4	2392.95	47733
	792.852	3060	3240	3700	36901.8	33375.3	33627.2	21032.7	19521.4	2770.78	58186.4
	793.292	3110	3530	3740	40932	34886.6	32115.9	26322.4	20906.8	11209.1	58312.3
	793.733	3500	3750	3500	31360.2	34131	26574.3	19647.4	20403	4659.95	56927
	794.173	4010	4220	4210	35894.2	30478.6	37909.3	27455.9	25692.7	6926.95	67128.5
	794.613	2980	3540	3220	26952.1	27833.8	26448.4	18387.9	17758.2	0	57556.7
	795.054	3080	2840	2960	31360.2	24937	25692.7	15869	21662.5	2518.89	52770.8
	795.495	3110	2860	2940	30478.6	27455.9	25818.6	17632.2	25314.9	7682.62	52392.9
	795.935	4000	4270	3790	45088.2	31486.1	37783.4	29219.1	26574.3	9823.68	62972.3
	796.376	4440	3740	4450	36146.1	39168.8	32871.5	29597	21410.6	4534.01	62720.4
	796.816	4400	3820	3840	47481.1	36901.8	35642.3	29219.1	25692.7	16246.9	66246.9
	797.257	2400	2130	2370	24559.2	24055.4	20151.1	12846.3	14357.7	0	48110.8
	797.698	3410	4000	3500	40428.2	27204	36901.8	31234.3	26826.2	11209.1	65743.1
	798.138	3660	3550	3940	40932	36523.9	33879.1	33501.3	30478.6	7934.51	60957.2
	798.579	3000	3600	2800	29597	26700.3	23299.7	20529	16246.9	7304.79	55919.4
	799.02	3200	3450	3290	32745.6	35012.6	24685.1	28085.6	23677.6	4030.23	58438.3
	799.461	3510	2770	3350	37909.3	34886.6	27581.9	27330	23551.6	2392.95	54534
	799.901	3430	3040	3620	37027.7	29471	24559.2	21410.6	18387.9	0	58060.5
	800.342	5000	4970	4210	45717.9	43702.8	40806	36398	26070.5	7808.56	78841.3
	800.783	4090	4160	3170	38790.9	24937	31738	28715.4	21410.6	7682.62	59823.7
	801.224	3760	3740	3430	27455.9	29345.1	22670	28337.5	20780.9	8312.34	52770.8
	801.665	4630	4450	4050	37279.6	39420.7	37783.4	33501.3	33375.3	8816.12	68136
	802.106	4050	3580	3580	41687.7	37027.7	34634.8	28967.3	26070.5	7556.68	69521.4
	802.547	4040	4280	3560	38035.3	34005	30730.5	32871.5	22166.2	10327.5	65743.1
	802.988	4070	3410	3350	41687.7	31360.2	29219.1	31234.3	22040.3	2015.11	63350.1
	803.429	3650	4000	3000	41183.9	31612.1	27078.1	27581.9	31234.3	11083.1	61335
	803.87	3870	4070	4550	38161.2	35642.3	41813.6	23551.6	24685.1	8564.23	64987.4
	804.311	3000	3300	3160	29722.9	29219.1	23803.5	18891.7	13476.1	125.945	60453.4
	804.752	3950	3830	3590	41183.9	37783.4	25314.9	31360.2	20403	8942.07	56549.1
	805.194	3710	3930	3340	39294.7	40050.4	30856.4	28967.3	23299.7	5667.51	59068
	805.635	3640	3770	3640	38035.3	34886.6	26448.4	25944.6	22544.1	1889.17	67758.2
	806.076	4140	3780	4100	43450.9	41057.9	40302.3	32997.5	32367.8	13979.8	74937
	806.517	3580	3400	3140	37783.4	33627.2	28337.5	31486.1	23551.6	10705.3	61461
	806.959	4010	4000	4050	45717.9	40176.3	39042.8	38916.9	27833.8	6297.23	69269.5
	807.4	4440	4120	4200	43954.7	40554.2	29471	34886.6	20403	6675.06	64357.7
	807.841	3790	3610	4180	40806	37153.7	25314.9	23551.6	29974.8	7178.84	73425.7
	808.283	4350	3640	3760	33375.3	33123.4	32619.6	23425.7	24307.3	10957.2	61083.1
	808.724	3720	3040	3030	36901.8	30604.5	25566.8	19647.4	18891.7	5037.78	58060.5
	809.165	3670	4970	3930	40932	38916.9	28841.3	25566.8	23929.5	4408.06	65995
	809.607	4020	3470	3860	40176.3	29219.1	28589.4	25063	22166.2	6423.17	63979.8
	810.048	3950	4390	3870	43324.9	37783.4	30226.7	32367.8	17632.2	4911.84	72921.9
	810.49	3620	3530	3070	37783.4	33375.3	27204	26574.3	25566.8	9697.73	58438.3
	810.931	4060	4350	4730	47103.3	42569.3	34382.9	33627.2	25440.8	6675.06	71914.4
	811.373	3260	3580	3370	30478.6	28085.6	27330	26700.3	20654.9	2518.89	57556.7
	811.815	4130	3890	3620	40302.3	36901.8	34760.7	35012.6	19143.6	11209.1	66750.6
	812.256	4480	4120	3920	39924.4	36398	32367.8	33753.1	26196.5	15617.1	65743.1
	812.698	3390	3190	3390	32493.7	29219.1	27330	23929.5	20151.1	0	59194
	813.14	3620	4240	3740	36020.2	37909.3	27959.7	27959.7	21032.7	8438.29	62720.4
	813.581	3650	3240	3070	31989.9	32493.7	24055.4	23047.9	16750.6	3778.34	60201.5
	814.023	3570	3380	3500	36523.9	32241.8	32997.5	24811.1	25440.8	8690.18	59697.7
	814.465	3170	3040	2910	31612.1	29093.2	29974.8	17884.1	14861.5	3652.39	51007.6
	814.907	2790	3220	2880	29345.1	30730.5	21158.7	20780.9	17002.5	2392.95	57304.8
	815.348	3310	3460	3270	31612.1	29093.2	25944.6	11461	15365.2	0	56297.2
	815.79	3700	4030	3740	39168.8	35642.3	33627.2	30856.4	27707.8	9319.9	62594.5
	816.232	3710	2890	3390	34508.8	28715.4	26448.4	20529	20403	0	54534
	816.674	4080	3680	3540	40806	43702.8	29974.8	27330	20025.2	4408.06	61209.1
	817.116	4430	4090	4140	44332.5	38539	37783.4	34760.7	28589.4	12090.7	67632.2
	817.558	3650	3600	3220	38287.2	31486.1	31234.3	24181.4	23677.6	7682.62	58816.1
	818	2880	3360	3010	33879.1	32241.8	30478.6	21158.7	21788.4	10579.3	55919.4
	818.442	3430	3660	3670	37531.5	33249.4	30856.4	23677.6	21662.5	0	59697.7
	818.884	3840	3750	3200	32997.5	37531.5	29093.2	24559.2	18387.9	12090.7	68513.9
	819.326	4290	3990	3450	37657.4	40428.2	24181.4	25188.9	26322.4	3526.45	63602
	819.768	3010	3050	3480	32997.5	28841.3	25063	25944.6	12090.7	2896.73	55289.7
	820.21	4380	4270	4080	51259.4	35138.5	39924.4	38539	29974.8	7052.9	65869
	820.652	3600	3340	3260	34256.9	25818.6	24433.2	21914.4	18387.9	0	54659.9
	821.095	3470	3750	3900	39546.6	33123.4	35138.5	34005	30226.7	9068.01	62846.3
	821.537	3870	3920	3760	43073	33375.3	31864	24937	22544.1	0	60957.2
	821.979	3790	3160	3790	34508.8	35264.5	27455.9	24433.2	21284.6	3274.56	62594.5
	822.421	3670	3240	3570	39294.7	34886.6	32997.5	26196.5	24433.2	12216.6	65239.3
	822.864	3380	3410	3370	34508.8	37405.5	33123.4	25188.9	20529	4534.01	57052.9
	823.306	4050	4010	4050	34005	40554.2	37027.7	25440.8	27707.8	7178.84	69647.4
	823.748	3420	3000	3480	37909.3	36649.9	26574.3	28967.3	18639.8	2141.06	55793.5
	824.191	3660	3510	3010	37783.4	36272	31108.3	26070.5	22040.3	2267	64735.5
	824.633	3530	4040	3490	30982.4	34131	24307.3	26196.5	21410.6	2392.95	66120.9
	825.075	3680	3180	3390	35138.5	32367.8	23551.6	27581.9	17380.4	2770.78	65491.2
	825.518	4170	4000	3890	38413.1	37783.4	33753.1	25188.9	23551.6	5541.56	61335
	825.96	3000	2640	3370	35768.3	27833.8	27959.7	21158.7	12972.3	0	52015.1
	826.403	3810	3820	3560	39168.8	32115.9	20654.9	25440.8	23677.6	2518.89	65113.4
	826.845	3210	3290	3730	37279.6	34256.9	25566.8	19269.5	18513.9	251.889	64861.5
	827.288	3730	4010	3670	44332.5	38161.2	29345.1	25944.6	21158.7	4030.23	66246.9
	827.731	3290	3620	3700	35012.6	35894.2	34131	19647.4	29848.9	2392.95	59571.8
	828.173	3680	3590	3840	48866.5	36398	34508.8	26574.3	26826.2	4156.17	64483.6
	828.616	3630	3820	3830	36146.1	37531.5	27581.9	23929.5	25944.6	4659.95	64483.6
	829.058	2780	3770	2950	34256.9	27455.9	24307.3	19521.4	12594.5	0	70906.8
	829.501	3580	3740	3590	42947.1	36146.1	29848.9	29345.1	25440.8	881.612	67632.2
	829.944	3220	2910	3620	33375.3	30604.5	20529	14231.7	10453.4	0	62216.6
	830.387	3360	3120	3290	35768.3	27204	30604.5	22921.9	19269.5	2015.11	66372.8
	830.829	3880	3760	3090	44332.5	28211.6	29471	27330	22040.3	4534.01	59445.8
	831.272	3180	3400	3590	36649.9	32115.9	29471	27959.7	25314.9	2644.84	67128.5
	831.715	3570	3290	3590	40806	35516.4	30478.6	24181.4	17758.2	8312.34	59823.7
	832.158	3590	3130	2860	38035.3	31738	27078.1	25188.9	23047.9	2770.78	56675.1
	832.601	4230	4090	3700	37531.5	42191.4	30730.5	25818.6	26070.5	755.668	64987.4
	833.044	3380	3340	3490	35138.5	24559.2	28589.4	18513.9	15617.1	2267	59823.7
	833.487	3830	3360	3270	32619.6	25566.8	23929.5	21536.5	19143.6	0	61209.1
	833.93	2970	3050	2620	34382.9	25188.9	21788.4	17380.4	12468.5	2518.89	50881.6
	834.372	3680	3820	3720	40176.3	40176.3	41057.9	30478.6	27581.9	6297.23	77833.8
	834.815	3680	3860	2940	40428.2	34634.8	24307.3	24055.4	21284.6	7178.84	64483.6
	835.259	3570	3910	3310	32367.8	30730.5	25314.9	20277.1	19017.6	5289.67	56549.1
	835.702	4140	4080	3840	36649.9	36901.8	33123.4	24811.1	22040.3	6926.95	62972.3
	836.145	3450	4110	3480	41435.8	40302.3	27078.1	25314.9	24685.1	12468.5	66372.8
	836.588	4410	4460	4320	36523.9	38161.2	32115.9	31108.3	25188.9	10201.5	66246.9
	837.031	3520	3660	3520	39546.6	40176.3	37027.7	30730.5	21662.5	7556.68	61712.8
	837.474	3080	3540	3430	42065.5	32871.5	29848.9	23551.6	17884.1	1385.39	56927
	837.917	3470	3390	2860	40932	37153.7	24811.1	19143.6	22670	0	61083.1
	838.361	3400	3690	2880	38916.9	29974.8	36901.8	25692.7	22292.2	377.834	62846.3
	838.804	3750	3430	3450	39042.8	28463.5	33249.4	23173.8	24181.4	0	63728
	839.247	4290	3980	4050	50503.8	40932	36272	33753.1	32367.8	11838.8	69899.2
	839.69	2990	3430	3150	35138.5	33627.2	27833.8	20780.9	11335	377.834	66246.9
	840.134	3800	3750	3730	38665	40806	33501.3	29722.9	20780.9	10075.6	66876.6
	840.577	3280	2990	2810	34760.7	25692.7	24937	21158.7	22921.9	2267	55541.6
	841.02	3720	4060	3920	43199	35516.4	33627.2	24559.2	18010.1	1385.39	63979.8
	841.464	4010	4330	4150	38539	32115.9	33879.1	32115.9	20403	1889.17	66624.7
	841.907	4170	4970	4820	52015.1	43450.9	41309.8	37153.7	31108.3	12468.5	79345.1
	842.351	3420	4430	4010	34508.8	35012.6	33123.4	27833.8	23425.7	9445.84	60327.5
	842.794	3670	3270	3240	42569.3	33123.4	30226.7	29345.1	25566.8	7808.56	58312.3
	843.238	3380	3460	3390	36272	24055.4	31360.2	19899.2	22166.2	125.945	58186.4
	843.681	4070	4060	4310	42065.5	35516.4	26070.5	31612.1	18765.7	2267	68765.7
	844.125	3640	4300	3710	42821.2	41561.7	37153.7	25063	21032.7	6171.28	72921.9
	844.568	3420	2610	3090	26574.3	26952.1	24811.1	19269.5	17758.2	0	54030.2
	845.012	3340	3720	3720	41813.6	30100.8	32493.7	32115.9	30604.5	8060.45	65491.2
	845.456	4310	3960	4040	42317.4	30604.5	43324.9	33375.3	29093.2	11335	66876.6
	845.899	3270	4190	3290	33501.3	37279.6	29848.9	21032.7	16624.7	629.723	68136
	846.343	2890	3690	3820	33753.1	32493.7	23299.7	23551.6	26070.5	4659.95	58438.3
	846.787	4610	4070	3710	39672.5	36146.1	37153.7	25566.8	28337.5	11335	68891.7
	847.23	3310	2620	3310	32241.8	35138.5	27455.9	18010.1	10075.6	0	66372.8
	847.674	3430	3050	3770	32997.5	28589.4	26574.3	17884.1	14861.5	0	60453.4
	848.118	4090	4050	3660	43702.8	31989.9	29345.1	22418.1	22418.1	9445.84	69521.4
	848.562	4480	4190	4260	42569.3	42065.5	36398	35768.3	23551.6	10705.3	70780.9
	849.006	3630	3650	3260	39294.7	29722.9	29093.2	21158.7	23299.7	1007.56	55793.5
	849.449	3570	3820	3260	41309.8	28841.3	33249.4	29722.9	35138.5	11586.9	63728
	849.893	4220	4190	3490	43828.7	36398	37909.3	21914.4	24685.1	12090.7	69899.2
	850.337	4250	4070	3720	45214.1	37279.6	34508.8	34131	29597	8564.23	67758.2
	850.781	3480	3360	3810	33249.4	34886.6	30100.8	21410.6	16120.9	0	68387.9
	851.225	3900	4640	3800	41561.7	35642.3	28589.4	33375.3	28715.4	6801.01	69521.4
	851.669	3680	3800	3920	53652.4	29722.9	35642.3	27078.1	26574.3	14357.7	72292.2
	852.113	3490	3460	3130	34886.6	29974.8	31360.2	26826.2	18387.9	0	53274.6
	852.557	3480	2990	3840	31234.3	28967.3	33501.3	32115.9	22418.1	2267	62846.3
	853.001	3380	4020	3540	40176.3	38035.3	31864	33249.4	28337.5	4785.89	63224.2
	853.445	2940	3360	3030	27833.8	28211.6	31234.3	30730.5	19647.4	0	60075.6
	853.889	4120	4070	3600	42821.2	42191.4	33879.1	32619.6	24811.1	9193.95	67254.4
	854.333	3570	3590	3780	39042.8	39798.5	27204	25440.8	19647.4	0	62090.7
	854.778	3070	2750	3390	30100.8	26322.4	22292.2	23551.6	15743.1	0	61964.7
	855.222	4670	4340	4670	45088.2	46347.6	37153.7	37153.7	30604.5	8690.18	80352.6
	855.666	4140	3520	3610	42317.4	29597	22921.9	30226.7	20529	1133.5	65617.1
	856.11	2960	3390	3210	35768.3	28589.4	28589.4	27581.9	19017.6	0	55793.5
	856.555	3400	3360	3290	39042.8	34256.9	22292.2	21536.5	24811.1	5037.78	52518.9
	856.999	3180	3430	2950	32367.8	31486.1	32367.8	21788.4	26070.5	6171.28	58438.3
	857.443	3590	3720	3230	35642.3	30982.4	20654.9	22418.1	14861.5	4156.17	58186.4
	857.887	3740	4200	3960	46599.5	38539	35264.5	22166.2	21788.4	3778.34	58942.1
	858.332	2920	3090	3170	29722.9	29974.8	27959.7	15239.3	19017.6	0	57430.7
	858.776	3790	3700	3370	31738	35390.4	32367.8	32241.8	19647.4	5289.67	65113.4
	859.221	3880	3830	3680	48488.7	41813.6	36901.8	29345.1	27581.9	16246.9	66246.9
	859.665	3270	3870	3090	38790.9	36901.8	36020.2	26322.4	23551.6	0	60957.2
	860.109	3340	3540	3710	37279.6	35516.4	23803.5	23551.6	22670	2267	54785.9
	860.554	4170	4200	3550	40302.3	30352.6	30982.4	30856.4	19773.3	6926.95	61335
	860.998	3090	3890	3290	36398	38161.2	33627.2	23677.6	17884.1	9949.62	58060.5
	861.443	3180	2930	3060	34131	31864	20780.9	16372.8	12972.3	0	55793.5
	861.887	3780	3800	3360	29974.8	28211.6	30856.4	21032.7	11964.7	0	56927
	862.332	3590	3140	3150	34382.9	29597	27455.9	28085.6	18136	3904.28	61586.9
	862.777	4420	4340	4540	41309.8	39672.5	33375.3	32871.5	31234.3	10453.4	67254.4
	863.221	3770	3410	4200	40428.2	36775.8	32871.5	30478.6	21914.4	0	61964.7
	863.666	3730	3700	2960	35264.5	33501.3	38790.9	30856.4	21914.4	3652.39	61209.1
	864.111	3300	3260	3290	34382.9	24559.2	19899.2	18136	16624.7	0	51763.2
	864.555	3970	3550	3620	42443.3	42317.4	38665	27330	19017.6	7682.62	58816.1
	865	3600	3780	3660	40428.2	37783.4	34131	20654.9	13728	1259.45	61964.7
	865.445	3590	3460	2760	36649.9	39420.7	33501.3	26322.4	21914.4	7556.68	63224.2
	865.889	3480	3560	3350	34634.8	33879.1	24433.2	24685.1	18639.8	1763.22	60075.6
	866.334	3980	3810	3700	32619.6	34256.9	34634.8	31486.1	16246.9	4408.06	72040.3
	866.779	3590	3400	3450	36272	31612.1	28589.4	21662.5	15617.1	0	59823.7
	867.224	3760	3040	2950	38035.3	30730.5	32241.8	25692.7	12594.5	0	65743.1
	867.669	3660	3500	3080	36146.1	31108.3	26826.2	20529	17884.1	0	65491.2
	868.114	4120	3760	3380	40176.3	33249.4	25063	33375.3	19395.5	7304.79	62846.3
	868.558	3700	4060	3940	39924.4	41687.7	31486.1	22670	22796	5919.4	62720.4
	869.003	4680	4750	4440	47355.2	42569.3	43576.8	39672.5	30730.5	12342.6	65365.2
	869.448	3580	2910	2810	31234.3	31108.3	21158.7	21536.5	17380.4	0	61712.8
	869.893	3970	3890	4230	47355.2	41939.5	43199	29093.2	31486.1	13350.1	69521.4
	870.338	3880	3920	3490	40806	36523.9	37405.5	26826.2	25440.8	7304.79	62216.6
	870.783	5230	4920	4860	54030.2	52392.9	51007.6	43324.9	38916.9	18639.8	85264.5
	871.228	3910	3550	4060	32493.7	32619.6	32367.8	23425.7	17884.1	2141.06	61209.1
	871.673	2940	3040	3300	26070.5	28967.3	25818.6	17758.2	10705.3	0	51637.3
	872.119	4000	4360	4120	42191.4	38161.2	39672.5	32115.9	23929.5	8060.45	69899.2
	872.564	4030	3630	4420	41561.7	40554.2	43828.7	36523.9	27330	5289.67	68513.9
	873.009	3310	3590	3610	39168.8	26826.2	26322.4	18513.9	21158.7	629.723	55793.5
	873.454	4260	4270	3990	41435.8	36649.9	38161.2	32619.6	26574.3	1259.45	67254.4
	873.899	3620	3870	3350	27078.1	30856.4	28589.4	19269.5	27707.8	2015.11	53652.4
	874.344	3610	2840	3310	34256.9	29345.1	22040.3	22166.2	20654.9	6297.23	60201.5
	874.79	3720	3550	3410	36272	40806	22418.1	23551.6	19143.6	7430.73	58186.4
	875.235	4420	3680	3320	41561.7	35516.4	41057.9	35138.5	28211.6	11461	65995
	875.68	3410	3670	3360	37153.7	38665	28715.4	29848.9	21410.6	8438.29	59949.6
	876.125	3440	3810	3810	37405.5	32493.7	33501.3	27330	18262	5793.45	65995
	876.571	3040	2670	3570	32871.5	29219.1	29974.8	19899.2	18136	2644.84	51259.4
	877.016	3610	4010	3450	41309.8	33375.3	30100.8	22670	16246.9	8312.34	64105.8
	877.461	3360	3500	3200	30226.7	32493.7	28337.5	23425.7	21032.7	5163.73	50503.8
	877.907	4210	3640	3320	34382.9	32997.5	33123.4	29219.1	22796	9823.68	59823.7
	878.352	3790	4020	3770	37657.4	32997.5	28211.6	26952.1	17128.5	0	63476.1
	878.798	3930	3830	4000	36020.2	38035.3	36272	31108.3	22921.9	8690.18	67128.5
	879.243	3480	4110	3850	43576.8	40302.3	33753.1	31486.1	21788.4	12594.5	65239.3
	879.688	3930	3880	4030	40806	37153.7	43450.9	25566.8	25692.7	8942.07	73929.5
	880.134	3310	3790	3500	37531.5	35894.2	30982.4	32493.7	24307.3	8060.45	57430.7
	880.579	3380	3350	3450	32997.5	32871.5	37657.4	20654.9	19143.6	1511.34	54282.1
	881.025	3240	2820	3250	33123.4	24685.1	26322.4	17506.3	13979.8	1637.28	52644.8
	881.471	3270	3480	3070	38539	29597	25566.8	21158.7	20277.1	0	61209.1
	881.916	3950	3670	3430	35390.4	36020.2	28085.6	24811.1	20780.9	0	58186.4
	882.362	3640	4160	3840	44458.4	38665	37153.7	32115.9	24811.1	10453.4	66498.7
	882.807	3160	3480	3300	34886.6	32115.9	23299.7	22670	9193.95	881.612	60705.3
	883.253	2920	2460	2700	31989.9	25566.8	17002.5	17380.4	7682.62	0	46347.6
	883.699	3570	3090	3530	39042.8	34760.7	30730.5	24181.4	17506.3	2141.06	59949.6
	884.144	3080	2490	3160	37909.3	29093.2	32115.9	20654.9	11461	9193.95	54282.1
	884.59	2440	2810	2940	32241.8	29974.8	21914.4	20780.9	19521.4	0	53904.3
	885.036	3680	3310	3470	33123.4	31486.1	31612.1	32493.7	26196.5	3022.67	56801
	885.482	3480	3320	3180	37153.7	29471	29093.2	25440.8	17884.1	7934.51	59445.8
	885.927	3860	3520	3400	36523.9	33501.3	34382.9	21788.4	17758.2	5541.56	58060.5
	886.373	4350	3470	3310	41939.5	41183.9	36775.8	34382.9	28085.6	11461	62720.4
	886.819	4100	4210	3380	46347.6	32871.5	34508.8	31108.3	24307.3	5289.67	63728
	887.265	3980	4300	3810	38287.2	38916.9	34382.9	22418.1	29219.1	3400.5	61712.8
	887.711	4190	3790	3920	36398	29722.9	35390.4	25818.6	23425.7	2518.89	65113.4
	888.157	4110	3350	3220	34508.8	37657.4	27330	22796	26952.1	503.778	59697.7
	888.602	3880	3370	3380	35012.6	34634.8	27959.7	22040.3	20403	10831.2	60957.2
	889.048	3490	4120	3880	39924.4	37405.5	35516.4	26322.4	19647.4	8312.34	67002.5
	889.494	3200	4380	3100	36146.1	42317.4	28715.4	31360.2	20277.1	4534.01	62468.5
	889.94	3540	3490	3230	33501.3	29345.1	25314.9	21158.7	25566.8	5793.45	60453.4
	890.386	3920	3510	3850	38665	37783.4	38665	26826.2	24811.1	125.945	66372.8
	890.832	3590	3010	2600	28085.6	28463.5	22040.3	12720.4	9068.01	0	59571.8
	891.278	2790	2580	3330	31612.1	30352.6	24433.2	20780.9	18639.8	6801.01	51007.6
	891.724	3340	4300	3890	35390.4	36398	30604.5	26196.5	19773.3	5037.78	59319.9
	892.171	3700	3750	3350	37027.7	27204	36398	25818.6	29974.8	5919.4	66624.7
	892.617	3790	4330	3880	40932	39546.6	37657.4	33627.2	20151.1	9445.84	63098.2
	893.063	3620	3200	3520	37279.6	28589.4	37531.5	37153.7	22166.2	125.945	64357.7
	893.509	3810	4080	3390	42065.5	34634.8	28211.6	25944.6	25440.8	377.834	69143.6
	893.955	4240	4230	4340	43073	39420.7	32619.6	34005	30730.5	3148.61	76322.4
	894.401	4040	3770	3830	40176.3	40932	35768.3	27455.9	18765.7	13350.1	61838.8
	894.847	4030	3680	3790	43073	42569.3	31989.9	31612.1	32241.8	0	70906.8
	895.294	2730	3690	3380	31234.3	28589.4	26574.3	21158.7	17254.4	755.668	51007.6
	895.74	3330	3270	3120	36020.2	31738	27455.9	22921.9	19647.4	3778.34	58942.1
	896.186	3740	3860	3140	38287.2	31612.1	27330	26322.4	21914.4	1007.56	63728
	896.632	3330	3150	3110	37405.5	36272	33123.4	29093.2	20025.2	881.612	65365.2
	897.079	3710	3380	3600	32745.6	32871.5	27455.9	25440.8	22040.3	6926.95	66498.7
	897.525	4210	3760	3520	48362.7	36901.8	32745.6	29093.2	20654.9	6926.95	68765.7
	897.971	3780	3910	3380	46725.4	31612.1	31234.3	35012.6	20780.9	1511.34	70151.1
	898.418	4390	3740	3400	44710.3	37909.3	34760.7	24559.2	29345.1	5037.78	72544.1
	898.864	3190	3120	3560	35012.6	31738	23299.7	21284.6	11335	0	55037.8
	899.311	3190	3820	3260	38790.9	35012.6	23677.6	23299.7	14987.4	377.834	65617.1
	899.757	3620	3510	3250	40932	29471	30982.4	21662.5	23551.6	4659.95	57304.8
	900.203	3710	3680	3830	44080.6	39924.4	37027.7	35894.2	24433.2	15365.2	70277.1
	900.65	3830	3910	3150	35138.5	32745.6	29345.1	20529	18262	1637.28	57808.6
	901.096	3520	3660	3240	38916.9	32115.9	30856.4	23173.8	15239.3	0	59194
	901.543	3530	4360	3480	36146.1	32367.8	27078.1	28337.5	23677.6	12846.3	64735.5
	901.99	3660	3130	3910	35012.6	35264.5	32241.8	22544.1	25566.8	5037.78	63476.1
	902.436	3950	3990	4220	43199	34382.9	36523.9	30730.5	26574.3	7304.79	65995
	902.883	3380	3460	3370	39924.4	27455.9	28715.4	22418.1	19521.4	0	62594.5
	903.329	3830	3310	4330	34131	35516.4	27833.8	21410.6	21032.7	3400.5	70151.1
	903.776	3480	3450	3240	35516.4	30856.4	24559.2	25692.7	13476.1	5667.51	65491.2
	904.222	3780	3650	3470	36146.1	37657.4	31486.1	27833.8	22166.2	0	57808.6
	904.669	3770	3330	3590	37657.4	29219.1	24937	22166.2	19017.6	3778.34	67002.5
	905.116	3670	4110	3010	41561.7	41309.8	28589.4	29597	15365.2	5037.78	67128.5
	905.562	4560	4080	4100	47733	40806	42695.2	34382.9	33501.3	12594.5	70529
	906.009	4000	3810	3120	36272	34005	32997.5	26196.5	30478.6	6675.06	60327.5
	906.456	3180	3270	3410	30730.5	28841.3	30856.4	23173.8	21662.5	0	53526.4
	906.903	3590	3190	2820	38539	39672.5	27330	24433.2	18639.8	8186.4	58942.1
	907.349	3690	3090	3130	33627.2	27078.1	24307.3	21410.6	11838.8	2267	60327.5
	907.796	3730	3810	3150	41309.8	34256.9	31360.2	26322.4	12342.6	3022.67	58438.3
	908.243	4670	3500	3430	42821.2	38287.2	32619.6	29345.1	24559.2	3778.34	57808.6
	908.69	3430	3990	3450	42947.1	37279.6	35642.3	21788.4	26196.5	6549.12	56801
	909.137	3680	3440	3420	38035.3	35768.3	33375.3	26196.5	19899.2	3274.56	60957.2
	909.584	4190	3520	4370	43828.7	39420.7	33123.4	26448.4	22166.2	7430.73	63224.2
	910.03	3110	3390	2790	35390.4	36901.8	18639.8	23299.7	17758.2	5415.62	59949.6
	910.477	3230	2890	2980	31108.3	32619.6	25440.8	25692.7	18513.9	6423.17	54408.1
	910.924	4280	3850	3600	38413.1	33501.3	41687.7	31612.1	24307.3	7682.62	71788.4
	911.371	3750	3740	3670	41813.6	34256.9	26574.3	23551.6	26826.2	0	65743.1
	911.818	3930	3730	3250	38287.2	29093.2	31612.1	24685.1	22921.9	7304.79	59697.7
	912.265	3470	3300	3640	34886.6	30856.4	36272	35264.5	20151.1	8564.23	65365.2
	912.712	2780	2730	2430	34508.8	22921.9	19773.3	14105.8	13350.1	377.834	48740.6
	913.159	3680	2780	3120	31234.3	34382.9	22040.3	28841.3	18136	0	64609.6
	913.606	4020	3430	3320	38035.3	31738	28211.6	27204	19647.4	5667.51	63350.1
	914.053	3080	3840	3430	35768.3	33123.4	25314.9	23047.9	18891.7	3148.61	65491.2
	914.5	3480	3630	3580	34634.8	27204	29597	24307.3	6926.95	1007.56	65869
	914.947	3890	3850	3550	42947.1	37405.5	27078.1	37153.7	21284.6	7178.84	59319.9
	915.395	3850	4170	3520	41813.6	44710.3	34382.9	24433.2	23803.5	12342.6	65743.1
	915.842	3340	3910	3500	32493.7	30730.5	30856.4	27204	20151.1	10201.5	64735.5
	916.289	4680	4210	3960	39546.6	37153.7	27959.7	26700.3	31864	251.889	73173.8
	916.736	3720	3490	3520	42947.1	37027.7	24307.3	27833.8	29219.1	0	61083.1
	917.183	3090	3100	2800	27833.8	29219.1	25314.9	23929.5	19521.4	1889.17	61083.1
	917.63	2920	4050	3450	42443.3	28463.5	23299.7	21284.6	18010.1	0	53526.4
	918.078	3230	4390	4230	38665	35264.5	35138.5	29471	27707.8	10075.6	60957.2
	918.525	3920	4040	3870	45340.1	39168.8	29597	25314.9	22040.3	3526.45	59697.7
	918.972	3820	3250	3680	42191.4	35390.4	27204	20906.8	28463.5	3274.56	60075.6
	919.419	3290	3570	3470	30352.6	33879.1	29345.1	22921.9	20780.9	2015.11	62342.6
	919.867	3550	3180	3360	34005	29848.9	22921.9	23929.5	13476.1	0	60075.6
	920.314	2540	3180	3590	33123.4	26700.3	25314.9	20025.2	11209.1	1511.34	55289.7
	920.761	3570	3480	3680	35390.4	38413.1	30352.6	26826.2	18639.8	8312.34	58690.2
	921.209	2840	2950	3400	31234.3	25314.9	23299.7	21914.4	14231.7	503.778	47984.9
	921.656	3390	3830	3570	43324.9	32367.8	25566.8	19899.2	24181.4	8564.23	60957.2
	922.103	3900	3920	3420	40806	41939.5	30352.6	30730.5	24559.2	3652.39	65869
	922.551	3920	4150	3390	39420.7	28967.3	29471	27833.8	24055.4	5037.78	60831.2
	922.998	3490	3480	3390	37783.4	31612.1	33627.2	17758.2	21158.7	0	65617.1
	923.446	3370	3740	3260	37027.7	31989.9	27959.7	19395.5	19395.5	4408.06	63728
	923.893	3670	3370	3420	42065.5	31738	28715.4	25063	21032.7	4911.84	67506.3
	924.341	2910	3130	3250	35138.5	26070.5	27330	24433.2	17758.2	3274.56	58816.1
	924.788	4190	3970	3910	44206.5	38413.1	18639.8	22544.1	18387.9	4911.84	70025.2
	925.236	3600	3330	3180	37027.7	28589.4	34382.9	17884.1	21032.7	8312.34	66498.7
	925.683	4110	4140	3390	34382.9	31989.9	32871.5	26574.3	19017.6	6423.17	62090.7
	926.131	3190	3130	2990	31234.3	26196.5	20906.8	23425.7	17632.2	0	56801
	926.578	3410	3870	3850	39420.7	42191.4	28337.5	30478.6	24055.4	17632.2	70025.2
	927.026	3560	3480	3140	37279.6	27959.7	25566.8	27833.8	21662.5	2015.11	58942.1
	927.473	3550	3870	3230	40932	38161.2	34760.7	25566.8	20025.2	7178.84	67254.4
	927.921	3640	4250	4470	43450.9	42569.3	32745.6	31738	25692.7	6045.34	72292.2
	928.369	3340	3360	3270	35264.5	38539	28463.5	26952.1	17884.1	4030.23	60579.3
	928.816	3370	4090	3780	46725.4	40302.3	36272	27455.9	25944.6	7052.9	60453.4
	929.264	3780	3410	3990	37657.4	38665	33123.4	19899.2	20780.9	9445.84	65113.4
	929.712	3420	3290	3500	28463.5	31989.9	31612.1	23929.5	19395.5	755.668	58690.2
	930.159	3010	3610	2930	28967.3	28211.6	24559.2	18891.7	16624.7	0	56171.3
	930.607	3840	3510	3190	42317.4	29093.2	23047.9	27707.8	13602	1007.56	61586.9
	931.055	2990	2730	2770	29597	22166.2	20529	13979.8	11083.1	0	55289.7
	931.503	3640	3340	3050	36523.9	32241.8	27330	18765.7	21032.7	1511.34	50503.8
	931.95	4180	4650	3390	42065.5	42065.5	41687.7	34886.6	30352.6	10705.3	65995
	932.398	3290	4090	3730	28715.4	23677.6	28085.6	21662.5	20151.1	0	62090.7
	932.846	3290	2690	2850	31864	26574.3	24181.4	23803.5	14609.6	0	53778.3
	933.294	3980	4170	4220	51259.4	46473.6	41309.8	28211.6	24181.4	7052.9	75314.9
	933.742	2940	3440	3590	39168.8	30856.4	24433.2	22292.2	15869	8060.45	56297.2
	934.19	3400	3380	3120	33375.3	29722.9	25188.9	26196.5	11586.9	0	59445.8
	934.637	3680	3590	3150	33879.1	34760.7	28211.6	23803.5	20906.8	7808.56	56423.2
	935.085	3720	3410	3440	32115.9	28715.4	25818.6	26574.3	21410.6	8312.34	52518.9
	935.533	3260	3530	2370	27455.9	29093.2	24685.1	14357.7	13602	0	55163.7
	935.981	4080	3920	4190	36020.2	40176.3	35138.5	26826.2	19899.2	5163.73	67128.5
	936.429	2920	3530	3640	41687.7	43702.8	30352.6	26952.1	18010.1	6549.12	62594.5
	936.877	3780	3710	4100	47481.1	36272	38790.9	26826.2	25063	7808.56	62216.6
	937.325	3780	3340	3570	31486.1	27455.9	34131	18136	19143.6	0	57430.7
	937.773	4450	3060	3550	41561.7	38413.1	30730.5	25566.8	26574.3	5919.4	65491.2
	938.221	3250	3340	3500	40302.3	32997.5	22796	21914.4	17002.5	629.723	71788.4
	938.669	3330	3420	3490	35768.3	37657.4	28463.5	23173.8	16750.6	755.668	60579.3
	939.117	3360	3150	3010	38539	36901.8	32745.6	21284.6	21410.6	629.723	57934.5
	939.565	3650	3690	4000	38539	34131	33501.3	28337.5	23929.5	6171.28	70403
	940.013	3700	3610	3450	38035.3	29848.9	33501.3	28967.3	20780.9	5415.62	61586.9
	940.461	3120	3530	3560	41939.5	34760.7	26574.3	23551.6	14987.4	881.612	62342.6
	940.909	4040	3720	4100	47103.3	38916.9	32367.8	28589.4	19017.6	8060.45	67128.5
	941.357	3290	3320	3450	33501.3	32367.8	28337.5	20906.8	19647.4	0	64861.5
	941.805	3370	3390	3830	36649.9	40806	30226.7	21536.5	19395.5	6926.95	62342.6
	942.254	4230	4430	3890	42443.3	35516.4	33627.2	24181.4	23551.6	2392.95	69521.4
	942.702	3780	3590	3750	38035.3	38035.3	24055.4	26196.5	18010.1	6171.28	71032.7
	943.15	3120	4120	3810	40302.3	32997.5	28715.4	19899.2	21662.5	6926.95	58816.1
	943.598	3840	4010	3930	46347.6	31234.3	31738	24055.4	20403	1385.39	60705.3
	944.046	3970	3530	3870	38161.2	30478.6	34256.9	27581.9	15743.1	2392.95	68262
	944.495	3570	3800	3520	43324.9	39168.8	31612.1	24811.1	25063	6171.28	64483.6
	944.943	3780	3440	3060	35894.2	34634.8	20529	19143.6	18262	0	62972.3
	945.391	4080	4270	4060	37027.7	34886.6	37279.6	29345.1	16246.9	11335	68136
	945.839	4640	4150	4170	33879.1	38539	37531.5	28211.6	19647.4	7052.9	62090.7
	946.288	3370	3940	3320	33123.4	34508.8	30478.6	19395.5	20151.1	3652.39	56549.1
	946.736	4480	4290	3970	39168.8	37279.6	35516.4	31486.1	23551.6	11712.8	68891.7
	947.184	4370	4030	4000	43576.8	36775.8	25314.9	27330	17380.4	2770.78	61964.7
	947.633	4340	3940	4030	46473.6	36398	33501.3	22670	24685.1	7556.68	61964.7
	948.081	3290	3250	3680	42569.3	33501.3	31738	18891.7	21788.4	6926.95	67002.5
	948.529	3910	3870	3080	40302.3	33123.4	35264.5	21158.7	23425.7	9445.84	63728
	948.978	3730	3940	3630	38790.9	41057.9	25692.7	30856.4	18136	2267	56801
	949.426	4630	4850	4240	49622.2	35390.4	36775.8	33501.3	24433.2	6549.12	75566.8
	949.874	3020	3150	2990	29345.1	32241.8	25944.6	20025.2	10201.5	0	53148.6
	950.323	3830	3350	3660	37531.5	39924.4	29974.8	27959.7	24811.1	1133.5	62216.6
	950.771	3440	3880	3690	38790.9	30604.5	29093.2	24055.4	21032.7	4282.12	63728
	951.22	3190	3590	3710	34634.8	30100.8	20025.2	22292.2	23677.6	2267	66246.9
	951.668	3410	4000	3550	33501.3	32997.5	23803.5	27204	22796	7808.56	63476.1
	952.117	4170	3980	3320	36020.2	34634.8	30352.6	28085.6	24181.4	0	62342.6
	952.565	4610	4390	4110	47103.3	36020.2	38413.1	32241.8	21032.7	13224.2	68387.9
	953.014	4010	3860	3040	42695.2	43576.8	32241.8	21284.6	20151.1	2392.95	73551.6
	953.462	3030	2500	2670	30352.6	28463.5	24055.4	20403	14105.8	0	47481.1
	953.911	3850	3830	3830	41057.9	37027.7	36901.8	22292.2	20780.9	881.612	68387.9
	954.359	2990	3030	2610	32619.6	27078.1	29219.1	13098.2	24181.4	0	46347.6
	954.808	3440	3020	3200	31864	31486.1	26574.3	23425.7	24811.1	1511.34	53526.4
	955.256	3610	2970	3640	34131	32619.6	25314.9	22544.1	13224.2	5667.51	61335
	955.705	4390	4420	4740	48236.8	37531.5	41939.5	38790.9	18262	7682.62	78715.4
	956.154	4530	4550	4280	44962.2	38916.9	40554.2	30604.5	30352.6	10327.5	67884.1
	956.602	3230	3930	2820	40176.3	25063	23425.7	28589.4	18765.7	6171.28	67380.4
	957.051	4140	3650	2730	50755.7	35642.3	33249.4	26952.1	32367.8	2141.06	70529
	957.499	4280	3600	3780	39168.8	33627.2	30730.5	21032.7	16624.7	1889.17	63602
	957.948	4220	4050	3780	44710.3	36146.1	39672.5	34382.9	34382.9	11964.7	65239.3
	958.397	4480	3760	3610	38916.9	34760.7	27833.8	25818.6	20906.8	3274.56	59445.8
	958.845	3260	3630	3020	36398	32367.8	29093.2	23173.8	14609.6	0	56801
	959.294	3830	3890	4020	34634.8	36272	33123.4	31989.9	19395.5	5415.62	58186.4
	959.743	3860	3670	3680	38790.9	30604.5	30604.5	25692.7	26574.3	6801.01	57934.5
	960.192	3110	3240	3230	30856.4	30478.6	28967.3	20654.9	20025.2	0	58816.1
	960.64	3770	3910	3410	43702.8	37657.4	25566.8	21662.5	17380.4	2015.11	69269.5
	961.089	4710	4640	4990	51259.4	47984.9	43576.8	36901.8	30478.6	12090.7	75188.9
	961.538	3940	3740	3870	40050.4	33501.3	30730.5	26952.1	23929.5	9193.95	62342.6
	961.987	3550	3710	3770	38539	30604.5	25566.8	26196.5	21536.5	4156.17	53526.4
	962.435	3750	3180	3610	38287.2	37783.4	27455.9	23677.6	25063	3148.61	57052.9
	962.884	3710	3610	3170	32115.9	37279.6	35768.3	35516.4	22418.1	3022.67	67632.2
	963.333	3400	3490	3240	34760.7	31738	29471	28085.6	22292.2	251.889	54785.9
	963.782	3930	3460	3590	39042.8	34131	31108.3	21410.6	24181.4	2015.11	61964.7
	964.231	2960	3610	3650	36272	26196.5	24055.4	23677.6	18639.8	0	52015.1
	964.68	3770	4070	3760	43199	39798.5	38161.2	30730.5	24055.4	0	59697.7
	965.128	4390	3680	3940	37909.3	32493.7	28589.4	21662.5	19773.3	1007.56	67002.5
	965.577	3900	3690	3550	28589.4	34256.9	28463.5	26574.3	17506.3	0	63853.9
	966.026	3350	3180	2550	35264.5	33375.3	26070.5	19143.6	14231.7	2518.89	55289.7
	966.475	3000	3330	2520	30982.4	32241.8	27833.8	21536.5	15491.2	1637.28	58186.4
	966.924	3910	4260	4220	46473.6	37657.4	34886.6	35642.3	22292.2	5037.78	67506.3
	967.373	3720	3890	3650	39924.4	31989.9	33879.1	32871.5	24937	3148.61	61083.1
	967.822	3990	4060	3140	37027.7	35390.4	38790.9	31234.3	26196.5	7052.9	60957.2
	968.271	3130	3250	3100	37279.6	31612.1	18513.9	30100.8	15491.2	4911.84	54156.2
	968.72	3540	3740	3520	39798.5	40302.3	30982.4	20780.9	21284.6	4911.84	57934.5
	969.169	2970	3390	3320	34005	40176.3	32115.9	17632.2	18262	6423.17	65869
	969.618	3920	3790	4000	39042.8	39798.5	34760.7	33627.2	22670	5289.67	75818.6
	970.067	3640	2970	2910	27833.8	29345.1	19269.5	22921.9	20780.9	0	49118.4
	970.516	3730	3740	3090	43199	31234.3	28463.5	25818.6	29597	0	63476.1
	970.965	3750	3670	3580	31486.1	31738	35642.3	26826.2	19269.5	125.945	63224.2
	971.414	4460	4370	4410	47481.1	42821.2	37531.5	33123.4	24055.4	5163.73	75188.9
	971.863	3630	3880	3910	40932	40806	29093.2	26826.2	12720.4	6297.23	61964.7
	972.312	3370	3220	2390	29848.9	22166.2	22670	19143.6	17128.5	0	61964.7
	972.761	3810	3940	3280	31486.1	31360.2	31612.1	23425.7	18387.9	6423.17	54408.1
	973.21	3940	3610	3170	40554.2	33879.1	30478.6	30226.7	16120.9	9571.79	55667.5
	973.659	3590	3360	2950	33249.4	31108.3	27707.8	18262	18010.1	0	60327.5
	974.108	3150	3530	3420	37027.7	25944.6	33249.4	27204	18387.9	8186.4	53904.3
	974.558	3420	4130	3650	39042.8	29597	31612.1	22418.1	19899.2	4534.01	64357.7
	975.007	3370	2890	2940	33249.4	31108.3	19773.3	21662.5	12594.5	4156.17	46473.6
	975.456	4070	3580	3940	38035.3	38539	29471	29093.2	19773.3	7430.73	65239.3
	975.905	2780	2650	3100	24811.1	28211.6	25188.9	21410.6	14357.7	503.778	50503.8
	976.354	3660	3480	3550	40302.3	35516.4	24181.4	28967.3	19269.5	0	61964.7
	976.803	3640	3770	3940	37405.5	40176.3	31612.1	23551.6	21284.6	9571.79	64483.6
	977.253	3440	2870	3070	31108.3	31486.1	21410.6	21536.5	8690.18	0	54282.1
	977.702	3340	3650	3810	37657.4	35894.2	31108.3	25063	20025.2	0	55541.6
	978.151	4820	4290	4650	58816.1	48740.6	35264.5	31486.1	29471	5289.67	76448.4
	978.6	3330	3120	3430	34005	31234.3	35138.5	22544.1	21914.4	0	59571.8
	979.049	3730	3490	3420	33753.1	41183.9	25063	27959.7	15869	5919.4	57934.5
	979.499	3120	3550	3560	29974.8	26196.5	20906.8	28337.5	14609.6	0	59068
	979.948	4130	4060	4180	40050.4	44584.4	37909.3	33627.2	26322.4	8060.45	62468.5
	980.397	4150	4030	3350	37027.7	37531.5	37783.4	24559.2	19143.6	0	65995
	980.847	3060	3570	3430	31738	30478.6	23173.8	20529	17884.1	1007.56	56045.3
	981.296	3560	4050	3340	39546.6	32115.9	24055.4	17758.2	11586.9	1133.5	62846.3
	981.745	3690	3570	3200	36649.9	30478.6	31234.3	25440.8	13979.8	0	57178.8
	982.194	3510	3130	3100	31108.3	30604.5	26448.4	21788.4	19269.5	0	65113.4
	982.644	3180	3630	2810	26574.3	33753.1	25314.9	21158.7	15995	0	53148.6
	983.093	3650	3610	3580	40176.3	36272	33375.3	19521.4	16750.6	4659.95	64357.7
	983.542	3490	3300	3260	30100.8	27330	29471	25818.6	14357.7	0	61712.8
	983.992	3450	3150	3720	38916.9	33249.4	25818.6	20151.1	22292.2	6423.17	62972.3
	984.441	3670	4290	4110	35894.2	33249.4	32115.9	21536.5	26196.5	2770.78	66498.7
	984.891	3320	3900	2820	39672.5	38287.2	27204	23047.9	19773.3	3148.61	61838.8
	985.34	3320	3960	2530	42821.2	32241.8	30352.6	20780.9	23299.7	3778.34	55919.4
	985.789	3110	3540	2620	28337.5	26070.5	24181.4	22544.1	13476.1	0	63728
	986.239	3340	3250	2800	28967.3	27330	25566.8	15995	16624.7	0	59194
	986.688	3630	3920	3510	44836.3	37405.5	32115.9	29345.1	26196.5	3148.61	72544.1
	987.138	3910	3600	3390	38035.3	33501.3	29219.1	27455.9	18513.9	0	58438.3
	987.587	3590	3310	3830	38035.3	31108.3	28715.4	25818.6	15491.2	0	59823.7
	988.037	3480	3790	2850	36146.1	33753.1	26952.1	31989.9	22670	9949.62	61083.1
	988.486	4340	4170	3630	47984.9	31864	42821.2	29093.2	27455.9	6801.01	74181.4
	988.935	3250	3740	3250	40554.2	28211.6	24307.3	21284.6	18639.8	8438.29	65995
	989.385	3910	3930	4150	38035.3	40176.3	30478.6	26448.4	25314.9	5667.51	72921.9
	989.834	4220	4110	4100	50125.9	45591.9	37531.5	34508.8	28337.5	2267	70151.1
	990.284	3230	3250	2880	34256.9	25063	21788.4	16372.8	19017.6	0	55415.6
	990.733	3320	2970	3600	29219.1	34256.9	24685.1	13098.2	20151.1	0	54659.9
	991.183	3240	3970	3900	46725.4	39672.5	32745.6	31234.3	26070.5	4030.23	59697.7
	991.633	3570	2910	2680	35264.5	25566.8	28967.3	24685.1	20025.2	0	58060.5
	992.082	3580	3430	3320	42191.4	32745.6	28715.4	25566.8	20277.1	1133.5	56801
	992.532	3470	2840	2940	32871.5	32745.6	24685.1	27581.9	21662.5	0	52267
	992.981	3290	2660	3070	39294.7	31108.3	30352.6	20403	21032.7	4785.89	60957.2
	993.431	3880	3370	3150	38665	38790.9	28085.6	20529	23047.9	8816.12	63098.2
	993.88	4860	3840	4410	49118.4	41435.8	40050.4	29093.2	34382.9	12216.6	64735.5
	994.33	4440	3310	3500	41183.9	40680.1	27707.8	28337.5	19773.3	6045.34	72040.3
	994.779	3210	3680	3600	36523.9	30100.8	29471	23551.6	18639.8	0	61335
	995.229	3260	3720	2590	32871.5	31612.1	29471	26322.4	20654.9	2392.95	61838.8
	995.679	3510	3610	3070	35768.3	19521.4	30226.7	25063	14105.8	0	52267
	996.128	4390	4160	3790	43199	32241.8	29597	30856.4	20151.1	8060.45	67128.5
	996.578	3040	2810	2570	26574.3	26322.4	25188.9	20277.1	10831.2	2141.06	55289.7
	997.027	3110	3170	3200	26448.4	27833.8	32997.5	17758.2	17758.2	0	51637.3
	997.477	3480	3240	3350	39168.8	38161.2	30352.6	32871.5	21032.7	5289.67	65113.4
	997.927	3790	3570	3040	35138.5	29219.1	28715.4	28967.3	17506.3	0	63350.1
	998.376	3860	3820	3240	38790.9	37783.4	30352.6	26952.1	24685.1	1511.34	59571.8
	998.826	3590	3360	3100	34131	42191.4	29093.2	23677.6	22418.1	6549.12	58816.1
	999.276	3600	3730	2910	34508.8	34005	27581.9	23299.7	20025.2	0	62468.5
	999.725	3620	3420	3420	32493.7	31360.2	32619.6	27581.9	15491.2	0	64357.7
	1000.17	3730	3930	3850	38916.9	37909.3	34508.8	29345.1	23929.5	9319.9	62720.4
	1000.62	3300	4090	3180	27833.8	34760.7	27581.9	25314.9	24559.2	1385.39	68639.8
	1001.08	3470	3510	3540	36020.2	37783.4	26448.4	27833.8	19899.2	1007.56	57052.9
	1001.52	3530	3830	3620	37405.5	36272	29093.2	31738	24937	12972.3	74685.1
	1001.97	3790	3680	3220	32367.8	28715.4	25692.7	25188.9	23677.6	6045.34	63602
	1002.42	3590	3310	3760	34886.6	31108.3	30478.6	22040.3	24433.2	4282.12	58312.3
	1002.87	3540	3220	3290	39294.7	32367.8	26952.1	25818.6	25818.6	7682.62	59823.7
	1003.32	3870	4200	4020	46347.6	41057.9	34508.8	34634.8	28085.6	15491.2	65743.1
	1003.77	3370	3860	3670	42947.1	34005	32745.6	29722.9	23803.5	3400.5	72292.2
	1004.22	4230	4150	4340	50755.7	40050.4	38790.9	37405.5	32241.8	11209.1	72670
	1004.67	3040	3060	2450	28211.6	28211.6	26826.2	20151.1	6801.01	0	53652.4
	1005.12	3090	3260	2560	29093.2	35012.6	23551.6	21284.6	14483.6	2896.73	53652.4
	1005.57	3400	3730	3910	29471	35894.2	31486.1	26448.4	25818.6	6801.01	60705.3
	1006.02	2890	2860	3010	31738	25314.9	23047.9	22921.9	23929.5	1259.45	56927
	1006.47	3830	3970	4230	41435.8	37531.5	34131	31612.1	27959.7	9445.84	69395.5
	1006.92	3040	2760	2880	36775.8	31108.3	21662.5	13853.9	18010.1	0	52267
	1007.37	3770	3330	3260	38413.1	33879.1	19143.6	19395.5	15995	1259.45	59697.7
	1007.82	4370	4690	3860	47355.2	41309.8	34760.7	31864	35642.3	2141.06	75063
	1008.27	3520	3290	3120	34256.9	36523.9	27833.8	15491.2	19521.4	1385.39	60957.2
	1008.72	4040	3650	3490	37909.3	29722.9	32115.9	24181.4	20906.8	2770.78	58564.2
	1009.17	3170	3630	3400	38035.3	21662.5	30226.7	21410.6	11209.1	0	57178.8
	1009.62	3320	3320	3240	34005	32745.6	27833.8	23173.8	17758.2	4282.12	59949.6
	1010.07	3470	3630	3510	45717.9	37153.7	29093.2	24811.1	24811.1	1763.22	67380.4
	1010.52	3120	3370	3030	28337.5	32493.7	23551.6	23551.6	18262	3904.28	62468.5
	1010.97	3690	3430	3400	38539	33249.4	34886.6	34634.8	25063	4282.12	68010.1
	1011.42	4420	3860	3140	38539	32493.7	28967.3	30856.4	22796	8312.34	58690.2
	1011.87	3960	3800	4020	42695.2	37279.6	30226.7	30352.6	25818.6	6926.95	66246.9
	1012.32	4480	4570	4000	44836.3	34256.9	30982.4	27078.1	25440.8	3778.34	70654.9
	1012.77	3980	3480	3940	35642.3	33627.2	36398	23299.7	27078.1	4282.12	65743.1
	1013.22	3890	3890	3640	39672.5	32367.8	33879.1	28337.5	28085.6	8942.07	63979.8
	1013.67	3530	3640	2840	31108.3	40554.2	28085.6	25314.9	26070.5	1259.45	58564.2
	1014.12	3140	3430	3020	30226.7	22544.1	26952.1	22418.1	11838.8	1385.39	52518.9
	1014.57	3500	3640	3680	39546.6	33123.4	31234.3	25944.6	17884.1	0	68262
	1015.02	2830	3590	2920	28337.5	31989.9	17002.5	25063	19269.5	2141.06	54030.2
	1015.47	4030	4030	3950	39042.8	33375.3	29974.8	27833.8	25440.8	2141.06	75944.6
	1015.92	3820	3970	3370	40050.4	36020.2	29974.8	24307.3	29093.2	5919.4	65617.1
	1016.37	3750	3930	3820	37405.5	34131	30982.4	26322.4	26700.3	12342.6	63728
	1016.82	3560	3750	3560	33879.1	41435.8	28841.3	27204	26952.1	629.723	57934.5
	1017.27	4110	3760	3300	40302.3	32619.6	27581.9	24811.1	20277.1	7808.56	61335
	1017.72	3610	3430	3630	32619.6	37027.7	21536.5	22292.2	25063	0	59571.8
	1018.17	3920	3500	3220	41561.7	33879.1	31864	27078.1	23047.9	0	62972.3
	1018.62	3830	3310	3980	40680.1	32619.6	26826.2	25944.6	30226.7	10453.4	64105.8
	1019.07	3860	3980	3440	39168.8	35138.5	32115.9	24559.2	25692.7	7934.51	65869
	1019.52	3860	4190	3310	39294.7	33753.1	25692.7	26826.2	24181.4	9193.95	54785.9
	1019.97	3930	3780	3760	32871.5	35516.4	32619.6	24937	24559.2	2518.89	53274.6
	1020.42	3400	2740	3300	36398	32241.8	32241.8	21410.6	19395.5	0	54156.2
	1020.87	3500	3260	3310	34760.7	31234.3	27833.8	26070.5	21914.4	6171.28	51511.3
	1021.32	4000	3810	3880	44332.5	39294.7	32871.5	33375.3	21158.7	1889.17	66246.9
	1021.77	3810	3370	3560	39672.5	33879.1	32241.8	31108.3	22418.1	2644.84	63098.2
	1022.22	4400	4060	3330	33879.1	32493.7	34508.8	30226.7	25440.8	0	56297.2
	1022.67	3360	3830	3220	34256.9	35516.4	22670	27204	22670	0	64987.4
	1023.12	3250	4350	3720	32997.5	32745.6	31234.3	25566.8	20025.2	1637.28	67254.4
	1023.57	3900	4660	4520	42317.4	40176.3	29471	31486.1	28589.4	5793.45	69395.5
	1024.02	3980	4130	3180	45340.1	36398	28589.4	27581.9	20654.9	10201.5	63350.1
	1024.47	3930	3970	4230	48110.8	38287.2	34382.9	35138.5	28715.4	9823.68	73299.7
	1024.92	3160	3400	2950	27833.8	21410.6	22796	16750.6	9193.95	0	43954.7
	1025.37	3600	4520	4120	40554.2	33879.1	30226.7	25440.8	18891.7	8060.45	65113.4
	1025.82	3240	3570	2910	31738	31360.2	24811.1	21158.7	16120.9	0	58312.3
	1026.27	3400	3720	3720	42821.2	28841.3	26448.4	25566.8	24559.2	0	65743.1
	1026.72	3680	3410	3230	31989.9	31360.2	32619.6	27330	21158.7	3904.28	60075.6
	1027.17	3320	3290	3620	36398	29093.2	29471	24685.1	16246.9	0	56927
	1027.62	3630	2940	3060	33627.2	27078.1	21032.7	26070.5	15365.2	0	67758.2
	1028.07	3580	3280	2880	32997.5	25188.9	23803.5	24055.4	15365.2	0	58942.1
	1028.52	3660	3490	3350	35642.3	32745.6	29597	25188.9	15113.4	7808.56	55415.6
	1028.97	3610	3480	3120	42065.5	34256.9	23929.5	27455.9	20529	5163.73	60075.6
	1029.42	4760	3820	3940	43073	36775.8	41309.8	28085.6	22166.2	7682.62	65617.1
	1029.87	3720	4120	3900	36901.8	38161.2	33249.4	22921.9	19395.5	7178.84	65239.3
	1030.32	4360	4240	4920	45088.2	38287.2	36146.1	35768.3	34382.9	4534.01	76196.5
	1030.77	3380	3280	3300	40176.3	35390.4	27455.9	23551.6	17632.2	0	56927
	1031.22	4230	4030	3990	36901.8	40428.2	36146.1	32241.8	26826.2	9445.84	71410.6
	1031.67	3670	3240	3370	33501.3	31738	26448.4	21158.7	14357.7	0	59319.9
	1032.12	3460	2720	3270	31234.3	25692.7	19395.5	18891.7	15113.4	0	59823.7
	1032.57	4210	3860	3690	35642.3	31989.9	26448.4	25063	22921.9	1259.45	68136
	1033.02	3820	3590	3380	45088.2	34760.7	30856.4	18765.7	21662.5	8186.4	66372.8
	1033.47	3890	3700	3690	38287.2	34005	27330	27833.8	16876.6	0	59571.8
	1033.92	3300	3190	3330	36272	31486.1	28211.6	24937	18513.9	2644.84	55919.4
	1034.37	3850	4240	4280	40050.4	37783.4	33375.3	25188.9	24811.1	6045.34	62468.5
	1034.82	3920	4400	3440	39168.8	40806	39420.7	35390.4	27204	9571.79	75440.8
	1035.27	4010	3910	3850	38665	30856.4	26826.2	26448.4	27959.7	4030.23	74307.3
	1035.72	3900	4280	3270	40554.2	41561.7	34634.8	33501.3	28841.3	10075.6	64231.7
	1036.17	4250	4510	3680	38916.9	36775.8	28715.4	20403	29848.9	1763.22	64483.6
	1036.62	3770	4110	3650	40806	36272	33375.3	26952.1	24685.1	3652.39	72670
	1037.07	3190	3200	3250	34005	31864	32619.6	20151.1	18765.7	0	56423.2
	1037.52	3760	3380	3660	35012.6	41939.5	38287.2	26952.1	22544.1	5289.67	70151.1
	1037.97	4370	4820	3890	44080.6	40050.4	31234.3	36901.8	25440.8	2015.11	70403
	1038.42	3500	4320	3990	34256.9	36523.9	29471	31738	21158.7	5793.45	64357.7
	1038.87	4230	4110	3540	44584.4	36020.2	24811.1	24937	19773.3	9571.79	63350.1
	1039.32	4020	3630	3400	32871.5	30478.6	20403	20780.9	21914.4	3904.28	63728
	1039.77	3980	3500	3940	48110.8	40806	35894.2	25440.8	23677.6	6045.34	73425.7
	1040.22	4390	4330	3750	41561.7	32745.6	31486.1	32241.8	16750.6	7556.68	66750.6
	1040.67	3450	3250	3960	36901.8	41183.9	32493.7	28211.6	23551.6	0	61335
	1041.12	3150	3080	3360	36901.8	34634.8	24559.2	18262	18639.8	0	54408.1
	1041.57	2920	3530	2920	32745.6	30478.6	27204	21788.4	15869	755.668	52518.9
	1042.02	4100	4090	4020	42065.5	44080.6	33501.3	30730.5	28967.3	11838.8	69017.6
	1042.47	3560	4100	3620	31989.9	35264.5	30100.8	28463.5	26196.5	3274.56	66876.6
	1042.92	3820	3040	3100	42821.2	32745.6	31738	26952.1	20906.8	6801.01	61586.9
	1043.37	2700	3310	3790	34005	33123.4	26952.1	23425.7	13602	0	55919.4
	1043.82	3230	3790	3650	40428.2	30352.6	28715.4	28589.4	19395.5	0	59194
	1044.27	3580	3840	2860	35390.4	36523.9	30100.8	26952.1	17002.5	1889.17	64231.7
	1044.72	3480	3610	3960	38035.3	34382.9	33627.2	23803.5	23677.6	1511.34	68262
	1045.17	3760	4220	4150	44458.4	36649.9	34886.6	26196.5	19773.3	3022.67	67254.4
	1045.62	3140	3330	3640	33753.1	34760.7	31989.9	28463.5	15743.1	0	69521.4
	1046.08	3730	3570	3360	42569.3	36523.9	31486.1	20403	18891.7	1007.56	68513.9
	1046.53	3720	3380	4090	42317.4	34886.6	29974.8	22292.2	21032.7	629.723	62342.6
	1046.97	3500	3370	3430	34508.8	36523.9	27581.9	16624.7	16876.6	8564.23	60327.5
	1047.42	3740	3700	3310	33879.1	30982.4	31486.1	21410.6	19773.3	0	62594.5
	1047.88	3110	3780	3750	39546.6	23929.5	26952.1	20025.2	12720.4	0	59697.7
	1048.33	3340	3690	3320	41813.6	34256.9	29345.1	18387.9	22921.9	7430.73	58312.3
	1048.78	4010	4570	4080	41057.9	33249.4	34256.9	28841.3	26448.4	0	71914.4
	1049.23	4290	3810	3790	45214.1	36398	32367.8	26952.1	23929.5	12468.5	57556.7
	1049.68	3510	4240	3260	35516.4	38287.2	28337.5	20277.1	24055.4	6549.12	70277.1
	1050.13	4310	4440	4030	44710.3	38035.3	34256.9	26448.4	18136	2015.11	73425.7
	1050.58	4100	4020	4090	39042.8	39420.7	40050.4	29471	26700.3	9949.62	62972.3
	1051.03	3720	3750	3480	27204	31234.3	31108.3	24055.4	16372.8	2267	57934.5
	1051.48	3740	3390	3700	32619.6	32871.5	28211.6	29219.1	24181.4	6926.95	62216.6
	1051.93	4100	3760	3460	37783.4	30352.6	27581.9	22418.1	15743.1	0	68262
	1052.38	3000	4120	3080	38916.9	30856.4	26700.3	17758.2	16372.8	0	58942.1
	1052.83	4520	4470	3800	45088.2	42317.4	34760.7	36146.1	24559.2	10201.5	79345.1
[truncated: 50 more rows]
