# Supplementary material for: Magnetic-field-driven targeting of exosomes modulates immune and metabolic changes in dystrophic muscle
Source: Nat Nanotechnol. 2024 Jul 22;19(10):1532–43. doi: 10.1038/s41565-024-01725-y (PMC11486659; doi:10.1038/s41565-024-01725-y)
Supplement: Supplementary file 4 — Source Data for Supplementary Fig. 4. Unprocessed western Blots and/or gels, statistical source data. [file 41565_2024_1725_MOESM4_ESM.xlsx]

## Sheet: Fig. 4 a
	DISTANCE
	Days	C57Bl Vehicle LOW speed			mdxl Vehicle LOW speed			C57Bl Vehicle Intermediate speed			mdxl Vehicle Intermediate speed			C57Bl Vehicle High speed			mdxl Vehicle High speed
	5	124	122	124	119	129	110	153	155	151	150	152	145	185	183	180	175	174	170
	10	121	127	117	120	121	119	154	151	154	149	150	148	183	186	181	179	180	171
	15	129	123	120	119	116	110	151	154	149	149	144	142	180	183	184	159	171	169
	20	126	124	121	120	120	115	153	154	150	141	149	148	182	185	181	155	168	165
	25	122	124	124	117	115	115	154	151	151	139	130	134	188	180	182	161	158	152
	30	123	121	121	120	120	119	151	154	153	135	136	129	185	184	185	152	153	159
	SHOCKS
	Days	C57Bl Vehicle LOW speed			mdxl Vehicle LOW speed			C57Bl Vehicle Intermediate speed			mdxl Vehicle Intermediate speed			C57Bl Vehicle High speed			mdxl Vehicle High speed
	5	1	1	1	17	25	12	1	2	0	26	23	10	2	2	1	21	29	29
	10	1	1	2	15	21	19	2	1	0	11	28	21	2	2	0	24	25	30
	15	0	1	0	19	16	16	1	2	0	19	30	25	1	1	0	27	29	30
	20	1	0	0	19	24	20	0	1	0	27	27	25	1	0	1	30	27	27
	25	0	1	0	22	16	18	1	1	1	28	21	29	1	1	1	30	29	28
	30	1	2	1	21	23	19	1	2	1	23	22	29	0	2	2	27	30	30

## Sheet: Fig. 4 b
	DISTANCE	C57Bl NT - MAG- Exo myo I LOW speed			C57Bl NT - MAG- Exo myo II LOW speed			C57Bl NT - MAG- Exo myo III LOW speed			C57Bl NT - MAG- Exo myo I Intemediate speed			C57Bl NT - MAG- Exo myo II Intemediate speed			C57Bl NT - MAG- Exo myo III Intemediatespeed			C57Bl NT - MAG- Exo myo I HIGH speed			C57Bl NT - MAG- Exo myo II HIGH speed			C57Bl NT - MAG- Exo myo III HIGH speed
	Days
	5	125	122	119	124	122	123	122	127	128	158	155	152	153	155	155	153	155	144	187	184	183	183	181	185	185	183	184
	10	128	129	117	126	120	124	118	128	127	155	158	153	156	157	157	147	144	155	186	186	189	184	183	187	181	183	193
	15	127	122	121	124	125	123	119	127	135	155	150	151	155	159	158	150	147	146	186	181	179	183	186	188	181	189	196
	20	120	121	125	120	121	127	127	125	136	149	155	155	151	153	157	151	151	155	179	183	179	181	180	189	180	190	193
	25	128	127	126	123	122	126	128	124	115	159	158	158	155	152	158	149	152	145	187	183	185	180	187	191	182	180	177
	30	119	120	127	125	121	128	125	127	114	152	153	155	150	159	156	151	150	158	180	179	186	182	185	189	180	182	176
	SHOCKS	C57Bl NT - MAG- Exo myo I LOW speed			C57Bl NT - MAG- Exo myo II LOW speed			C57Bl NT - MAG- Exo myo III LOW speed			C57Bl NT - MAG- Exo myo I Intemediate speed			C57Bl NT - MAG- Exo myo II Intemediate speed			C57Bl NT - MAG- Exo myo III Intemediatespeed			C57Bl NT - MAG- Exo myo I HIGH speed			C57Bl NT - MAG- Exo myo II HIGH speed			C57Bl NT - MAG- Exo myo III HIGH speed
	Days
	5	0	1	1	0	0	0	0	0	0	1	1	1	1	1	1	0	0	1	1	2	1	2	1	1	1	1	1
	10	0	0	0	0	1	1	1	0	0	2	1	0	2	2	1	0	1	1	1	1	1	2	2	1	1	1	1
	15	1	1	1	0	0	0	0	0	1	2	1	1	0	2	0	0	1	1	1	2	1	2	1	1	1	1	1
	20	0	0	1	2	1	0	0	1	1	1	1	2	0	1	1	1	1	0	1	2	1	1	1	2	2	2	0
	25	0	0	1	1	1	2	1	1	0	1	1	2	0	1	2	1	1	1	1	1	2	0	2	0	1	1	1
	30	1	1	1	0	3	1	1	1	1	1	1	2	1	2	1	2	1	0	1	1	1	1	2	2	0	2	1

## Sheet: Fig . 4 c
DISTANCE
Days	mdx NT - MAG- Exo myo I LOW speed			mdx NT - MAG- Exo myo II LOW speed			mdx NT - MAG- Exo myo III LOW speed			mdx NT - MAG- Exo myo I Intemediate speed			mdx NT - MAG- Exo myo II Intemediate speed			mdx NT - MAG- Exo myo III Intemediate speed			mdx NT - MAG- Exo myo I HIGH speed			mdx NT - MAG- Exo myo II HIGH speed			mdx NT - MAG- Exo myo III HIGH speed
5	119	129	133	117	124	120	120	120	125	149	150	155	146	149	151	149	150	155	177	179	185	157	174	180	180	180	182
10	120	133	139	129	135	130	120	123	133	152	150	161	150	160	167	140	155	161	180	179	188	169	175	195	175	179	187
15	121	128	133	132	131	145	123	134	137	148	144	160	152	169	175	150	159	166	179	182	186	177	181	198	177	189	188
20	119	120	130	135	128	141	124	136	137	132	150	148	152	176	177	150	175	170	152	182	165	175	188	175	188	188	190
25	119	115	120	117	121	122	127	139	139	150	126	145	141	151	164	165	181	183	179	151	163	178	180	170	191	198	190
30	119	123	119	117	121	119	128	138	139	150	146	144	141	153	162	167	182	181	180	162	161	177	175	169	193	195	192
SHOCKS
Days	mdx NT - MAG- Exo myo I LOW speed			mdx NT - MAG- Exo myo II LOW speed			mdx NT - MAG- Exo myo III LOW speed			mdx NT - MAG- Exo myo I Intemediate speed			mdx NT - MAG- Exo myo II Intemediate speed			mdx NT - MAG- Exo myo III Intemediate speed			mdx NT - MAG- Exo myo I HIGH speed			mdx NT - MAG- Exo myo II HIGH speed			mdx NT - MAG- Exo myo III HIGH speed
5	7	3	12	6	6	9	13	8	7	8	12	9	14	10	10	4	11	9	7	6	15	18	12	10	11	13	12
10	5	6	4	3	7	3	8	5	4	6	6	7	12	9	7	13	4	6	9	8	6	13	11	5	13	10	10
15	7	6	7	6	5	7	5	8	2	8	10	6	9	8	7	3	10	5	9	10	9	5	12	7	8	6	10
20	16	13	10	5	4	4	2	10	1	17	13	11	7	8	5	2	7	7	21	17	8	4	9	7	7	6	5
25	11	9	13	9	7	18	2	1	4	9	13	17	9	9	19	6	3	4	19	17	22	7	12	18	5	5	6
30	14	7	17	10	7	16	0	8	2	8	14	19	8	11	20	7	2	2	11	23	25	10	12	19	4	7	0
