# Supplementary material for: Magnetic-field-driven targeting of exosomes modulates immune and metabolic changes in dystrophic muscle
Source: Nat Nanotechnol. 2024 Jul 22;19(10):1532–43. doi: 10.1038/s41565-024-01725-y (PMC11486659; doi:10.1038/s41565-024-01725-y)
Supplement: Supplementary file 5 — Source Data for Supplementary Fig. 5. Unprocessed western Blots and/or gels, statistical source data. [file 41565_2024_1725_MOESM5_ESM.xlsx]

## Sheet: Fig. 5 a
	CSA
	Vehicle	NT - MAG - Exomyo I	NT - MAG - Exomyo II	NT - MAG - Exomyo III
	50.286	36.192	31.988	100.694
	51.683	47.383	44.947	134.115
	52.683	48.573	47.829	148.003
	53.101	48.955	48.586	168.837
	53.275	57.238	53.131	198.351
	53.638	61.454	57.964	245.226
	54.368	63.238	61.241	254.987
	55.126	70.729	64.67	268.229
	56.424	70.927	67.406	270.833
	59.462	73.518	70.381	281.25
	60.46	73.992	70.451	283.42
	64.67	76.713	70.729	283.854
	66	77.961	77.586	295.139
	66.406	82.003	81.772	297.309
	70.312	82.353	82.478	297.743
	72.47	82.643	82.493	303.819
	75.521	82.709	82.774	313.368
	78.125	82.863	82.801	316.84
	79.115	82.869	82.899	322.483
	82.899	85.932	82.925	329.05
	83.98	86.304	85.094	332.14
	85.938	89.99	86.662	332.465
	86.86	92.243	90.445	335.069
	87.24	93.566	95.439	337.24
	90.712	94.122	99.41	337.31
	95.486	95.332	99.779	338.542
	96.238	97.32	101.345	341.146
	97.365	98.441	102.55	342.882
	98.367	100.316	104.34	347.656
	100.234	101.067	107.243	348.524
	102.396	102.992	110.523	350.44
	102.845	104.741	111.97	353.72
	103.756	105.738	120.455	355.469
	104.235	106.244	121.614	356.337
	104.601	108.02	122.65	356.771
	104.932	108.768	125.19	359.809
	105.699	109.367	125.198	361.979
	107.563	109.684	126.378	363.715
	107.639	113.232	127.888	367.188
	109.472	115.022	130.242	374.132
	111.865	116.412	131.456	375.434
	112.346	119.567	131.85	378.038
	113.961	120.469	133.221	378.906
	116.593	124.29	133.777	381.51
	116.71	125.594	136.125	382.34
	118.056	126.62	139.738	382.81
	118.652	131.963	139.981	384.69
	119.783	132.351	141.116	389.43
	120.226	135.878	141.493	398.003
	121.847	138.714	141.573	399.74
	123.501	139.641	141.606	400.17
	125	139.763	141.694	400.608
	125.502	139.981	141.799	402.344
	125.755	140.789	145.297	403.212
	127.213	141.155	149.864	406.25
	128.906	141.189	150.2	408.14
	129.017	141.4	151.617	408.42
	129.34	141.493	158.23	410.59
	129.538	141.573	160.711	411.43
	130.406	141.601	161.44	417.101
	132.275	141.744	161.498	425.781
	133.681	142.31	162.257	429.688
	134.892	142.366	162.95	430.99
	134.983	142.784	165.175	435.764
	136.719	145.7	168	436.198
	136.784	146.299	170.487	443.142
	138.249	147.519	172.309	446.181
	138.86	147.717	172.411	447.08
	138.986	151.145	172.459	449.219
	140.683	151.489	172.648	450.955
	141.493	152.164	172.673	453.004
	142.968	153.875	172.766	453.125
	144.286	155.421	173.71	453.993
	145.762	156.481	174.642	454.427
	145.833	161.122	174.881	455.295
	147.504	161.357	175.884	457.031
	148.367	162.2	176.647	458.23
	150.126	163.669	177.547	460.22
	150.174	165.314	180.419	463.5
	150.608	165.334	180.491	464.41
	151.062	165.922	182.98	467.119
	151.385	167.43	187.665	467.13
	151.476	167.552	189.176	472.639
	153.33	168.47	192.228	472.656
	153.946	170.455	194.167	473.09
	154.207	170.824	194.181	474.826
	155.816	171.045	194.575	475.08
	156.237	171.315	196.152	477.865
	156.34	172.309	196.598	478.98
	158.683	172.527	196.875	481.33
	159.347	172.578	201.159	481.436
	160.156	172.616	204.359	483.5
	161.924	172.71	207.35	484.375
	162.326	172.812	209.569	484.809
	162.738	172.871	215.876	486.49
	164.063	172.879	217.614	486.545
	164.271	174.75	217.926	487.43
	165.365	176.861	220.863	489.583
	165.839	177.001	221.591	491.187
	166.667	179.12	221.66	491.753
	167.012	179.773	221.702	492.622
	167.623	179.815	226.199	493.056
	169.837	180.491	228.727	494.358
	169.874	180.514	228.886	494.93
	171.042	181.92	232.191	500.454
	172.309	183.978	232.414	500.868
	172.549	186.541	233.065	504.32
	173.611	187.543	235.327	509.983
	174.133	187.599	235.912	510.231
	174.63	188.485	237.109	510.732
	174.913	189.048	238.408	510.851
	175.347	190.027	240.677	514.64
	175.843	191.416	241.72	515.625
	178.524	195.61	242.643	522.61
	178.819	195.894	242.944	525.288
	180.173	196.152	244.334	525.608
	181.965	196.483	244.502	525.63
	182.315	196.927	245.732	529.514
	182.497	197.77	246.592	529.65
	182.726	198.442	246.97	529.672
	182.98	200.877	249.65	531.684
	184.028	201.345	252.311	534.288
	184.462	202.481	254.28	534.81
	184.752	202.599	254.974	535.59
	185.764	204.829	256.076	536.892
	185.782	205.327	256.133	551.765
	185.849	205.848	256.164	552.64
	186.314	207.986	256.209	555.92
	187.066	208.186	256.389	555.99
	188.572	208.226	256.452	557.292
	189.67	209.966	261.162	558.472
	189.727	212.674	261.168	559.358
	190.834	215.287	261.267	565.89
	192.689	215.56	261.299	567.274
	192.708	217.835	262.649	570.312
	192.81	217.926	262.798	570.747
	193.742	218.294	263.897	571.632
	194.01	219.155	263.991	572.049
	194.444	219.283	265.234	575.087
	195.612	219.75	270.159	576.457
	195.747	219.796	271.02	578.993
	196.76	219.819	271.408	579.427
	197.543	220.747	273.487	579.685
	197.545	221.296	273.558	579.93
	198.205	221.84	275.545	580.295
	198.774	222.65	277.826	582.899
	199.483	223.28	278.171	583.333
	201.356	225.686	280.614	585.687
	201.389	225.748	281.935	586.372
	201.406	227.742	282.234	590.271
	203.974	228.12	282.491	591.58
	204.427	228.653	282.621	593.458
	204.617	229.378	283.84	594.184
	205.012	229.781	288.042	594.618
	206.163	229.83	288.422	595.399
	206.319	230.979	289.931	595.486
	208.752	231.26	291.62	597.222
	209.384	231.771	292.791	598.142
	209.635	232.414	299.248	598.958
	210.938	232.639	299.28	600.019
	211.372	232.757	301.317	603.718
	211.439	234.719	302.209	604.601
	212.05	235.09	303.819	608.46
	212.674	235.284	306.441	608.854
	213.765	237.54	306.729	611.545
	214.393	240.761	308.7	612.847
	214.41	242.211	309.994	613.16
	214.658	243.82	311.067	613.281
	215.832	244.265	312.95	615.017
	216.146	244.552	313.32	617.622
	216.226	245.857	313.661	619.25
	216.509	246.283	317.015	619.358
	216.53	247.89	317.497	620.226
	218.346	248.011	318.11	622.83
	219.754	250.1	318.143	623.698
	220.486	251.186	318.869	624.39
	220.92	253.934	320.227	625.032
	220.997	254.748	320.525	626.302
	221.43	256.076	322.049	628.906
	221.798	256.147	322.3	629.54
	221.834	256.188	324.907	630.95
	222.016	256.357	325.44	631.45
	222.84	256.445	326.076	631.51
	223.042	256.729	329.743	634.115
	223.524	257.456	331.72	634.549
	223.679	259.404	332.404	637.587
	224.561	260.524	334.033	638.281
	225.61	261.924	334.582	641.406
	226.758	262.339	336.327	642.202
	226.997	262.826	339.453	645.46
	227.431	263.331	340.09	647.135
	228.479	263.576	341.316	648.438
	228.66	265.532	341.833	650.608
	229.167	266.213	342.18	654.08
	229.55	272.07	343.119	656.25
	229.587	272.888	343.23	657.552
	229.82	273.438	343.379	658.42
	230.469	274.007	344.27	659.722
	230.903	274.718	345.283	660.156
	231.337	275.21	345.32	661.024
	231.348	281.141	347.151	661.458
	231.694	281.603	348.998	661.892
	231.771	282	351.702	663.628
	231.829	282.234	351.837	668.837
	233.073	282.472	352.086	671.441
	233.124	284.63	352.244	679.253
	233.472	284.851	358.014	679.63
	234.971	285.14	358.527	687.066
	235.243	285.707	362.06	690.538
	235.689	286.045	362.894	692.258
	236.111	286.204	363.11	692.274
	236.237	286.689	363.643	694.286
	236.79	287.703	364.572	694.78
	236.979	287.864	365.135	696.48
	237.158	288.002	365.451	696.615
	237.413	288.124	365.487	698.051
	239.572	289.012	365.854	699.219
	240.451	289.244	366.076	700.69
	240.965	291.49	366.275	703.559
	241.319	293.352	366.319	709.635
	241.753	293.369	366.362	710.069
	242.805	295.756	366.399	712.439
	243.148	295.853	366.404	712.674
	243.174	296.075	366.48	714.089
	243.48	297.18	366.682	714.41
	243.49	297.532	368.128	716.146
	244.137	298.97	369.39	718.361
	244.792	301.133	369.813	720.052
	244.833	304.076	369.865	721.05
	245.66	305.097	370.431	721.788
	246.094	305.56	370.566	723.62
	246.382	306.34	370.999	724.826
	246.528	307.2	371.48	725.26
	246.91	307.645	371.577	725.981
	246.962	307.65	372.133	726.997
	247.63	308.701	373.68	727.431
	248.264	311.198	373.988	729.527
	248.311	311.586	374.869	730.903
	249.132	311.589	375.67	731.771
	249.476	314.956	375.857	732.52
	250.58	315.313	377.71	732.941
	250.99	315.862	377.938	733.941
	251.302	316.216	378.203	734.66
	251.308	317.989	378.44	735.243
	252.29	320.313	378.81	738.6
	252.394	321.632	380.351	743.056
	253.701	324.162	380.634	743.924
	254.829	326.48	381.178	745.226
	255.208	327.077	381.8	749.83
	256.076	330.34	381.954	750.3
	256.115	331.699	382.378	750.434
	256.347	331.705	382.415	751.08
	256.5	331.717	382.488	751.302
	256.822	331.987	382.55	753.573
	257.378	332.186	382.693	753.906
	257.812	332.27	382.776	756.076
	257.874	334.212	382.815	756.39
	258.906	334.86	383.267	756.86
	259.317	336.687	384.27	757.378
	259.549	340.679	386.075	757.65
	259.661	341.13	386.19	758.247
	259.9	345.482	386.718	759.148
	259.983	345.581	387.966	765.75
	260.587	348.892	388.672	766.493
	260.851	348.998	389.656	766.56
	262.401	350.55	389.777	766.68
	262.83	350.694	390.32	767.361
	263.455	351.6	390.676	768.229
	263.805	351.809	391.98	769.531
	264.323	353.113	392.518	769.84
	265.625	353.543	394.5	771.83
	265.978	354.049	395.309	772.401
	266.13	354.74	396.029	772.569
	266.371	355.838	397.396	773.226
	266.493	356.115	398.25	773.438
	267.019	356.83	398.529	774.306
	267.361	356.954	399.043	775.688
	267.795	357.421	400.608	776.476
	268.491	357.476	400.78	776.51
	269.807	357.989	401.444	776.823
	269.965	358.92	401.83	776.91
	270.438	362.68	401.994	779.948
	272.135	362.847	402.537	780.816
	272.139	366.319	402.622	782.118
	273.438	366.555	402.87	782.13
	273.684	366.627	402.982	782.96
	274.306	366.67	403.92	783.028
	275.586	366.746	404.36	783.53
	275.609	366.783	404.649	784.288
	276.731	366.822	404.701	787.326
	276.892	366.85	407.043	790.96
	277.778	367.59	407.06	791.233
	278.549	372.751	408.11	791.96
	278.74	375.211	408.191	792.101
	279.43	375.734	409.212	793.837
	279.81	375.933	410.2	794.705
	280.37	381.258	410.215	795.24
	281.63	381.571	410.396	796.875
	281.684	382.311	411.25	797.743
	282.118	382.378	413.291	798.611
	282.27	382.419	413.675	800.17
	282.415	382.538	415.428	800.347
	282.795	382.655	415.477	801.307
	284.931	382.727	415.588	802.517
	286.745	382.814	416.948	803.19
	286.892	382.99	417.244	803.603
	286.994	385.134	417.52	806.44
	287.326	385.914	419.279	806.858
	287.39	386.785	420.66	811.198
	288.562	386.855	421.662	811.632
	288.808	387.253	422.672	812.934
	289.074	387.548	424.693	813.802
	289.115	387.856	424.85	814.222
	289.144	388.508	426.339	814.43
	289.35	389.586	426.835	815.35
	289.931	390.052	428.003	815.972
	290.799	390.238	429.03	816.074
	291.608	391.336	430.802	816.84
	293.637	391.853	431.13	819.492
	293.745	391.884	431.226	822.049
	295.573	392.062	433.617	822.38
	295.874	392.41	433.766	824.08
	296.007	392.96	434.045	824.26
	296.835	392.97	434.112	827.53
	296.875	395.338	434.301	827.965
	297.309	395.934	434.97	828.89
	298.715	396.335	435.31	831.163
	299.603	396.407	435.345	831.77
	300.781	396.64	435.721	832.031
	301.215	396.924	436.208	832.551
	301.274	397.551	436.456	834.201
	302.083	397.703	438.189	834.635
	302.198	398.096	438.731	835.871
	302.517	398.88	439.116	838.34
	302.84	399.152	439.5	838.542
	302.895	399.934	439.742	840.278
	303.819	400.28	440.155	841.354
	303.82	400.616	441.268	841.49
	304.253	400.736	442.06	842.014
	304.678	401.733	442.603	842.448
	304.688	403.107	443.56	843.074
	306.945	404.435	445.02	844.618
	307.292	404.991	445.781	847.222
	308.371	406.064	445.873	849.13
	308.594	406.854	446.24	850.07
	309.018	408.548	446.258	850.26
	309.44	409.15	446.317	851.006
	309.684	410.215	446.676	853.727
	309.86	411.123	447.632	854.167
	310.33	411.285	448.772	855.333
	310.729	411.488	450.647	855.469
	311.198	412.112	451.01	858.437
	312.221	415.779	451.368	858.941
	312.548	416.5	451.513	859.135
	313.762	417.175	452.06	860.94
	314.54	417.864	452.219	863.281
	314.555	420.735	452.883	864.06
	314.67	421.514	452.995	865.017
	315.89	421.71	454.128	867.622
	315.972	422.76	454.15	868.056
	316.406	423.259	454.819	868.924
	316.754	424.45	456.151	869.792
	317.6	424.627	456.24	870.467
	317.708	424.85	456.416	870.66
	318.33	426.199	457.45	871.53
	318.502	426.649	457.689	871.723
	319.011	426.973	457.764	872.83
	319.48	428.003	458.535	874.132
	320.313	428.288	459.283	874.83
	320.845	428.572	460.946	875.868
	321.964	428.745	461.071	876.614
	322.049	429.03	461.47	876.736
	322.583	430.08	463.764	877.023
	323.351	431.577	465.66	878.216
	324.187	432.17	466.012	878.472
	324.219	433.028	466.71	878.55
	324.653	433.197	467.102	879.459
	326.513	433.793	468.594	879.62
	327.257	434.896	470.388	879.774
	327.498	435.114	470.56	880.42
	327.691	435.25	472.891	881.944
	328.125	436.36	473.072	886.719
	328.181	437.41	473.699	887.153
	328.559	437.893	474.316	887.603
	328.663	438.344	475.008	888.021
	329.05	439.647	476.12	888.889
	329.614	439.687	476.159	889.6
	330.295	441.57	476.425	890.191
	331.254	442.046	477.283	890.25
	331.597	442.177	477.747	890.331
	331.68	442.826	478.359	891.059
	331.79	443.017	478.502	891.493
	332.701	444.774	480.31	891.66
	333.398	446.865	480.854	892.795
	334.156	447.629	484.598	894.531
	334.201	448.659	485.88	896.267
	334.756	448.772	487.399	896.312
	335.503	449.163	489.66	896.34
	335.874	449.276	489.73	899.74
	336.13	449.539	489.762	900.174
	336.372	450.087	489.96	900.507
	337.205	450.391	490.086	901.02
	337.674	452.068	491.74	903.212
	339.128	454.008	492.104	905.942
	339.789	454.024	492.189	908.445
	339.81	454.338	492.347	908.854
	340.75	455.74	492.541	910.156
	340.965	455.952	493.748	910.642
	342.815	456.24	494.527	910.647
	342.882	456.597	495.876	911.458
	342.93	458.586	496.01	911.521
	343.59	459.071	496.051	911.892
	344.031	459.979	496.68	913.515
	344.138	461.01	497.482	914.062
	344.184	461.303	498.309	914.59
	344.19	462.156	499.15	915.06
	344.223	462.77	501.115	916
	344.49	465.852	501.21	916.667
	344.618	467.289	502.215	918.486
	345.43	467.3	502.683	921.37
	345.618	469.289	502.781	922.309
	346.354	469.335	503.33	923.25
	346.72	469.642	503.67	923.773
	347.985	470.124	504.947	925.253
	348.24	471.823	506.21	927.517
	348.51	472.61	506.411	928.385
	348.711	472.878	506.536	928.819
	348.83	473.323	506.578	929.688
	348.958	473.335	506.593	930.99
	349.392	474.429	506.651	931.424
	349.428	475.651	506.755	933.16
	349.672	476.327	506.779	933.57
	349.826	476.776	507.077	933.594
	350.348	477.283	507.52	934.028
	350.694	477.395	508.498	934.72
	350.771	477.441	509.012	935.33
	351.05	477.693	509.228	936.198
	351.563	478.313	510.596	936.632
	351.997	480.924	510.673	938.368
	352.431	481.628	511.038	939.129
	352.819	482.4	511.537	939.4
	352.865	487.055	512.734	939.67
	353.299	487.63	513.049	942.274
	353.49	488.051	513.654	942.708
	353.614	489.527	513.841	943.014
	354.289	490.086	516.66	943.281
	354.32	490.141	516.93	943.61
	354.601	492.38	517.53	944.878
	354.796	493.309	517.699	946.181
	356.734	494.96	518.922	946.24
	357.61	497.2	519.01	947.917
	358.89	497.483	519.078	950.46
	359.375	497.823	521.12	950.521
	359.791	498.756	521.121	950.955
	359.809	499.904	521.427	951.573
	359.82	501.014	521.772	951.587
	359.841	501.24	522.428	952.5
	359.896	501.305	522.754	955.295
	360.679	504.65	524.157	955.729
	360.785	506.034	526.236	955.78
	361.111	506.143	527.36	957.19
	361.81	506.51	527.482	959.635
	362.548	506.646	528.749	961.129
	362.847	506.687	529.67	962.24
	363.104	506.724	530.082	963.256
	363.281	506.79	530.155	963.542
	363.795	507.246	531.692	963.74
	364.149	507.52	532.523	964.67
	364.958	509.119	532.541	965.053
	364.963	510.338	532.63	965.278
	365.451	511.7	532.759	966.58
	365.479	512.123	532.777	967.378
	365.566	512.75	533.153	968.316
	365.601	513.021	535.431	968.89
	366.319	514.177	535.77	969.184
	366.59	515.085	536.294	969.22
	367.188	515.617	537.076	969.977
	368.247	516.93	537.726	970.586
	369.21	517.98	537.86	971.7
	370.226	518.846	537.971	972.222
	370.24	520.786	539.062	972.656
	370.681	523.003	539.247	973.546
	371.895	524.16	539.344	977.234
	372.396	524.482	539.471	977.431
	372.504	525.31	539.566	977.865
	373.264	525.398	539.789	977.869
	374.03	526.35	539.806	978.48
	374.296	526.63	540.415	979.167
	375.434	526.779	540.992	981.138
	375.806	527.282	541.123	981.99
	376.24	528.075	541.287	982.46
	376.736	528.55	542.786	983.86
	377.17	529.086	543.22	984.395
	377.549	530.54	543.516	985.243
	378.12	532.687	545.19	985.378
	378.906	533.04	545.46	986.111
	379.05	533.85	545.683	986.545
	379.533	534.864	545.802	987.413
	379.832	536.012	546.582	988.17
	380.208	536.248	547.373	988.281
	380.642	536.895	547.854	990.885
	380.741	537.86	550.423	991.444
	381.076	538.501	550.66	991.454
	381.504	539.062	550.751	995.97
	382.378	539.143	550.858	996.094
	382.411	539.377	552.679	996.5
	382.55	539.411	553.004	996.528
	382.659	539.535	553.134	996.97
	382.691	539.692	553.304	998.37
	382.995	541.09	553.352	999.438
	383.344	541.13	553.385	999.566
	383.681	543.09	554.574	999.78
	384.115	545.46	554.641	1002.6
	384.295	547.18	554.86	1003.04
	385.049	547.846	556.317	1003.47
	385.179	547.913	557.699	1004.88
	387.246	548.146	557.813	1005.64
	387.682	549.988	558.455	1006.26
	388.02	551.24	559.433	1008.03
	388.455	553.004	559.76	1008.22
	389.308	553.227	560.749	1009.55
	389.675	554.103	561.136	1009.61
	389.85	554.86	561.373	1009.99
	390.191	554.916	561.505	1010.61
	390.241	556.24	561.944	1011.28
	390.625	556.771	562.101	1012.08
	390.83	557.74	562.98	1013.34
	391.927	558.603	563.274	1013.46
	392.361	558.915	564.298	1015.62
	392.518	562.135	564.312	1015.69
	393.674	562.301	564.641	1017.79
	394.097	564.968	564.695	1018.03
	394.531	566	565.131	1018.23
	395.01	567.181	567.181	1019.53
	395.21	567.317	567.747	1020.37
	395.399	568.024	568.686	1020.4
	395.48	570.526	569.78	1021.31
	396.267	570.66	570.429	1021.45
	396.694	570.747	570.547	1022.13
	396.701	570.791	570.626	1022.51
	396.854	570.863	570.679	1022.99
	398.567	570.892	570.791	1023
	398.872	570.928	570.799	1023.87
	398.878	570.935	570.846	1024.74
	398.938	570.941	570.9	1025.52
	399.142	570.95	571.322	1025.61
	399.74	571.428	571.628	1026.91
	401.296	571.716	572.39	1027.32
	401.476	574.889	573.044	1027.34
	402.344	575.614	574.797	1028.33
	402.778	575.724	576.063	1028.75
	402.98	576.242	576.199	1029.51
	403.247	576.406	577.755	1029.95
	403.857	576.614	577.876	1033.37
	404.49	577.103	578.568	1034.72
	404.948	577.195	580.275	1036.57
	405.692	577.465	581.176	1036.89
	406.064	578.071	583.786	1037.33
	406.251	578.22	585.116	1038.19
	406.28	578.773	585.694	1038.62
	406.339	579.348	585.746	1038.63
	407.118	580.34	586	1039.06
	407.202	580.99	586.934	1039.17
	407.21	583.062	587.101	1039.46
	408.357	583.216	589.316	1039.6
	408.42	584.01	589.751	1039.93
	409.826	584.201	589.937	1040.37
	410.087	586.101	591.207	1041
	410.49	586.464	591.415	1041.51
	410.765	586.924	591.978	1042.61
	411.458	587.575	592.874	1044.27
	411.892	589.14	593.172	1044.7
	412.938	591.529	594.438	1045.14
	413.276	591.849	595.786	1046.86
	414.931	592.014	595.991	1047.31
	414.937	592.21	596.036	1047.74
	415.22	592.69	596.979	1047.87
	416.502	593.767	598.053	1047.92
	417.04	594.633	598.193	1048.1
	417.101	594.948	599.227	1050.35
	417.607	595.065	599.392	1050.72
	418.657	596.984	599.419	1050.78
	419.325	597.51	599.678	1053.38
	419.38	600.007	599.767	1054.69
	419.705	600.285	599.984	1055.12
	421.248	602.065	600.021	1056
	421.968	602.129	600.162	1056.42
	422.309	602.176	600.65	1056.86
	422.367	603.455	600.66	1057.08
	423.501	605.25	600.704	1057.73
	423.611	605.446	601.001	1058.19
	423.87	605.88	601.43	1058.59
	424.53	606.993	601.754	1058.77
	425.346	610.163	602.638	1062.93
	425.347	611.66	602.65	1062.97
	425.449	614.722	604.481	1063.37
	425.47	615.61	604.936	1065.1
	425.997	617.301	605.06	1066.41
	426.215	617.399	605.182	1067.71
	426.339	618.822	606.252	1069.99
	426.426	619.958	607.205	1070.09
	426.649	621.094	607.97	1073.35
	426.87	622.396	608.046	1074.22
	427.083	622.59	609.197	1075.14
	427.34	622.613	609.768	1076.39
	427.517	624.122	610.07	1076.54
	427.951	624.512	610.88	1077.01
	427.992	624.856	611.123	1077.26
	428.28	625.387	612.413	1078.18
	428.619	625.45	612.705	1079.86
	428.819	625.751	615.651	1080.3
	430.122	625.937	616.525	1080.83
	430.62	627.604	617.31	1080.9
	430.65	627.86	617.439	1081.6
	430.876	628.684	619.731	1083.01
	431.858	630.52	620.226	1086.61
	432.292	630.717	620.327	1087.24
	432.726	631.54	622.93	1090.28
	432.795	633.4	623.834	1090.71
	433.013	634.13	625.308	1091.05
	433.16	634.65	625.708	1094.13
	434.721	636.384	626.113	1094.74
	434.896	637.317	627.482	1095.05
	435.625	641.912	628.364	1095.55
	436.198	642.84	629.355	1095.92
	437.034	645.64	629.498	1097.11
	437.066	649.211	629.996	1098.09
	437.295	649.69	630.543	1100.26
	437.556	649.83	631.51	1101.56
	437.934	653.284	632.04	1102
	438.189	656.212	632.953	1102.28
	438.368	656.684	633.618	1102.43
	438.64	657.209	633.864	1102.54
	439.518	657.412	637.227	1102.87
	440.972	659.24	637.855	1103.34
	441.84	660.791	638.793	1103.41
	441.972	661.17	642.468	1103.64
	442.361	662.042	644.272	1104.17
	443.19	663.433	647.316	1104.65
	443.89	664.497	647.493	1108.51
	444.444	664.597	649.142	1108.94
	444.878	665.12	650.328	1109.38
	445.261	665.426	650.723	1109.81
	445.312	665.99	650.88	1114.05
	446.06	665.996	652.241	1114.51
	446.53	667.206	653.619	1114.55
	446.61	668.674	655.505	1114.58
	446.615	669.71	656.594	1116.33
	447.183	670.002	657.16	1117
	447.483	674.643	657.209	1117.73
	447.55	675.178	657.478	1120.54
	447.965	676.077	659.422	1121.47
	448.02	676.51	660.136	1121.94
	449.217	676.73	660.855	1122.83
	449.653	679.968	661.396	1123.7
	450.087	680.233	661.892	1123.87
	451.389	681.051	662.065	1124.75
	451.692	683.819	666.286	1125.72
	452.189	684.41	666.3	1127.17
	452.817	685.764	667.62	1128.91
	452.84	687.293	669.76	1129.5
	453.608	689.2	671.012	1129.77
	453.993	689.62	671.81	1129.8
	455.978	690.64	673.875	1131.22
	456.597	690.953	674.057	1132.78
	457.281	692.52	675.486	1132.81
	458.705	694.677	676.784	1132.84
	458.874	695.008	676.819	1134.98
	459.201	695.11	678.982	1136.29
	459.673	698.785	679.13	1136.92
	460.225	699.01	679.769	1137.64
	460.235	702.062	680.256	1137.86
	460.503	702.067	680.568	1138.89
	460.938	703.112	681.722	1140.19
	461.625	703.118	681.986	1141.06
	462.001	706	683.378	1141.49
	462.334	708.43	684.628	1141.6
	462.513	712.75	686.116	1142.54
	462.674	712.964	686.175	1143.23
	463.38	713.9	686.554	1144.96
	463.855	714.41	686.568	1145.35
	464.41	714.91	686.571	1145.81
	464.443	716.043	686.573	1148.18
	464.729	721.512	686.58	1148.44
	465.384	721.737	686.62	1149.31
	465.712	723.173	687.066	1149.74
	467.205	725.935	687.092	1152.34
	467.72	727.812	687.136	1152.37
	468.281	728.942	687.302	1154.08
	468.75	729.841	687.355	1156.11
	468.795	730.489	687.409	1157.11
	469.184	731.441	687.573	1157.5
	469.47	732.906	689.102	1157.52
	469.618	733.25	690.31	1157.99
	470.122	734.325	691.59	1158.11
	470.486	734.456	692.028	1158.23
	470.658	734.99	693.38	1158.45
	471.042	735.039	696.992	1158.94
	471.48	735.086	697.995	1161.46
	471.596	735.189	699.01	1164.5
	473.214	735.682	699.219	1165.47
	474.332	735.833	700.059	1165.8
	474.399	737.413	702.602	1167.1
	474.862	737.85	703.112	1167.54
	474.968	739.15	704.686	1167.62
	475.08	739.364	707.543	1168.4
	475.694	739.82	708.484	1168.77
	476.231	739.855	710.633	1169.22
	476.997	745.742	710.679	1169.25
	477.65	747.531	710.689	1170.14
	479.299	748.487	710.69	1170.62
	479.841	750.119	710.7	1171.83
	480.5	750.221	710.712	1171.88
	481.337	751.162	710.728	1171.99
	481.408	751.245	711.05	1172.03
	481.795	752.676	711.144	1172.14
	482.304	754.026	711.178	1172.31
	483.04	754.549	711.184	1172.49
	483.98	754.775	711.474	1172.96
	484.356	755.676	711.731	1173.45
	485.677	756.944	712.311	1175.35
	485.702	760.51	713.941	1175.93
	485.85	761.804	714.405	1176.24
	486.123	761.862	716.004	1176.65
	486.18	765.124	717.725	1176.85
	487.25	765.364	717.75	1179.51
	487.413	765.625	718.361	1179.99
	487.615	765.678	718.805	1180.58
	488.281	765.691	719.218	1181.27
	488.324	765.699	719.666	1182.12
	488.715	769.097	719.686	1182.79
	489.583	771.701	720.825	1183.73
	490.06	773.003	722.794	1185.13
	490.451	773.156	723.06	1185.76
	490.553	773.294	724.233	1186.07
	490.735	774.785	724.345	1186.2
	490.885	774.929	726.008	1187
	491.319	775.608	726.34	1187.1
	491.624	777.859	726.572	1187.93
	491.753	778.601	730.41	1188.8
	492.187	778.918	732.662	1190.1
	492.622	778.978	733.502	1191.41
	493.8	780.44	736.637	1191.67
	493.83	781.785	736.902	1194.02
	493.924	782.96	738.502	1194.88
	493.939	782.986	742.076	1198.35
	494.3	783.573	742.833	1198.71
	494.31	783.732	742.938	1199.22
	494.358	784.14	744.27	1199.64
	494.361	784.229	745.085	1200.09
	494.583	784.371	745.204	1200.11
	494.792	784.405	746.116	1200.95
	495.21	787.497	748.306	1201.98
	496.094	790.516	749.742	1203.47
	496.78	794.75	749.751	1205.61
	497.315	796.2	749.76	1206.14
	497.396	797.133	749.761	1206.16
	497.404	797.29	749.769	1206.87
	498.264	799.46	749.775	1207.6
	498.446	799.479	749.794	1208.53
	499.402	800.852	749.804	1209.82
	500.56	801.02	749.813	1210.37
	500.868	802.517	749.823	1210.5
	501.257	803.819	749.826	1211.37
	501.736	805.084	749.831	1212.2
	502.17	806.73	749.834	1212.86
	502.195	806.81	749.848	1213.11
	502.216	808.424	749.892	1213.54
	503.038	811.185	750.119	1214.15
	503.47	812.03	750.564	1214.41
	503.891	812.104	751.367	1214.99
	504.16	813.207	751.581	1216.96
	504.774	814.603	751.692	1217.56
	505.044	814.67	752.123	1217.71
	505.364	818.924	755.04	1218.36
	505.642	821.28	755.474	1219.12
	505.726	822.72	756.718	1219.62
	506.076	823.651	759.019	1220.05
	506.51	824.622	759.199	1220.44
	506.66	826.4	759.572	1222.22
	506.944	827.934	762.384	1223.45
	507.142	828.048	765.12	1223.51
	507.853	828.274	765.367	1223.52
	508.145	830.454	765.408	1223.96
	508.312	830.616	765.525	1223.98
	508.374	831.713	765.677	1224.43
	509.115	833.469	765.796	1227.72
	509.549	834.087	767.824	1228.19
	509.72	839.41	768.212	1228.3
	509.728	839.42	771.485	1228.73
	509.826	839.646	772.427	1229.67
	510.007	839.815	772.434	1231.53
	510.41	840.427	774.513	1231.77
	510.652	840.559	777.784	1231.94
	511.346	842.448	778.212	1232.64
	511.478	842.477	779.218	1233.69
	511.719	843.091	779.907	1236.55
	512.587	844.43	780.882	1237.55
	512.809	844.605	781.772	1238.28
	513.021	845.773	783.193	1238.96
	513.228	847.2	783.5	1239.43
	513.326	847.324	784.371	1239.89
	513.455	848.108	788.113	1241.77
	513.93	848.537	788.335	1242.19
	514.693	848.561	794.472	1245.07
	514.877	849.694	794.705	1245.27
	515.191	851.535	794.853	1245.5
	515.34	851.93	797.047	1246.09
	515.874	851.941	797.133	1246.96
	516.747	852.513	797.452	1248.26
	517.21	854.55	798.004	1248.32
	517.361	855.472	798.849	1248.99
	517.62	855.478	799.128	1251.3
	518.61	856.96	804.637	1252.53
	518.663	858.767	805.647	1252.6
	519.097	860.34	806.24	1253
	519.163	860.398	807.797	1253.47
	519.174	860.639	808.242	1253.8
	519.531	860.699	808.537	1254.87
	520.734	860.94	808.981	1255.07
	521.267	862.663	811.116	1256.94
	521.701	862.905	813.243	1257.81
	522.169	863.401	813.697	1258.68
	523.003	863.72	814.174	1260.85
	523.55	863.786	816.39	1260.96
	523.714	865.39	818.138	1261.29
	523.858	867.228	819.348	1261.89
	524.49	868.566	819.631	1262.36
	525.836	869.685	821.779	1262.78
	526.476	870.72	822.184	1262.8
	527.344	871.12	830.419	1264.7
	527.694	872.31	831.008	1265.17
	527.97	872.671	831.697	1267.12
	528.713	873.165	833.133	1267.8
	529.487	873.486	834.055	1268.91
	529.651	874.888	834.769	1269.74
	530	877.423	836.222	1269.86
	530.121	878.083	838.542	1270.4
	530.312	879.774	839.448	1271.7
	530.595	880.288	845.662	1272.19
	531.672	880.639	847.056	1272.57
	531.684	880.789	847.199	1273.69
	531.72	883.372	847.2	1273.78
	532.118	883.505	847.252	1274.31
	532.65	884.549	850.341	1275.17
	532.93	884.93	851.93	1275.98
	532.986	885.194	852.502	1276.04
	533.401	885.254	854.047	1276.87
	534.34	885.4	854.167	1277.78
	535.798	885.843	855.472	1278.65
	537.261	886.38	855.623	1278.74
	537.326	887.486	855.712	1279.32
	537.33	888.984	856.207	1279.51
	537.483	889.499	858.281	1279.72
	537.8	891.257	859.423	1280.35
	537.857	893.13	859.615	1280.71
	538.794	894.58	862.595	1281.55
	539.062	896.03	864.655	1281.68
	539.144	896.34	864.753	1282.55
	539.64	898.638	865.502	1282.75
	539.871	898.716	866.75	1282.78
	540.799	898.854	866.938	1282.99
	540.822	899.4	867.271	1283.42
	540.874	899.512	870.143	1283.89
	541.205	899.74	874.145	1288.63
	541.233	899.751	874.329	1289.93
	541.38	899.801	875.8	1290.37
	541.667	899.827	876.325	1290.45
	541.993	900.486	876.37	1291.67
	542.535	902.02	877.336	1293.4
	542.95	904.11	879.903	1293.72
	543.279	905.62	879.907	1294.7
	544.36	905.94	883.875	1294.98
	544.705	905.973	885.525	1295.59
	544.811	907.25	886.705	1296.23
	545.139	908.011	887.195	1296.67
	545.613	910.156	890.709	1296.88
	545.995	911.458	891.107	1297.31
	546.789	911.855	891.774	1297.47
	548.57	912.099	892.573	1299.05
	548.62	912.17	894.114	1300.43
	548.665	912.557	895.048	1300.78
	548.85	913.072	895.974	1301.21
	549.587	913.431	896.159	1301.34
	549.913	914.115	896.891	1301.65
	550.347	914.399	899.715	1302.14
	550.44	914.931	902.08	1303.38
	550.874	915.799	902.378	1304.25
	550.91	918.034	905.243	1305.42
	550.942	918.065	905.312	1306.83
	551.348	918.272	905.94	1308.59
	551.571	919.402	906.398	1309.03
	552.517	922.976	911.69	1309.76
	552.78	924.413	913.371	1309.81
	552.951	925.04	913.94	1310.33
	552.975	925.108	915.342	1310.95
	552.978	926.833	916.187	1311.2
	553.385	927.083	916.228	1311.63
	554.169	928.518	917.679	1312.07
	554.253	929.703	918.804	1312.16
	554.688	929.837	919.359	1312.67
	555.56	929.994	920.358	1314.06
	556.732	931.141	920.66	1316.66
	557.292	931.709	922.271	1317.27
	557.726	932.68	929.66	1317.32
	557.8	933.64	930.988	1318.14
	557.943	934.741	931.049	1319.01
	558.095	936.274	931.714	1319.2
	558.16	936.527	932.617	1319.76
	558.249	938.454	933.732	1320.87
	558.876	939.91	933.89	1321.27
	559.326	940.104	936.683	1321.34
	559.462	941.406	936.919	1322.74
	560.33	942.83	938.296	1323.21
	560.487	943.258	941.777	1323.39
	560.592	943.733	942.942	1324.22
	561.083	944.496	944.116	1325.84
	561.198	945.167	945.167	1325.95
	561.53	945.223	946.181	1326.02
	561.793	945.228	946.322	1330.42
	562.066	945.248	952.453	1331.33
	562.163	945.935	955.208	1332.32
	562.391	945.97	956.127	1334.63
	563.802	946.36	956.485	1335
	564.01	947.166	957.943	1335.04
	564.209	947.914	959.022	1336.32
	564.266	947.97	959.798	1338.66
	564.48	948.6	959.951	1340.28
	565.538	949.219	960.573	1341
	566.78	953.231	963.104	1341.48
	567.348	954.86	964.634	1343.8
	567.76	955.39	966.826	1344.02
	568.142	957.189	967.694	1344.74
	569.372	957.231	968.12	1347.59
	569.878	957.48	970.641	1347.66
	569.99	957.583	972.46	1348.52
	570.028	957.75	975.245	1348.96
	570.747	957.883	977.488	1349.42
	570.828	958.233	978.365	1351.13
	571.181	960.17	978.739	1351.35
	571.188	960.948	980.721	1353.85
	571.286	962.09	983.318	1355.9
	571.615	962.186	986.216	1356.34
	572.031	962.58	986.458	1358.07
	572.176	963.976	986.514	1358.94
	572.483	968.612	986.545	1359.02
	572.896	969.972	988.932	1359.37
	573.044	973.421	988.989	1360.65
	573.351	974.339	989.567	1361.55
	573.65	974.615	991.647	1361.98
	573.785	975.6	1002.92	1362.85
	574.219	976.333	1003.13	1363.71
	574.306	978.452	1003.32	1365.33
	574.361	979.136	1004.14	1365.88
	575.493	981.73	1004.74	1367.47
	575.829	983.314	1004.84	1367.99
	576.389	983.318	1004.94	1368.14
	577.935	985.307	1005	1368.92
	577.97	986.578	1006.73	1369.1
	578.746	987.18	1016.97	1369.79
	579.324	992.795	1018.12	1370.23
	579.427	993.221	1019.67	1371.42
	580.176	993.573	1022.76	1372.16
	582.19	993.712	1023.61	1372.22
	582.335	994.607	1024.79	1373.26
	582.794	998.399	1026.91	1373.77
	583.333	999.192	1030.68	1374.23
	584.201	1000.12	1031.24	1374.57
	584.621	1000.49	1032.77	1375.16
	584.754	1001.3	1034.28	1375.7
	585.46	1001.43	1036.49	1376.57
	585.938	1003.34	1036.61	1377.45
	586.203	1004.53	1038.63	1377.91
	586.372	1005.8	1040.69	1377.97
	586.806	1006	1042.72	1378.04
	587.38	1007.86	1042.77	1378.91
	588.078	1008.39	1044.73	1379.74
	588.542	1008.68	1045.66	1379.84
	588.82	1009.58	1046.48	1380.21
	588.974	1010.32	1047.35	1380.74
	589.046	1010.69	1049.48	1381.08
	589.162	1012.15	1050.89	1382.19
	589.8	1014.33	1055.23	1382.38
	590	1014.66	1056.5	1382.81
	590.483	1014.86	1056.74	1384.55
	591.11	1015.16	1059.33	1384.69
	591.24	1016.08	1062.14	1385.34
	591.72	1016.13	1065.13	1385.77
	592.014	1016.33	1066.07	1385.99
	592.448	1017.42	1066.88	1387.15
	592.657	1018.04	1067.37	1389.04
	592.866	1018.88	1069.71	1391.93
	593.472	1020.5	1069.91	1392.95
	593.836	1021.77	1071.31	1393.42
	594.184	1023.46	1072.61	1394.35
	594.618	1023.78	1072.79	1395.76
	595.024	1024.16	1073.46	1395.83
	595.628	1026.79	1075.32	1397.13
	596.418	1027.34	1076.43	1397.16
	597.804	1027.57	1076.71	1399.31
	599.12	1028.34	1078.1	1399.41
	599.255	1031.54	1078.18	1399.67
	599.312	1032.59	1078.26	1400.12
	600.05	1033.53	1078.47	1400.17
	600.056	1034.17	1078.59	1400.91
	600.26	1035.16	1078.68	1402.78
	600.339	1036.58	1078.81	1403.65
	600.388	1037.53	1078.98	1403.85
	600.899	1037.99	1079.78	1404.65
	601.37	1039.93	1079.97	1404.71
	601.562	1040.91	1080.3	1405.82
	601.633	1041.67	1082.01	1406.52
	601.738	1041.77	1082.32	1406.89
	601.997	1042.44	1082.61	1408.4
	602.36	1042.61	1082.76	1408.85
	602.431	1044.08	1085.73	1410.68
	603.485	1044.27	1086.02	1411.46
	603.695	1045.92	1087.06	1411.95
	603.733	1046.48	1089.35	1412.69
	604.601	1046.49	1089.63	1412.76
	605.249	1046.86	1091.26	1412.97
	606.337	1049.94	1091.28	1413.19
	606.61	1050.35	1091.76	1414.5
	606.864	1050.57	1095.26	1415.37
	607.205	1051.13	1098.88	1416.35
	607.319	1053.02	1099.91	1417.54
	607.639	1053.9	1100.04	1417.96
	608.257	1054.21	1100.26	1419.16
	608.48	1054.35	1101.58	1420.06
	608.507	1054.38	1102.02	1420.57
	608.537	1054.43	1104.17	1420.97
	608.941	1057.76	1105.43	1421.5
	609.09	1057.85	1106.21	1422.16
	609.375	1058.19	1107.7	1423.09
	609.57	1058.79	1110.99	1423.84
	609.809	1058.8	1111.26	1424.48
	609.88	1059.61	1111.48	1424.56
	610.136	1060.29	1111.99	1425.78
	610.677	1061.16	1112.59	1426.08
	610.784	1061.5	1113.47	1426.18
	611.198	1062.2	1116.61	1426.21
	611.979	1064.37	1117.42	1426.65
	612.22	1065.97	1122.87	1426.87
	612.413	1066.11	1123.7	1427.08
	612.594	1067.35	1125.08	1427.1
	612.847	1067.37	1127.46	1427.52
	613.298	1067.43	1127.76	1428.41
	613.43	1067.6	1128.91	1428.52
	614.1	1067.91	1130.2	1432.02
	615.451	1069.05	1131.6	1432.95
	615.5	1069.45	1131.86	1436.63
	615.827	1072.53	1134.39	1437.42
	616.319	1075	1135.87	1438.35
	616.372	1075.54	1136.02	1438.37
	616.753	1077.65	1138.43	1438.8
	617.622	1077.68	1139.21	1443.05
	617.84	1078.56	1139.81	1445.31
	617.982	1078.62	1142.11	1445.75
	618.514	1078.67	1145.29	1446.31
	618.78	1078.7	1145.33	1446.47
	619.358	1078.73	1145.47	1447.05
	619.435	1080.73	1145.54	1448.35
	619.71	1081.19	1145.66	1448.65
	619.745	1081.29	1145.7	1448.93
	619.792	1082.42	1145.72	1449.22
	620.226	1082.92	1145.82	1451.39
	620.66	1083.01	1147.89	1451.95
	621.094	1084.62	1149.31	1451.96
	621.589	1084.62	1149.6	1453.12
	622.396	1085.39	1153.63	1454.73
	622.455	1087.42	1154.27	1455.73
	622.99	1087.88	1154.29	1455.82
	623.904	1089.47	1157.72	1458.15
	624.394	1090.37	1159.17	1458.77
	624.862	1090.56	1161.86	1458.95
	625.371	1090.57	1162.74	1460.5
	625.708	1090.67	1162.81	1461.76
	625.8	1090.69	1164.13	1462.22
	626.308	1090.94	1164.64	1462.67
	626.736	1091.08	1165.72	1462.95
	627.604	1091.19	1165.96	1463.54
	627.667	1091.23	1166.77	1463.63
	627.984	1091.48	1167.42	1464.1
	628.472	1091.81	1171.88	1464.4
	628.61	1091.83	1172.06	1464.56
	628.906	1092.04	1172.31	1464.84
	629.153	1092.42	1175.31	1465.71
	629.54	1092.89	1175.35	1466.15
	629.774	1093.44	1176.65	1466.44
	630.04	1093.87	1176.88	1469.24
	630.208	1094.1	1177.12	1469.32
	630.232	1094.23	1182.68	1469.71
	630.556	1095.55	1184.71	1470.65
	631.245	1095.75	1185.98	1472.05
	631.41	1096.84	1186.38	1473.34
	631.944	1096.87	1186.74	1474.66
	632.378	1097.46	1187.97	1474.83
	632.694	1097.57	1188.04	1475.34
	632.812	1099.02	1190.29	1475.69
	632.978	1100.45	1190.51	1476.73
	634.115	1100.51	1190.85	1477.19
	634.27	1100.9	1191.38	1478.42
	634.521	1102	1192.22	1478.73
	634.549	1102.43	1193.01	1480.04
	634.845	1102.43	1193.84	1481.88
	635.417	1102.46	1195.78	1484.06
	636.14	1103.07	1196.02	1484.76
	636.285	1103.26	1197.65	1486.11
	636.56	1103.63	1197.96	1487.5
	636.674	1104.2	1199.46	1487.97
	636.798	1104.38	1201.2	1488.43
	637.08	1105.04	1201.51	1488.68
	637.251	1105.16	1202.26	1489.6
	637.587	1105.26	1202.46	1490.78
	637.632	1105.33	1203.21	1492.19
	637.97	1105.87	1203.65	1492.78
	638.021	1106.38	1204.42	1493.24
	638.133	1107.41	1205.83	1493.49
	638.9	1108.54	1206.25	1493.92
	639.175	1110.05	1207.76	1496.86
	639.47	1110.14	1209.14	1498.73
	640.191	1110.31	1209.45	1500.28
	640.36	1111.37	1210.38	1500.43
	641.873	1112.65	1210.5	1500.6
	642.166	1112.89	1213.11	1501.3
	642.24	1113.15	1213.93	1501.91
	642.709	1114.21	1217.56	1501.92
	642.795	1114.22	1220.62	1502.48
	643.229	1115.02	1220.71	1503.88
	643.331	1115.07	1223.19	1504.34
	643.445	1116.61	1224.94	1506.77
	643.53	1116.63	1226.73	1507.3
	643.663	1116.68	1226.96	1507.38
	644.05	1117.69	1227.72	1508.25
	644.382	1117.7	1230.37	1508.56
	644.965	1117.86	1232.39	1509.5
	645.06	1117.95	1232.74	1512.15
	645.833	1117.98	1232.84	1514.65
	646.267	1118.34	1233.79	1514.76
	646.336	1118.7	1234.04	1515.58
	646.357	1119.11	1234.07	1516.46
	646.86	1119.69	1235.37	1516.52
	647.135	1119.79	1237.88	1518.86
	647.569	1122.88	1241.5	1519.33
	647.587	1123.59	1246.16	1519.53
	647.951	1123.64	1249.95	1520.83
	648.003	1124.05	1250.87	1521.2
	648.101	1124.57	1255.11	1522.14
	648.872	1125.7	1256.09	1525.17
	649.22	1125.82	1257.01	1525.88
	649.284	1128.95	1257.67	1528.92
	649.741	1132.69	1261.29	1530.09
	650.831	1132.78	1261.39	1530.38
	651.15	1134.01	1261.4	1532.12
	651.545	1134.55	1261.56	1532.43
	652.394	1136.3	1261.74	1532.9
	652.778	1136.4	1261.88	1533.21
	652.922	1136.51	1261.97	1533.37
	652.95	1136.56	1263.33	1533.42
	653.885	1137.9	1263.64	1533.85
	653.978	1138.12	1264.05	1534.3
	654.08	1139.21	1264.85	1535.24
	654.422	1139.22	1265.08	1536.89
	655.75	1140.03	1265.36	1537.33
	655.816	1144.39	1266.34	1537.76
	656.684	1145.12	1269.41	1540.65
	657.478	1145.83	1269.42	1541.15
	658.42	1145.86	1269.72	1541.23
	658.512	1145.87	1271.01	1541.67
	659.61	1145.88	1271.59	1542.26
	659.722	1145.89	1272.11	1543.2
	659.97	1145.89	1273.16	1543.84
	660.69	1146.7	1273.38	1544.7
	662.326	1146.7	1274.44	1546.44
	663.194	1147.24	1275.33	1548.18
	663.628	1147.27	1278.91	1548.61
	663.71	1147.76	1281.45	1548.78
	664.497	1149.67	1283.09	1548.81
	664.511	1150.23	1284.62	1549.37
	664.65	1151.4	1284.96	1549.48
	666.05	1152.11	1285.92	1551.21
	666.233	1152.14	1288.4	1552.3
	667.101	1152.78	1288.63	1552.38
	668.837	1152.87	1289.25	1553.5
	668.98	1154.76	1289.97	1553.75
	669.45	1155.1	1290.89	1554.03
	670.573	1155.38	1292.94	1555.12
	671.441	1156.25	1296.01	1556.42
	672.73	1156.48	1296.17	1557.71
	673.611	1157.41	1296.31	1558.12
	674.913	1157.67	1296.4	1559.58
	674.94	1158.62	1296.45	1559.94
	675.347	1158.66	1296.64	1564.2
	675.401	1158.81	1296.72	1565.1
	675.443	1158.85	1299.95	1565.67
	675.88	1161.94	1301.11	1565.87
	676.649	1162.42	1301.15	1565.97
	676.738	1163.86	1301.3	1566.71
	676.82	1167.84	1301.85	1570.81
	677.083	1168.39	1303.39	1572.84
	677.344	1169.17	1303.77	1573.79
	677.951	1172.19	1304.79	1574.1
	678.819	1173.18	1304.85	1574.22
	678.83	1174.09	1307.97	1574.87
	678.9	1174.44	1308.65	1575.03
	679.253	1175.35	1309.29	1575.52
	679.323	1175.45	1310.11	1576.9
	679.635	1175.46	1310.94	1577.42
	680.668	1175.76	1313.04	1577.99
	680.99	1178.2	1314.29	1578.12
	681.858	1179.56	1317.2	1578.7
	681.986	1179.58	1317.91	1580.1
	682.033	1179.77	1318.37	1580.18
	682.434	1179.82	1318.96	1581.16
	684.46	1180.56	1319.27	1581.79
	684.8	1180.77	1319.36	1582.46
	685.33	1180.89	1319.97	1582.62
	685.71	1182.66	1320.43	1582.75
	686.632	1182.73	1320.54	1582.85
	687.066	1184.26	1321.28	1582.9
	687.214	1185.69	1322.17	1583.06
	687.587	1185.72	1322.24	1583.33
	687.644	1187.25	1322.39	1583.85
	688.22	1189.26	1323.83	1583.92
	688.802	1190.1	1324.85	1584.9
	689.236	1190.78	1325.95	1585.77
	689.672	1190.83	1326.09	1585.94
	690.095	1191.62	1326.15	1586.26
	693.284	1192.25	1329.03	1587.2
	697.049	1192.26	1329.91	1588.44
	699.219	1192.64	1331.72	1589.02
	699.75	1192.74	1332.03	1589.89
	700.22	1192.86	1332.27	1590
	700.955	1193.21	1332.33	1591.15
	701.123	1195.56	1332.55	1591.41
	701.627	1197.65	1332.74	1591.58
	701.823	1197.65	1332.9	1592.81
	703.034	1199.65	1333.77	1592.88
	703.54	1200.92	1334.37	1595.15
	704.174	1201.36	1334.68	1596.09
	706.98	1202.25	1336.17	1596.45
	708.719	1203.55	1336.58	1596.79
	709.365	1203.81	1336.73	1597.21
	709.58	1204.49	1338.04	1597.22
	709.883	1205.07	1338.16	1597.86
	710.069	1205.61	1338.28	1599.37
	710.151	1206.16	1338.55	1599.39
	710.489	1209.49	1338.58	1599.83
	710.938	1209.71	1338.6	1599.83
	711.214	1210.01	1340.28	1601.71
	711.45	1210.95	1344.03	1602
	712.123	1211.35	1344.8	1602.13
	712.862	1214.12	1345.91	1602.53
	713.33	1214.38	1346.44	1603.73
	713.542	1215.19	1346.98	1604.14
	714.26	1216.37	1347.18	1605.04
	714.41	1216.39	1347.72	1605.92
	715.089	1216.53	1349.16	1606.34
	715.67	1217.56	1349.18	1606.77
	715.712	1217.66	1350.63	1608.94
	716.146	1217.97	1352.06	1609.38
	717.882	1218.24	1352.36	1610.68
	718.24	1220.41	1352.68	1611.07
	718.332	1220.71	1354.17	1611.55
	718.361	1220.92	1354.74	1612.79
	720.052	1222.22	1356.19	1612.85
	722.227	1222.65	1357.45	1613.88
	722.287	1222.66	1358.03	1614.29
	722.722	1222.67	1359.25	1617.19
	723.4	1222.91	1360.47	1617.73
	723.524	1224.22	1360.58	1618.92
	724.826	1225.41	1360.64	1622.14
	725.28	1227.73	1360.89	1622.3
	725.31	1228.23	1361.22	1622.6
	725.694	1228.97	1361.45	1622.77
	726.005	1230.46	1362.23	1623.19
	726.22	1231.28	1364.58	1623.37
	726.275	1231.73	1364.63	1624.13
	726.95	1232.17	1364.97	1624.64
	726.997	1232.22	1366.32	1625.11
	727.248	1232.74	1366.86	1625.86
	727.431	1232.78	1369.45	1626.3
	728.184	1232.79	1371.75	1626.74
	728.732	1233.3	1373.95	1627.6
	729.005	1233.43	1375.11	1627.92
	729.167	1235.5	1375.37	1629.77
	729.177	1235.84	1377.22	1630.02
	730.035	1235.87	1377.96	1632.6
	732.057	1236.12	1378.81	1633.07
	732.784	1236.31	1379.21	1633.57
	733.25	1237.82	1380.56	1634.55
	733.507	1237.92	1381.42	1634.92
	735.243	1241.56	1382.34	1636.72
	735.677	1241.71	1382.46	1637.62
	735.92	1242.1	1383.12	1637.7
	736.26	1242.12	1383.22	1637.74
	737.413	1242.35	1383.25	1638.45
	737.587	1242.35	1383.85	1638.95
	738.33	1242.99	1387.15	1640.43
	739.35	1243.65	1389.5	1642.43
	742.622	1246.59	1389.73	1642.8
	744.358	1246.92	1391.36	1643.23
	746.529	1247.48	1391.39	1643.34
	746.962	1247.49	1391.47	1643.82
	747.019	1249.62	1391.9	1643.83
	747.494	1250.12	1392.03	1643.87
	748.46	1250.96	1395.13	1647.58
	750.434	1252.09	1396.32	1649.32
	750.556	1252.5	1396.47	1649.74
	750.639	1252.78	1396.84	1650.17
	751.302	1252.99	1396.95	1650.62
	751.363	1254.04	1397.53	1651.04
	751.736	1254.64	1399.49	1654.08
	751.741	1254.8	1400.36	1654.35
	751.838	1258.93	1401.1	1654.51
	752.176	1260.05	1402.22	1658.85
	752.49	1260.18	1403.65	1659.62
	752.604	1261.12	1404.09	1659.72
	753.472	1261.29	1404.11	1659.75
	753.906	1261.29	1405.91	1660.53
	754.34	1261.42	1406.44	1660.68
	754.607	1261.46	1406.81	1663.63
	755.208	1261.54	1407.72	1665.8
	755.21	1261.67	1407.79	1665.83
	755.642	1261.73	1409.91	1666.23
	756.39	1262.07	1412.97	1666.39
	756.406	1263.87	1413.28	1667.01
	756.51	1264.21	1413.78	1667.8
	756.944	1265.49	1413.85	1667.97
	759.2	1266.35	1414.07	1668.4
	759.549	1268.12	1414.22	1670.14
	759.983	1268.71	1415.26	1671.44
	760.16	1269.86	1416.34	1671.45
	760.417	1272.79	1417.25	1671.88
	760.851	1273.62	1418.39	1673.79
	761.719	1274.59	1419.7	1676.6
	761.87	1276.71	1420.57	1677.53
	763.889	1279.08	1420.8	1682.21
	764.34	1279.53	1421.85	1683.32
	764.81	1280.1	1422.06	1683.59
	765.338	1280.14	1424.01	1683.59
	765.625	1282.32	1424.23	1683.71
	766.122	1282.47	1426.4	1684.22
	766.68	1282.99	1426.65	1686.2
	766.927	1283.29	1427.43	1688.77
	767.151	1283.95	1427.45	1688.89
	768.229	1284.22	1427.52	1689.23
	769.097	1284.62	1430.62	1689.81
	769.965	1284.78	1432.3	1690.54
	769.997	1285.01	1433.46	1690.97
	770.399	1285.1	1434.48	1692.04
	770.833	1285.24	1436.49	1693.58
	771.701	1286.06	1439.65	1694.01
	771.886	1286.08	1440.12	1694.44
	771.898	1286.4	1441.31	1695.31
	771.943	1287.33	1441.39	1696.77
	772.3	1288	1443.4	1697.04
	772.57	1288.31	1443.58	1697.66
	773.003	1288.58	1446	1699.06
	773.05	1289.34	1446	1700.52
	773.139	1290.9	1446.43	1700.6
	773.872	1292.11	1449.37	1701.37
	774.179	1292.71	1449.45	1702.06
	775.608	1293.24	1450.21	1702.15
	776.476	1294.49	1450.66	1702.26
	777.793	1296.01	1450.98	1703.28
	777.92	1296.14	1451.39	1705.34
	778.212	1296.27	1451.86	1705.73
	779.08	1296.4	1455.23	1705.9
	779.514	1296.56	1455.73	1707.06
	779.669	1296.57	1455.99	1707.17
	780.382	1299.47	1456.32	1708.77
	780.816	1300.5	1457.14	1716.55
	782.986	1304.19	1458.27	1720.13
	783.42	1304.58	1459.41	1721.79
	783.536	1305.87	1460.74	1722.47
	784	1306.42	1461.61	1723.09
	784.399	1307.69	1464.11	1726.56
	784.434	1307.87	1464.49	1727
	785.156	1307.9	1465.3	1727.43
	786.216	1310.16	1465.94	1728.08
	786.349	1310.67	1466.51	1728.3
	786.458	1310.71	1466.62	1728.71
	789.497	1311.55	1466.84	1729.6
	790.567	1312.23	1467.16	1729.95
	790.799	1312.5	1467.29	1730.04
	791.027	1312.78	1469.82	1730.81
	791.233	1312.85	1470.85	1731.83
	791.49	1313.79	1471.21	1732.76
	791.667	1316.48	1473.12	1733.23
	791.96	1317.06	1473.45	1733.28
	793.304	1317.11	1473.62	1734.38
	793.837	1317.71	1474.8	1736.51
	794.271	1318.42	1474.94	1736.55
	794.75	1320.31	1474.98	1737.44
	794.77	1320.9	1475.09	1739.07
	795.139	1321.3	1475.41	1739.15
	795.24	1321.53	1475.54	1739.32
	797.743	1321.86	1475.84	1739.58
	798.177	1322.86	1477.23	1740.02
	798.212	1324.22	1478.4	1741.32
	798.849	1324.9	1478.42	1743.71
	799.09	1325.7	1479.12	1743.98
	799.128	1326.1	1479.35	1744.46
	799.58	1326.27	1480.04	1744.7
	799.668	1327.55	1480.08	1746.11
	800.347	1328.61	1481.29	1748.68
	801.99	1331.45	1481.33	1749.13
	802.517	1332.03	1482.69	1749.15
	803.385	1332.13	1483.07	1749.57
	804.637	1332.38	1483.16	1750.49
	804.688	1332.47	1483.27	1750.99
	807.87	1332.6	1483.65	1752.17
	808.81	1332.63	1483.66	1753.91
	810.33	1332.63	1484.3	1754.08
	810.67	1334.73	1485.57	1754.29
	810.764	1335.02	1486.37	1754.64
	811.198	1335.39	1487.53	1754.73
	811.632	1338.54	1487.68	1754.77
	811.69	1338.65	1488.4	1761.31
	811.747	1338.72	1488.74	1762.15
	811.887	1338.77	1488.84	1762.59
	815.211	1338.8	1489.07	1762.77
	815.349	1338.84	1489.6	1765.62
	815.538	1340.98	1489.63	1766
	816.84	1341.01	1489.79	1766.06
	817.7	1341.69	1489.83	1766.49
	817.773	1343.75	1490.5	1767.88
	818.64	1346.07	1491.49	1768.34
	819.44	1346.59	1492.18	1768.8
	819.444	1347.9	1492.19	1769.53
	821.181	1349.15	1492.45	1769.96
	821.28	1350.69	1492.65	1769.98
	821.924	1352.24	1493	1770.21
	822.483	1352.49	1493.1	1770.4
	822.899	1353.62	1493.25	1770.66
	822.917	1353.98	1493.83	1772.08
	822.994	1355.21	1495.03	1772.57
	823.351	1355.57	1495.56	1773.02
	823.785	1356.21	1496.62	1773.79
	823.79	1357.16	1497.28	1776.76
	824.653	1359.1	1497.49	1777.66
	824.676	1359.11	1499.28	1777.78
	825.521	1360.54	1499.9	1779.88
	825.66	1361.84	1500.06	1780.04
	825.926	1362.09	1500.14	1780.51
	826.389	1362.15	1500.67	1780.56
	826.455	1362.25	1500.69	1780.97
	827.691	1363.02	1501.14	1781.25
	827.772	1364.39	1501.4	1782.12
	828.125	1364.63	1502.83	1782.75
	828.414	1365.01	1504.41	1784.29
	830.729	1366.28	1506.31	1784.82
	831.597	1366.33	1506.43	1787.06
	832.465	1366.89	1506.91	1787.33
	832.899	1367.14	1507.9	1787.65
	832.909	1369.87	1509.51	1787.99
	835.938	1370.9	1509.57	1788.19
	836.71	1371.45	1510.69	1789.5
	836.838	1371.89	1511.22	1789.93
	837.4	1373.88	1511.54	1790.54
	837.644	1374.35	1511.62	1791.27
	838.108	1374.48	1511.72	1791.61
	838.976	1375.57	1511.79	1792.97
	838.98	1375.66	1511.82	1793.4
	839.41	1376.57	1511.88	1793.61
	839.844	1377.05	1511.89	1794.7
	842.448	1377.17	1511.91	1795.02
	843	1377.54	1511.92	1795.42
	843.75	1377.89	1513.04	1796.89
	843.811	1379.01	1513.49	1797.31
	844.184	1380.64	1513.62	1797.82
	844.618	1381.08	1513.76	1800.35
	845.052	1384.16	1514	1801.22
	845.37	1387.02	1515.37	1801.65
	845.92	1391.62	1516.21	1802.42
	846.675	1393.75	1518.17	1802.95
	847.656	1394.31	1519.35	1803.63
	847.8	1395.64	1519.76	1803.82
	847.958	1396.23	1520.06	1803.91
	848.763	1397.5	1520.64	1804.3
	848.946	1399.37	1520.92	1804.38
	849.73	1401.55	1522.01	1804.69
	851.128	1403.08	1522.11	1804.84
	851.563	1404.43	1522.57	1806.72
	854.167	1404.46	1522.68	1807.73
	854.21	1407.77	1523.1	1808.16
	855.469	1407.78	1524.07	1808.38
	855.77	1407.82	1524.67	1809.58
	856.771	1408.16	1524.91	1809.66
	856.799	1409.45	1525.15	1812.29
	857.45	1410.57	1525.98	1812.5
	858.073	1411.04	1526	1812.82
	858.503	1412.73	1526.25	1814.21
	858.507	1413.77	1526.45	1814.25
	858.609	1415.34	1528.49	1814.41
	858.98	1416.91	1529.09	1814.67
	861.23	1417.35	1529.62	1815.1
	861.472	1419.84	1529.67	1815.33
	861.979	1422.65	1529.73	1816.55
	862.413	1424.12	1530.74	1817
	862.557	1424.75	1532.23	1817.48
	863.281	1426.65	1532.89	1818.19
	865.451	1427.38	1533.18	1818.24
	865.552	1427.61	1534.19	1818.38
	866.38	1427.69	1534.54	1819.29
	867.622	1428.38	1535.24	1819.77
	868.056	1429.55	1536.1	1822.48
	868.141	1430.14	1536.89	1823.36
	868.36	1432.32	1536.95	1823.79
	868.384	1432.35	1537.13	1824.03
	869.19	1432.85	1537.18	1824.5
	869.358	1433.53	1537.6	1825.22
	869.66	1433.6	1537.68	1825.52
	869.792	1436.15	1539.31	1826.26
	869.906	1439.1	1539.36	1826.48
	870.143	1439.61	1540.14	1828.25
	871.824	1440.12	1540.37	1828.72
	872.83	1441.27	1541.73	1830.21
	873.698	1441.51	1542.51	1830.73
	873.764	1441.94	1542.87	1831.52
	874.566	1442.26	1543.08	1832.03
	875.434	1442.93	1543.48	1832.72
	875.828	1444.08	1543.84	1836.2
	875.927	1444.46	1544.56	1836.25
	877.127	1445.87	1544.91	1836.65
	877.17	1446.76	1545.14	1838.08
	877.229	1447.26	1545.25	1838.23
	877.305	1447.51	1545.29	1838.45
	878.038	1448.1	1545.34	1838.54
	878.472	1448.43	1545.4	1839.41
	878.556	1449.89	1545.58	1839.49
	878.906	1450.6	1545.67	1841.15
	879.07	1451.06	1545.91	1842.01
	879.686	1454.28	1546.31	1842.76
	879.96	1454.54	1546.56	1843.42
	880.566	1454.68	1546.64	1844.62
	882.291	1458.18	1546.76	1846.5
	882.378	1458.33	1547.56	1847.14
	883.747	1461.39	1547.76	1848.96
	884.532	1462.48	1547.85	1849.15
	884.549	1462.77	1548.15	1849.22
	885.417	1463.78	1549.02	1849.39
	886.38	1464.54	1549.48	1849.75
	886.719	1464.73	1551.88	1849.83
	886.847	1464.92	1552.25	1852
	888.021	1465.12	1552.3	1853.78
	888.312	1465.64	1552.36	1855.4
	888.455	1466.08	1552.93	1856.77
	888.694	1466.39	1553.62	1857.2
	888.722	1466.44	1554.26	1860.54
	889.618	1467.56	1554.48	1861.83
	891.216	1467.61	1554.73	1861.98
	891.493	1467.98	1555.12	1863.72
	892.044	1468.32	1555.63	1863.85
	892.361	1471	1555.83	1865.02
	892.607	1471.84	1556.61	1865.84
	892.65	1472.04	1557.11	1866.32
	893.229	1472.65	1557.39	1869.36
	893.35	1476.89	1557.53	1872.4
	894.16	1477.69	1557.95	1872.71
	894.63	1478.68	1558.43	1874.57
	894.965	1479.06	1559.11	1875.43
	895.87	1480.31	1559.72	1878.04
	896.076	1482.14	1560.44	1878.24
	897.135	1483.48	1561.33	1878.33
	897.215	1484.09	1561.72	1879.34
	897.92	1484.76	1562.19	1880.2
	898.39	1485.68	1562.5	1880.64
	899.306	1487.45	1563.01	1882.38
	899.74	1487.46	1563.7	1883.01
	899.817	1487.58	1563.93	1883.09
	900.08	1489.4	1564.24	1883.24
	900.193	1490.87	1564.58	1883.25
	900.37	1493.45	1565.44	1884.41
	901.042	1494.02	1566.83	1885.35
	901.63	1495.47	1566.87	1886.76
	902.009	1496.68	1566.88	1887.23
	902.344	1497.18	1566.89	1887.59
	902.643	1497.74	1566.89	1887.68
	903.26	1499	1566.94	1888.45
	904.514	1499.2	1567.14	1888.72
	905.816	1500.43	1568.25	1889.1
	906.528	1501.02	1568.88	1889.28
	906.63	1501.23	1569.4	1889.32
	907.552	1501.27	1569.41	1889.56
	908.42	1501.75	1569.48	1890.5
	908.53	1502.37	1570.12	1891.38
	908.542	1502.93	1570.18	1891.44
	908.566	1503.76	1570.99	1891.78
	910.156	1503.82	1571.91	1891.9
	910.59	1503.87	1572.14	1892.37
	911.458	1503.99	1572.41	1892.8
	911.892	1505.55	1572.44	1893.31
	912.326	1506.9	1572.57	1893.88
	912.763	1507.03	1573.64	1895.18
	913.66	1507.08	1573.96	1897.52
	913.873	1507.95	1574.78	1898
	914.12	1508.93	1575.13	1898.46
	914.836	1509.29	1576.29	1898.7
	915.799	1509.67	1576.99	1899.74
	915.8	1509.68	1577.24	1900.45
	917.101	1511.72	1577.33	1902.24
	917.4	1511.75	1577.55	1903.74
	917.969	1511.78	1578.92	1904.95
	918.837	1511.82	1579.03	1905.38
	919.271	1511.89	1580.97	1905.48
	921.007	1511.96	1581	1905.75
	921.441	1512.62	1582.76	1907.12
	921.643	1514.76	1585.89	1907.34
	922.402	1514.89	1586.78	1907.82
	923.611	1515.65	1587.75	1908.22
	924.045	1516.29	1592.07	1908.42
	924.479	1516.33	1593.93	1908.85
	925.13	1516.33	1594.09	1911.24
	926.215	1516.61	1594.47	1912.33
	926.41	1517.65	1595.47	1913.43
	926.663	1518.64	1595.58	1915.37
	927.951	1518.66	1596.3	1917.37
	928.17	1519.19	1601.26	1917.54
	928.385	1520.04	1603.26	1917.81
	928.819	1520.23	1604.09	1918.12
	928.82	1520.47	1605.23	1922.5
	930.27	1521.03	1605.69	1922.74
	931.424	1521.48	1608.06	1923.38
	931.44	1521.65	1610.54	1923.91
	931.932	1522.05	1610.78	1925.35
	932.291	1523.49	1611.82	1926.54
	932.38	1523.6	1612.34	1927.48
	934.028	1524.07	1616.97	1928.6
	934.896	1525.24	1619.04	1929.25
	936.029	1525.52	1621.32	1929.82
	936.198	1526.14	1621.45	1932.62
	936.59	1527.14	1622.68	1933.26
	938.368	1527.19	1623.15	1934.9
	939.2	1529.18	1624.62	1935.76
	939.236	1529.84	1625.58	1936.2
	940.104	1530.88	1627.34	1936.83
	940.278	1531.41	1627.75	1937.58
	940.39	1531.71	1628.47	1938.45
	940.972	1532.31	1629.4	1938.67
	941.84	1532.37	1630.48	1938.92
	942.708	1532.75	1632.3	1940.1
	943.142	1532.9	1633.46	1940.58
	943.61	1533.42	1633.54	1942.45
	947.049	1533.9	1633.91	1944.79
	947.154	1533.93	1634.89	1947.14
	950.521	1534.76	1636.15	1947.29
	951.389	1536.46	1638.24	1947.6
	951.823	1536.69	1640.75	1947.8
	952.257	1536.71	1640.86	1948.07
	952.45	1537.03	1643.88	1949.01
	952.691	1537.42	1644.05	1949.22
	954.427	1537.64	1645.03	1950.76
	955.295	1537.64	1647.16	1952.75
	955.834	1539.04	1648.11	1953.56
	957.03	1539.18	1650.17	1953.87
	957.276	1539.27	1650.41	1956.03
	957.465	1541.92	1653.53	1956.16
	957.882	1542.75	1654.08	1957.43
	957.899	1542.96	1654.73	1958.15
	958.333	1544.61	1655.5	1959.2
	959.201	1545.14	1655.72	1959.86
	959.635	1545.18	1656.02	1961.37
	960.069	1545.22	1656.4	1962.84
	960.503	1545.35	1660.2	1962.88
	960.678	1545.41	1660.62	1964.7
	960.938	1546.19	1661.46	1964.84
	961.12	1546.2	1664.57	1965.07
	963.108	1546.28	1665.25	1967.45
	964.844	1546.45	1667.97	1968.75
	966.146	1548.51	1670.05	1970.05
	966.233	1549.71	1670.16	1971.35
	966.47	1550.16	1671.28	1972.41
	967.014	1550.31	1672.77	1972.64
	967.882	1550.63	1675.6	1972.88
	968.021	1550.94	1676.14	1973.61
	969.33	1551.3	1677.61	1973.64
	970.92	1552.53	1677.76	1973.81
	971.788	1552.61	1678	1973.92
	972.63	1553.04	1680.98	1975.22
	973.096	1553.51	1681.71	1975.26
	974.04	1554.25	1683.16	1976.13
	974.392	1554.49	1684.71	1977
	974.919	1554.55	1684.9	1977.39
	975.694	1555.36	1686.25	1978.46
	976.128	1555.93	1686.26	1978.5
	978.724	1556.04	1686.57	1980.67
	978.764	1556.36	1686.71	1982.07
	978.977	1557.14	1687.23	1982.38
	979.764	1557.75	1687.24	1983.07
	979.94	1557.97	1687.32	1983.18
	980.035	1558.65	1687.57	1983.9
	980.903	1559.07	1687.58	1984.51
	982.205	1559.1	1689.97	1986.11
	985.27	1559.25	1690.78	1986.98
	986.111	1559.59	1691.08	1989.15
	986.246	1560.08	1691.67	1990.02
	987.34	1560.44	1692	1992.4
	987.413	1560.6	1692.04	1992.62
	989.4	1562.25	1695.71	1993.78
	989.583	1562.27	1696.13	1993.94
	990.017	1562.36	1701.17	1994.51
	990.451	1562.43	1702.88	1994.69
	990.457	1563.04	1705.32	1994.74
	990.816	1563.44	1707.45	1994.79
	992.188	1563.8	1707.75	1996.53
	992.622	1564.06	1709.44	1998.03
	993.056	1564.3	1710.7	1998.7
	993.44	1564.61	1710.75	1999.9
	993.496	1564.66	1711.19	2000
	993.92	1565.67	1711.5	2001.05
	994.358	1565.73	1711.83	2001.83
	995.226	1565.97	1714.12	2002.26
	995.332	1566.37	1715.03	2004.53
	995.66	1566.59	1715.24	2005.64
	996.094	1566.84	1716.62	2005.97
	996.528	1566.87	1718.96	2006.08
	996.962	1566.9	1719.94	2006.76
	997.057	1566.97	1721.02	2006.94
	998.264	1566.99	1721.14	2007.9
	998.37	1567	1726.5	2008.35
	999.132	1568.28	1729.25	2009.12
	999.566	1569.52	1729.93	2010.68
	1000	1571.12	1730.04	2010.79
	1000.97	1571.23	1730.35	2011.71
	1002.13	1571.51	1733.72	2012.57
	1004.34	1571.58	1734.38	2012.59
	1004.89	1571.85	1735.16	2013.02
	1005.02	1572.19	1735.82	2013.45
	1005.64	1572.22	1737.12	2014.54
	1005.8	1573.25	1739.65	2015
	1007.32	1573.27	1740.55	2015.71
	1007.38	1573.34	1741.06	2015.94
	1007.81	1574.18	1741.73	2016.06
	1008.87	1574.27	1742.57	2018.28
	1009.55	1574.28	1744.96	2020.4
	1009.57	1574.44	1746.2	2020.48
	1010.85	1574.56	1746.32	2020.62
	1013.55	1574.58	1747.53	2023
	1014.18	1574.77	1749	2023.9
	1014.76	1575.12	1749.23	2024.31
	1016.93	1575.24	1749.75	2025.2
	1017.79	1575.3	1749.8	2026.04
	1019.53	1575.76	1749.82	2027.34
	1019.97	1575.99	1749.84	2027.61
	1020.83	1576.32	1751.34	2027.64
	1021.27	1576.85	1751.93	2030.45
	1021.33	1576.87	1754.68	2031.61
	1022.71	1577.01	1755.27	2031.85
	1022.87	1577.06	1755.62	2033.23
	1023	1577.27	1756.67	2033.73
	1023.18	1577.51	1756.84	2034.29
	1023.34	1577.97	1757.73	2034.43
	1023.66	1578.45	1759.29	2035.53
	1024.74	1578.7	1761.43	2035.6
	1026.04	1579.24	1763.6	2036.89
	1026.12	1579.27	1766.09	2037.86
	1027.78	1579.35	1766.49	2040.28
	1027.78	1579.78	1769.03	2041.23
	1027.86	1580.31	1770.11	2042.97
	1028.21	1580.34	1771.99	2045.2
	1030.21	1580.73	1775.43	2045.57
	1030.82	1580.98	1775.49	2048.24
	1031.25	1581.4	1775.53	2048.51
	1032.79	1581.71	1777.26	2049.63
	1032.91	1581.79	1778.2	2052.52
	1032.95	1582.24	1781.1	2053.85
	1033.42	1582.26	1781.32	2054.25
	1034.72	1582.61	1782.12	2055.57
	1034.92	1582.88	1782.89	2055.99
	1036.33	1583.08	1784.29	2056.52
	1038.16	1583.13	1784.43	2058.16
	1038.87	1583.3	1784.48	2059.9
	1039.13	1584.05	1785.04	2061.53
	1039.6	1584.49	1787.12	2061.83
	1039.74	1584.76	1788.29	2062.11
	1039.93	1585.69	1793.39	2062.13
	1041.95	1586.11	1794.16	2062.75
	1042.97	1586.72	1794.2	2063.21
	1042.98	1587.1	1794.32	2063.68
	1043.84	1587.91	1795.05	2065.55
	1044.27	1589.21	1796.15	2065.97
	1044.76	1589.69	1797.08	2066.45
	1045.14	1590.13	1797.55	2068.83
	1045.21	1591.08	1797.92	2071.15
	1045.23	1591.13	1802.99	2071.16
	1045.69	1591.57	1803.35	2071.64
	1046.63	1592.81	1803.6	2071.71
	1048.18	1593.03	1804.98	2072.11
	1049.48	1593.19	1807.73	2072.24
	1049.48	1593.32	1809.5	2074.65
	1050.33	1593.69	1809.92	2076.05
	1050.4	1593.74	1816.17	2077.69
	1051.48	1593.79	1821.03	2078.72
	1051.86	1593.85	1823.75	2078.99
	1052.28	1594.11	1824.26	2081
	1052.95	1595.56	1825.48	2081.16
	1054.69	1598.85	1827.74	2082.4
	1055.08	1599.13	1831.19	2084.75
	1055.45	1600.45	1833.37	2089.51
	1055.55	1601.66	1835.35	2090.36
	1056.22	1602	1837.69	2091.15
	1056.42	1602.08	1839.02	2091.7
	1057.1	1604.14	1839.43	2092.79
	1057.29	1604.94	1840.75	2095.98
	1059.01	1605.25	1841	2096.35
	1059.03	1605.88	1841.69	2096.79
	1059.46	1607.18	1843.18	2097.66
	1059.51	1607.67	1844	2097.85
	1059.9	1607.84	1849.37	2098.79
	1060.33	1610.49	1851.41	2099.17
	1060.76	1611.02	1853.78	2099.36
	1063.37	1611.83	1854.33	2099.9
	1063.37	1614.23	1855.96	2101.13
	1064.24	1618.49	1856.36	2102
	1064.67	1619.41	1856.97	2103
	1065.54	1620.88	1861.6	2103.3
	1066.24	1622.75	1862.89	2103.5
	1067.27	1623.03	1865.23	2103.86
	1068.58	1623.06	1865.86	2105.34
	1068.66	1624.96	1866.12	2106.87
	1068.8	1625.32	1867.11	2110.96
	1069.16	1626.16	1871.06	2110.98
	1073.01	1626.24	1871.69	2111.55
	1075.33	1626.62	1873.87	2112.38
	1075.95	1627.07	1875.43	2112.97
	1076.39	1631.9	1875.71	2113.74
	1076.46	1632.36	1879.05	2113.87
	1077.95	1632.46	1879.06	2114.7
	1078.56	1632.52	1881.46	2115.89
	1078.8	1632.55	1886.87	2117.19
	1079.43	1632.62	1887.38	2117.8
	1080.73	1632.9	1889.32	2118.34
	1080.79	1633.12	1889.57	2118.49
	1081.21	1633.31	1891.96	2121.09
	1081.6	1633.83	1892.07	2121.25
	1084.1	1634.08	1892.8	2121.72
	1085.07	1639.45	1894.45	2122.15
	1086.7	1642.04	1894.6	2124.57
	1087.24	1642.12	1895.37	2124.7
	1088.45	1643.33	1896.08	2124.79
	1088.72	1646.59	1897.19	2124.96
	1089.41	1647.27	1897.59	2125.77
	1089.84	1649.19	1899.03	2125.89
	1090	1649.92	1899.29	2126.74
	1090.71	1652.65	1901.69	2128.27
	1091.28	1652.7	1901.82	2128.47
	1091.34	1652.78	1902.25	2128.74
	1091.52	1653.35	1902.32	2130.21
	1095.05	1653.65	1904.57	2130.64
	1095.49	1656.29	1905.42	2131.31
	1095.56	1656.43	1906.1	2131.58
	1095.92	1656.88	1906.16	2132.49
	1097.05	1659.42	1912.14	2134.22
	1097.74	1659.58	1915.27	2134.98
	1100.54	1659.72	1916.77	2135.42
	1101.05	1660.09	1919.43	2140.19
	1102	1660.22	1922.5	2140.91
	1102.28	1660.66	1924.3	2142.36
	1102.43	1662.73	1924.8	2142.49
	1103.3	1663.13	1932.41	2144.66
	1103.88	1663.29	1934.47	2144.97
	1104.6	1664.79	1935.17	2145.59
	1105.9	1665.17	1935.76	2146.27
	1106.5	1665.44	1940.1	2146.7
	1108.07	1666.5	1942.1	2149.28
	1111.11	1667.23	1942.72	2149.31
	1111.13	1667.8	1943.19	2149.81
	1111.98	1669.09	1944.23	2150.27
	1111.99	1669.26	1946.75	2150.28
	1112.09	1672.48	1947.15	2151.68
	1112.76	1672.77	1949.78	2152.15
	1112.85	1672.97	1950.06	2154.27
	1113.71	1675.67	1950.31	2154.52
	1114.08	1675.73	1952.64	2154.95
	1114.15	1675.88	1954.89	2154.95
	1115.02	1675.91	1956.16	2156.03
	1115.36	1676.56	1956.51	2158.23
	1115.39	1676.73	1958.16	2158.47
	1115.67	1676.79	1959.79	2159.28
	1116.32	1677.62	1966.98	2159.29
	1117.62	1678.08	1969.01	2159.72
	1118.34	1679.16	1971.69	2160.1
	1119.79	1679.18	1973.24	2160.16
	1120.64	1679.21	1976.52	2160.57
	1121.48	1679.45	1981.99	2160.99
	1121.53	1679.57	1983.43	2161.89
	1121.96	1680.48	1986.68	2163.85
	1122.16	1681.66	1986.98	2164.5
	1122.52	1682.24	1989.15	2164.93
	1124.13	1682.58	1989.39	2165.36
	1124.51	1682.86	1990.41	2165.8
	1124.57	1683.05	1993.04	2166.66
	1125.22	1683.27	1993.42	2167.12
	1125.58	1683.55	1994.03	2171.01
	1127.07	1684.22	1994.31	2171.88
	1127.18	1684.66	1995.34	2173.61
	1127.99	1687.24	1998.24	2175.78
	1129	1687.3	1999.41	2176.41
	1129.34	1687.51	2000.96	2177.89
	1130.01	1690.57	2004.04	2178.83
	1130.2	1692.07	2005.25	2179.29
	1130.84	1692.36	2005.58	2179.69
	1131.08	1692.71	2007.4	2179.83
	1131.3	1694	2007.62	2180.23
	1131.94	1694.36	2010.31	2180.7
	1131.98	1694.95	2011.42	2183.97
	1133.68	1695.99	2011.51	2184.91
	1134.12	1696.32	2012.16	2186.25
	1134.39	1696.57	2013.86	2186.31
	1134.55	1699.04	2015.39	2186.51
	1134.98	1700.67	2016.44	2186.67
	1135.85	1700.91	2016.75	2186.71
	1136.15	1701.65	2020.23	2186.78
	1137.17	1701.81	2023.3	2188.37
	1137.39	1703.23	2025.47	2189.67
	1138.12	1707.22	2026.04	2190.06
	1139.24	1707.83	2027.57	2191.84
	1141.49	1710.18	2029.6	2192.4
	1144.39	1711.85	2032.08	2194.01
	1144.53	1715.25	2033.41	2194.54
	1144.88	1715.58	2033.97	2194.71
	1145.83	1716.44	2037.58	2196.14
	1145.94	1718.18	2041.13	2197.05
	1147.1	1719.32	2041.47	2197.08
	1147.13	1719.89	2041.99	2197.34
	1147.57	1721.19	2043.53	2198.1
	1147.76	1721.64	2043.61	2198.48
	1148	1722.58	2043.77	2202.16
	1148.24	1723.09	2044.73	2202.23
	1151.72	1723.49	2044.98	2203.16
	1152.37	1724.21	2045.78	2203.16
	1152.66	1724.86	2045.98	2203.49
	1152.78	1727	2046.21	2204.57
	1153.65	1728.4	2049.18	2205.2
	1154.95	1729.63	2049.63	2206.16
	1157.12	1730.32	2049.85	2206.91
	1157.36	1732.05	2050.14	2208.77
	1159.72	1732.28	2050.52	2209.72
	1160.63	1733.06	2051.06	2210.04
	1161.26	1734	2051.67	2210.19
	1161.46	1735.26	2052.25	2210.94
	1161.55	1736.52	2054.25	2211.19
	1161.65	1736.62	2054.83	2211.37
	1162.76	1737.08	2055.99	2212.06
	1164.5	1737.45	2056.19	2213.46
	1165	1739.18	2056.93	2213.85
	1165.61	1739.58	2057.23	2214.4
	1165.8	1741.22	2058.25	2214.84
	1165.81	1741.58	2059.97	2215.8
	1166.23	1742.73	2060.22	2216.14
	1167.97	1743.22	2061.1	2216.74
	1170.57	1745.8	2061.11	2217.76
	1170.62	1746.51	2062.59	2218.75
	1171.42	1746.55	2062.64	2219.18
	1171.44	1747.38	2062.69	2219.55
	1173.18	1748.76	2062.75	2221.35
	1173.43	1749.57	2063.94	2225.02
	1173.77	1749.59	2064.82	2225.63
	1174.05	1750.41	2065.05	2226.56
	1174.91	1751.46	2065.24	2229.17
	1175.35	1752.44	2065.62	2229.38
	1176.24	1754.4	2065.77	2229.61
	1178.38	1754.48	2069.2	2230.07
	1179.98	1755.87	2069.97	2230.78
	1180.12	1759.2	2070.43	2232.08
	1180.56	1759.72	2073.43	2232.18
	1180.99	1760.03	2073.82	2232.6
	1181.42	1760.33	2074.91	2234.06
	1182.73	1762.2	2076.24	2235.36
	1184.71	1762.59	2077.83	2235.68
	1185.33	1762.72	2079.91	2236.98
	1185.6	1763.05	2083.26	2237.33
	1186.11	1764.03	2084.48	2237.41
	1186.63	1765.15	2084.7	2238.22
	1186.63	1765.34	2084.79	2238.74
	1187.07	1766.56	2086.31	2239.85
	1187.84	1766.73	2087.12	2240.14
	1187.93	1770.13	2090.9	2240.66
	1188.37	1773.65	2091.28	2241.18
	1189.24	1774.38	2091.65	2241.55
	1190.66	1775.91	2092.06	2242.48
	1190.97	1776.94	2092.87	2243.06
	1193.1	1777.34	2093.43	2243.42
	1193.14	1777.49	2094.85	2243.89
	1193.45	1778.66	2095.61	2244.35
	1194.24	1779.31	2097.04	2246.23
	1195.02	1779.86	2097.66	2248.7
	1195.02	1781.12	2097.83	2251.74
	1195.68	1781.16	2100.59	2251.84
	1196.95	1782.23	2102.29	2252.78
	1197.92	1782.41	2102.65	2253.04
	1198.4	1783.64	2104.15	2253.38
	1198.79	1784.86	2107.25	2254.18
	1199.65	1785.12	2107.57	2257.05
	1200.09	1786.48	2108.6	2257.81
	1200.52	1789.47	2109.01	2258.4
[truncated: 1,642 more rows]

## Sheet: Fig. 5 b
	Hydroxyproline	Vehicle	NT - MAG - Exomyo I	NT - MAG - Exomyo II	NT - MAG - Exomyo III
	(𝜇g/mg muscle)	22.5093	21.9502	19.076	16.4396
		20.6983	19.5903	20.7692	16.692
		20.6029	21.7004	20.6498	17.6821
		21.2785	18.8831	19.0558	17.0057
		21.6399	18.8354	20.692	17.96
		21.693	20.553	20.0074	18.582
