# Supplementary material for: Magnetic-field-driven targeting of exosomes modulates immune and metabolic changes in dystrophic muscle
Source: Nat Nanotechnol. 2024 Jul 22;19(10):1532–43. doi: 10.1038/s41565-024-01725-y (PMC11486659; doi:10.1038/s41565-024-01725-y)
Supplement: Supplementary file 6 — Source Data for Supplementary Fig. 6. Unprocessed western Blots and/or gels, statistical source data. [file 41565_2024_1725_MOESM6_ESM.xlsx]

## Sheet: Fig. 6
	Hind limbs macrophages
	NT-MAG-Exo myo I			NT-MAG-Exo myo II			NT-MAG-Exo myo III				NT- Exo myo III
	iMAC CFSE+ %			iMAC CFSE+ %			iMAC CFSE+ %				iMAC CFSE+ %
	39.2	33.3	31.2	14.1	15.9	12	16	19.6	16.8		41.4	37.8	39.3
