# Supplementary material for: Magnetic-field-driven targeting of exosomes modulates immune and metabolic changes in dystrophic muscle
Source: Nat Nanotechnol. 2024 Jul 22;19(10):1532–43. doi: 10.1038/s41565-024-01725-y (PMC11486659; doi:10.1038/s41565-024-01725-y)
Supplement: Supplementary file 7 — Unprocessed western Blots and/or gels, statistical source data. [file 41565_2024_1725_MOESM7_ESM.xlsx]

## Sheet: Fig. 1 b
		LOADING ORDER
		1	2	3	4
		10^6 Exo C2C12	10^7 Exo C2C12	10^8 Exo C2C12	10^9 Exo C2C12
CD9									CD81
25 kDa									25 kDa
	25 kDa									25 kDa
										20 kda
	20 kDa
CD63									TSG 101
50-150 kDa									48 kDa
									50 kDa
	100 kDa
	75 kDa
	50 kda
ALIX
100 kDa
	100 kDa
	75 kDa

## Sheet: Fig.1 f
	Annexin I
Cytochalasin D	0 µM	2 µM	5 µM	10 µM	50 µM	100 µM
	14333930	2.05373e+07	46511772	4.79133e+07	6.76779e+07	7.04732e+07
	27474549	66509407	9.5382e+07	7.26597e+07	8.95873e+07	113361569
	38664138	104278441	9.27448e+07	118365946	198564585	240248916		Annexin I
								37 Kda
								37 kDa
								25 kDa
								TOTAL PROTEIN LOADING

## Sheet: Fig. 1 g
FUSION INDEX
GM	DM	DM + 1 x108 EXO C2C12	DM + 1 x108 EXOMyo
20.2	43	41	39.9
24.3	45	33.2	35.4
23.1	40.5	37.3	40
21.4	41.7	37.2	41.3
21	41.2	38.2	37.3
20	42.2	36.9	36.2
22	40.1	41.2	39
25.9	41	44	45.1
23.5	40.5	39.7	41.5
AREA
GM	DM	DM + 1 x108 EXO C2C12	DM + 1 x108 EXOMyo
1031.23	8016.14	7902.12	11963.4
1145.45	7214.19	8236	13395.7
1053.45	10100.1	9768.23	13212.5
1027.06	10363.2	11050.8	14077.2
1172.03	9965.81	8901.87	13231.8
1058.11	9845.99	9999.72	12225.4
1153.37	10582.1	11928.8	13150
1405.72	10385.9	12469.3	12597.4
LENGHT
GM	DM	DM + 1 x108 EXO C2C12	DM + 1 x108 EXOMyo
66.1833	318.315	678.312	734.335
77.425	497.74	701.937	764.758
47.435	586.83	650.283	846.707
50.4925	505.89	793.74	843.047
62.88	322.055	799.992	801.337
50.4425	492.68	801.831	828.715
57.74	396.687	856.973	773.017
60.6955	568.845	643.263	749.023
WIDTH
GM	DM	DM + 1 x108 EXO C2C12	DM + 1 x108 EXOMyo
14.8261	18.0376	17.362	24.0026
10.0957	17.3463	16.827	26.8723
11.4834	17.2486	20.673	28.0258
14.3946	21.1385	21.834	26.4074
11.2346	17.4608	22.748	28.9385
11.3574	19.9247	18.361	28.7039
10.0876	21.8673	18.002	26.0385
13.3586	22.0735	23.081	22.3822

## Sheet: Fig. 1 h
iNOS
MAC mdx	MAC mdx EXO C2C12	MAC mdx EXO myo
0.000396166	0.000232935	2.73142e-05
0.000283806	0.000276494	5.5341e-05
0.000373152	0.000268102	3.77055e-05
0.000427846	0.000305679	2.3216e-05
Cxcl10
MAC mdx	MAC mdx EXO C2C12	MAC mdx EXO myo
0.00592732	0.0061716	0.0021535
0.00927599	0.0073348	0.00330023
0.00897659	0.0079501	0.00329573
0.00720859	0.00683221	0.00229584
Cd86
MAC mdx	MAC mdx EXO C2C12	MAC mdx EXO myo
0.0134787	0.0118369	0.00254363
0.0298548	0.0173849	0.00498265
0.027644	0.0152325	0.00392385
0.0387324	0.0182509	0.00429566
TNF⍺
MAC mdx	MAC mdx EXO C2C12	MAC mdx EXO myo
0.0587044	0.0498742	0.0082985
0.0739078	0.0505738	0.00520883
0.089331	0.0586829	0.0072986
0.0609834	0.043701	0.00899205
Ym1
MAC mdx	MAC mdx EXO C2C12	MAC mdx EXO myo
0.00228701	0.004296	0.0802873
0.00336671	0.00638685	0.0729382
0.00595003	0.00647786	0.0501285
0.00729033	0.00528285	0.0803521
Ccl22
MAC mdx	MAC mdx EXO C2C12	MAC mdx EXO myo
0.0429704	0.0475834	0.0848295
0.034472	0.0406372	0.0664872
0.0400482	0.0398753	0.0732599
0.0537825	0.0431275	0.0954377
