# Supplementary material for: Magnetic-field-driven targeting of exosomes modulates immune and metabolic changes in dystrophic muscle
Source: Nat Nanotechnol. 2024 Jul 22;19(10):1532–43. doi: 10.1038/s41565-024-01725-y (PMC11486659; doi:10.1038/s41565-024-01725-y)
Supplement: Supplementary file 8 — Unprocessed western Blots and/or gels, statistical source data. [file 41565_2024_1725_MOESM8_ESM.xlsx]

## Sheet: Fig. 2 a 
		24 hours		7 days					24 hours		7 days
CFSE %	Exo C2C12						CFSE %	Exo Myo
	I.M.	34.4	33.1	3.8	3.1			I.M.	47.1	40.2	9.1	7.5
	I.V.	1.01	0.99	0.19	0			I.V.	1.68	1.56	0.47	0.33

## Sheet: Fig. 2 b
	CSA
	21 days
	Untreated	Exo C2C12 I.V.	Exo C2C12 I.M.	Exo Myo I.V.	Exo Myo I.M.
	27.969	27.469	26.7241	25.971	27.103
	31.465	31.465	30.3301	27.469	32.295
	37.458	35.96	36.5911	35.96	35.327
	37.958	38.457	38.7583	40.455	38.392
	40.455	41.454	41.9027	40.954	42.574
	44.95	43.452	43.0431	41.454	43.226
	45.449	44.451	44.1276	45.949	45.042
	45.949	48.946	44.3128	49.944	45.296
	46.448	49.445	45.0232	50.943	46.013
	46.948	49.944	45.1959	51.443	46.069
	47.447	52.442	46.051	53.94	47.2
	47.947	56.437	47.8003	58.435	47.796
	48.946	57.436	48.8305	59.933	48.486
	49.445	58.934	48.9789	66.426	49.145
	50.444	60.932	49.0326	68.923	50.3398
	50.943	61.432	49.376	72.419	50.607
	53.441	61.931	50.1512	73.418	51.98
	53.94	62.431	51.2047	73.918	52.029
	54.939	64.428	52.2432	75.916	52.205
	55.938	65.427	53.274	77.913	53.485
	56.437	66.426	54.0802	80.411	54.343
	56.937	67.425	54.5955	84.906	55.82
	57.436	67.924	55.1797	85.405	56.665
	57.936	68.424	55.7448	86.903	56.847
	58.435	68.923	56.3398	87.902	57.348
	58.934	69.423	56.6935	88.402	57.424
	59.434	71.421	57.4255	88.901	57.905
	59.933	72.419	58.0628	89.401	58.038
	60.932	74.417	59.6865	94.395	60.091
	61.432	75.416	60.4322	94.894	60.466
	61.93	76.415	61.4229	98.391	61.28
	61.931	77.414	61.859	98.89	61.347
	62.431	77.913	62.451	101.887	62.507
	62.93	78.912	62.6898	102.386	63.573
	65.427	79.412	63.902	102.886	64.084
	65.927	79.911	64.3484	104.883	64.418
	66.926	80.411	65.1112	105.383	65.501
	67.425	80.91	66.1986	109.378	66.166
	68.424	81.409	66.3693	110.877	67.216
	68.923	81.909	67.4467	111.876	67.735
	69.423	82.408	68.1376	113.873	70.847
	69.922	83.407	68.3176	114.872	70.9431
	70.921	84.906	68.3693	117.369	71.038
	71.421	85.405	68.4826	118.368	71.152
	73.418	85.904	69.5322	118.868	73.493
	74.417	86.404	70.3495	120.366	75.48
	74.917	86.903	72.1964	121.365	76.014
	75.916	87.403	72.4998	122.863	77.316
	76.415	87.902	73.4044	123.363	77.559
	76.914	88.402	74.233	127.858	78.498
	77.414	88.901	74.9431	128.357	78.544
	77.913	89.401	75.6354	130.355	79.611
	78.413	89.9	75.8388	131.354	80.282
	79.412	90.399	77.0168	131.853	80.401
	79.911	90.899	77.6553	132.353	80.662
	80.411	91.398	79.6676	132.852	80.677
	80.91	91.898	80.0668	133.851	80.868
	81.409	92.397	80.2182	134.85	81.239
	81.909	92.897	81.0859	136.348	81.463
	82.408	94.395	81.2674	137.347	82.323
	82.908	94.894	82.448	138.846	82.356
	83.407	95.394	82.4962	139.345	82.809
	83.907	95.893	82.6151	139.844	83.355
	84.406	96.393	83.042	140.344	84.716
	84.906	97.392	83.4026	140.843	84.7817
	85.405	97.891	83.997	141.343	85.149
	85.904	98.391	84.2748	141.842	85.444
	86.404	98.89	84.3123	142.342	85.558
	86.903	99.889	85.3738	143.84	85.844
	87.403	100.388	85.4221	144.339	86.1444
	87.902	101.387	85.952	145.338	87.215
	88.402	101.887	86.8917	145.838	87.425
	89.401	102.386	87.0126	146.337	87.5076
	89.9	102.886	87.1429	146.837	87.633
	90.399	103.385	88.1444	147.336	87.917
	90.899	103.884	88.4532	148.335	88.543
	91.398	104.883	89.2183	148.834	89.227
	91.898	105.383	89.7918	149.334	89.283
	92.897	105.882	90.3311	149.833	89.398
	93.396	106.382	90.3581	150.333	90.093
	93.896	106.881	90.9017	150.832	91.34
	94.395	107.381	91.5971	151.332	91.541
	95.394	108.379	91.6468	152.331	91.576
	95.893	108.879	92.1041	153.329	92.011
	96.393	109.378	93.1556	153.829	92.726
	97.303	110.377	93.3061	155.327	93.216
	97.308	110.877	94.0659	155.827	94.4146
	97.3135	111.376	94.6553	156.326	95.289
	97.314	111.876	94.7661	156.826	95.58
	97.323	112.375	95.305	157.824	96.291
	97.332	112.874	95.4146	158.324	96.679
	97.3397	113.873	96.1426	158.823	97.075
	97.35	114.373	96.155	159.323	97.241
	97.351	114.872	97.2605	159.822	97.262
	97.3621	115.372	97.2839	160.322	98.454
	97.366	115.871	97.7333	160.821	98.516
	97.3667	116.371	97.741	161.82	98.722
	97.368	116.87	98.4214	162.819	98.734
	97.392	117.369	98.477	163.318	98.75
	98.391	117.869	98.57	163.818	98.893
	98.89	118.368	98.9177	164.317	99.319
	99.389	118.868	98.9207	164.817	99.376
	99.793	119.367	99.0306	165.316	99.444
	99.807	119.867	99.292	166.814	99.466
	99.832	120.366	99.308	168.313	99.775
	99.889	120.866	99.342	169.811	99.933
	99.985	121.864	99.35	171.309	100.108
	99.993	122.364	99.9244	171.809	100.563
	100.019	122.863	100.01	172.308	100.713
	100.078	123.363	100.185	172.808	100.854
	100.079	123.862	100.256	173.307	100.901
	100.111	124.861	100.257	173.807	101.066
	100.136	125.361	100.271	174.806	101.135
	100.155	125.86	100.275	175.305	101.229
	100.16	126.359	100.53	176.304	101.249
	100.172	126.859	101.37	176.803	101.268
	100.174	127.858	101.394	177.802	101.29
	100.388	128.357	102.576	178.302	101.311
	100.888	128.857	102.621	178.801	101.548
	101.387	129.356	102.622	179.301	101.684
	101.887	129.856	102.687	179.8	102.219
	102.386	130.355	102.767	180.299	102.336
	102.885	130.854	102.774	180.799	102.392
	102.886	131.354	102.841	181.298	102.42
	103.384	131.853	102.85	181.798	102.524
	103.385	132.353	102.871	182.797	102.578
	103.883	132.852	102.984	183.796	102.614
	103.884	133.851	103.04	184.794	102.701
	104.382	134.351	103.047	185.294	102.704
	104.384	134.85	103.079	185.793	103.001
	104.881	135.349	103.088	186.293	103.134
	104.883	135.849	103.12	186.792	103.233
	105.383	136.348	104.072	187.292	103.365
	105.88	137.347	105.937	188.291	103.478
	105.882	138.346	105.947	188.79	104.792
	106.38	138.846	105.963	189.289	104.886
	106.382	139.345	107.882	192.286	104.923
	106.879	139.844	107.883	192.786	105.205
	106.881	140.843	107.913	193.784	105.681
	107.378	141.343	108.004	194.783	105.7
	107.381	141.842	108.01	195.283	106.394
	107.877	142.342	108.011	195.782	106.507
	107.88	142.841	108.111	196.282	108.173
	108.28	143.341	108.113	196.781	108.218
	108.286	143.84	108.241	197.281	108.426
	109.048	144.339	109.151	197.78	108.499
	109.086	144.839	109.192	198.779	108.516
	109.092	145.338	109.196	199.278	110.117
	109.378	145.838	110.552	199.778	110.417
	109.874	146.337	111.721	200.277	110.435
	109.878	146.837	111.754	200.777	110.45
	110.373	147.836	111.802	201.276	111.032
	110.377	148.335	111.894	203.274	112.123
	110.872	148.834	111.933	205.272	112.404
	110.877	149.334	112.043	205.771	112.416
	111.371	149.833	112.561	206.271	112.86
	111.376	150.333	112.62	206.77	113.169
	111.87	150.832	112.703	207.269	113.236
	111.876	151.332	112.749	207.769	113.867
	112.369	151.831	112.787	208.768	113.946
	112.375	152.331	112.801	209.267	114.152
	112.868	152.83	112.922	210.266	114.17
	112.874	153.329	112.997	210.766	114.363
	113.367	154.328	113.235	212.264	114.509
	113.374	154.828	113.272	212.763	115.347
	113.866	155.327	113.35	213.762	115.371
	113.873	155.827	113.418	214.262	115.416
	114.365	156.326	113.476	215.261	115.704
	114.373	156.826	113.511	216.259	116.138
	114.864	157.824	113.541	216.759	116.187
	114.872	158.324	113.594	217.258	116.32
	115.363	159.323	114.429	217.758	116.345
	115.372	160.322	114.824	218.257	116.841
	115.862	160.821	115.401	218.757	117.251
	115.871	161.321	115.47	219.256	117.835
	116.361	161.82	115.939	220.255	118.028
	116.371	162.319	116.002	220.754	118.452
	116.86	163.318	116.724	221.254	119.474
	116.87	163.818	116.79	221.753	119.475
	117.359	164.317	117.265	222.253	119.585
	117.858	164.817	117.345	222.752	120.34
	117.869	165.316	117.767	224.251	120.491
	118.357	165.816	121.31	224.75	120.636
	118.368	166.315	121.584	225.249	121.05
	118.856	166.814	122.079	226.748	121.091
	119.854	167.813	122.128	228.746	121.217
	119.867	168.313	122.399	229.245	121.815
	120.353	168.812	122.58	231.742	122.069
	120.852	169.312	123.032	232.242	122.408
	120.866	169.811	123.306	232.741	122.74
	121.351	170.311	123.942	233.241	123.217
	121.85	170.81	124.213	233.74	123.275
	121.864	171.309	124.469	234.239	123.688
	122.349	171.809	124.758	235.738	123.902
	123.846	172.308	125.03	237.736	124.802
	123.862	172.808	125.121	238.734	124.83
	124.345	173.307	125.666	240.233	124.965
	125.842	173.807	126.016	241.232	125.084
	125.86	174.306	126.392	241.731	125.128
	126.341	174.806	127.21	242.231	125.255
	126.359	175.305	127.301	243.229	125.748
	126.84	175.804	127.753	245.727	126.217
	126.859	176.304	127.765	246.726	126.612
	127.339	176.803	128.233	247.225	126.875
	127.358	177.303	128.568	247.724	127.15
	128.357	177.802	128.66	249.223	127.402
	128.836	178.302	129.659	249.722	127.43
	128.857	178.801	130.111	251.221	128.249
	129.335	179.301	130.264	252.219	128.399
	129.356	179.8	130.474	253.218	128.422
	129.834	180.299	130.857	253.718	128.556
	129.856	180.799	130.935	254.217	129.044
	130.333	181.298	131.018	254.717	129.219
	130.355	181.798	131.199	255.216	129.63
	130.832	182.297	131.247	255.716	129.902
	130.854	182.797	132.017	256.215	130.079
	131.331	183.296	132.122	257.214	130.177
	131.354	183.796	132.834	257.713	130.58
	131.83	184.295	133.015	258.712	130.936
	131.853	184.794	133.197	259.212	131.522
	132.329	185.294	133.286	260.211	131.734
	132.828	185.793	133.47	260.71	133.114
	132.852	186.293	133.715	261.209	133.255
	133.327	186.792	133.871	261.709	133.306
	133.352	187.292	134.183	262.208	134.032
	133.826	187.791	134.468	264.206	134.098
	133.851	188.291	134.558	264.706	134.724
	134.325	188.79	134.83	266.204	134.942
	134.824	189.289	135.902	266.703	135.016
	135.323	189.789	135.921	267.702	135.469
	135.349	190.288	136.012	269.201	135.718
	135.822	190.788	136.698	269.7	136.176
	135.849	191.287	137.214	270.199	136.26
	136.321	191.787	137.417	271.198	136.617
	136.348	192.286	137.829	271.698	136.804
	136.82	192.786	138.373	273.196	138.103
	136.848	193.285	138.828	273.696	138.181
	137.319	193.784	139.01	274.694	138.213
	138.846	194.284	139.088	275.693	138.331
	139.315	194.783	139.646	276.692	138.758
	139.345	195.283	140.008	277.691	139.287
	139.814	195.782	140.369	278.191	140.121
	139.844	196.282	140.526	278.69	140.666
	140.313	196.781	141.914	279.189	140.747
	140.344	197.281	142.187	279.689	140.835
	140.812	197.78	142.278	280.688	141.227
	140.843	198.279	142.713	281.187	141.463
	141.311	198.779	143.55	283.185	142.03
	141.343	199.278	143.823	283.684	143.016
	141.81	199.778	144.549	284.184	143.392
	141.842	200.277	144.641	284.683	143.522
	142.309	200.777	144.731	285.183	143.562
	142.342	201.276	145.002	286.681	144.21
	143.806	201.776	145.181	287.181	144.674
	143.84	202.275	145.639	287.68	145.301
	144.305	202.774	146.093	288.179	145.344
	144.339	203.274	146.82	288.679	145.662
	144.804	203.773	146.911	289.178	146.922
	144.839	204.273	147.274	290.677	147.854
	145.303	204.772	147.696	291.176	148.009
	145.802	205.272	148.133	292.175	148.765
	145.838	205.771	148.181	292.674	148.893
	146.301	206.271	148.908	293.174	148.931
	146.337	206.77	148.909	293.673	149.058
	146.8	207.269	149.179	294.173	149.293
	146.837	207.769	149.271	295.172	149.397
	147.299	208.268	149.543	297.169	150.277
	148.335	208.768	150.087	297.669	150.388
	149.794	209.767	150.319	298.168	150.753
	149.833	210.266	150.542	298.668	151.148
	150.293	210.766	150.815	299.667	151.445
	150.333	211.265	152.116	300.166	151.732
	150.792	211.764	152.178	300.666	152.102
	150.832	212.264	152.788	301.165	153.724
	151.291	212.763	153.357	301.664	153.822
	151.332	213.263	153.448	303.163	153.881
	151.79	213.762	154.663	304.162	154.013
	151.831	214.262	154.741	305.161	154.092
	152.289	214.761	154.811	305.66	154.366
	152.331	215.261	155.083	306.159	155.233
	152.788	215.76	155.537	306.659	155.377
	153.786	216.259	155.818	307.158	155.593
	153.829	216.759	155.992	307.658	155.66
	154.285	217.258	156.263	308.157	155.686
	154.328	217.758	156.615	308.657	155.704
	155.327	218.257	156.693	311.154	155.799
	155.782	218.757	156.975	312.652	156.543
	155.827	219.256	157.354	313.152	156.798
	156.281	219.756	157.536	313.651	156.93
	156.326	220.255	157.808	314.151	156.975
	156.78	220.754	157.899	314.65	157.004
	156.826	221.254	158.444	315.149	157.146
	157.279	221.753	158.716	316.648	157.218
	157.325	222.253	159.005	317.647	157.255
	157.778	222.752	159.443	318.146	157.312
	157.824	223.252	159.534	319.145	157.314
	158.277	223.751	159.807	320.144	157.372
	158.324	224.251	159.88	320.643	157.568
	158.776	224.75	160.261	321.143	157.934
	158.823	225.249	160.317	321.642	158.042
	159.275	225.749	160.351	322.142	158.322
	159.323	226.248	160.806	323.64	158.352
	159.774	226.748	160.988	324.139	158.562
	159.822	227.247	161.077	324.639	158.659
	160.273	227.747	161.114	326.137	159.193
	160.322	228.246	161.259	327.136	159.314
	160.772	228.746	161.35	327.636	159.898
	160.821	229.245	161.441	328.135	160.264
	161.271	229.744	161.552	328.634	160.43
	161.321	230.244	161.677	330.133	160.446
	161.77	230.743	161.805	330.632	161.399
	161.82	231.243	162.623	331.132	162.318
	162.269	231.742	163.44	331.631	162.818
	162.319	232.242	163.63	332.131	163.317
	162.768	232.741	164.53	332.63	163.817
	162.819	233.241	165.349	333.129	163.857
	163.267	233.74	165.894	333.629	164.111
	163.318	234.239	166.167	335.127	164.318
	163.766	234.739	166.439	335.627	164.818
	163.818	235.238	167.529	336.626	164.935
	164.265	235.738	167.582	337.125	165.474
	164.317	236.237	167.802	338.124	166.316
	164.764	236.737	168.074	339.123	166.815
	164.817	237.236	168.301	339.622	167.315
	165.263	237.736	168.347	340.122	167.814
	165.316	238.235	168.66	340.621	168.314
	165.762	238.734	169.165	341.121	168.813
	165.816	239.234	169.438	343.118	169.018
	166.261	239.733	169.71	343.618	169.247
	167.758	240.233	170.256	344.117	169.813
	167.813	240.732	170.801	344.617	171.199
	168.257	241.232	171.346	345.116	172.017
	168.313	241.731	171.618	346.115	172.122
	169.754	242.231	172.41	346.614	172.834
	169.811	242.73	172.617	347.114	173.197
	170.253	243.229	172.799	347.613	173.47
	170.311	244.228	173.707	348.113	174.015
	170.752	244.728	173.798	348.612	174.286
	171.809	245.227	173.89	349.112	174.715
	172.249	245.727	174.158	349.611	174.871
	172.308	246.226	174.161	350.61	175.468
	173.746	246.726	174.979	351.109	175.558
	173.807	247.225	175.342	352.108	176.183
	174.245	247.724	175.614	352.608	176.83
	175.804	248.723	175.877	353.107	176.902
	176.241	249.223	176.16	353.607	177.012
	176.304	249.722	176.237	354.606	177.698
	176.74	250.222	177.033	355.105	177.921
	176.803	250.721	177.674	355.604	178.417
	177.239	251.221	178.068	356.104	178.829
	177.303	251.72	178.341	356.603	179.214
	178.736	252.219	178.393	357.103	179.828
	178.801	252.719	179.158	357.602	180.088
	180.732	253.218	179.471	358.102	180.373
	180.799	253.718	180.522	358.601	180.646
	181.231	254.217	180.703	359.6	181.01
	181.298	254.717	180.794	360.599	181.526
	181.73	255.216	181.908	361.598	182.008
	181.798	255.716	181.986	362.097	182.369
	182.229	256.215	182.703	362.597	182.713
	182.297	256.714	182.975	363.096	183.187
	183.726	257.214	183.338	363.596	183.278
	183.796	257.713	183.423	364.095	183.55
	184.225	258.213	183.611	365.094	183.914
	184.295	258.712	184.22	365.593	184.641
	184.724	259.212	184.974	366.592	184.731
	184.794	259.711	185.298	367.092	184.823
	185.223	260.211	185.657	367.591	185.549
	185.294	260.71	186.609	368.09	185.639
	185.722	261.209	187.735	369.089	187.002
	185.793	261.709	187.882	369.589	187.181
	186.221	262.208	188.277	370.088	187.325
	186.293	262.708	189.112	371.087	188.643
	186.72	263.207	189.38	371.587	189.835
	186.792	263.707	189.436	372.086	189.865
	187.219	264.206	189.736	372.585	189.94
	188.79	264.706	190.707	373.085	189.976
	189.215	265.704	191.273	373.584	190.685
	189.289	266.204	192.132	374.583	191.195
	189.714	266.703	192.795	375.083	192.133
	189.789	267.203	193.389	375.582	192.588
	190.213	267.702	194.858	376.082	193.036
	191.787	268.202	195.578	376.581	194.756
	192.209	268.701	195.744	377.58	195.573
	192.286	269.201	196.724	378.079	195.799
	193.784	269.7	196.81	378.579	196.711
	194.205	270.199	197.385	379.078	196.734
	195.283	270.699	197.587	379.578	197.638
	195.702	271.198	198.184	380.077	197.886
	196.7	271.698	198.924	380.577	198.375
	196.781	272.197	199.273	381.076	198.765
	197.199	272.697	199.557	381.575	199.654
	197.281	273.196	200.823	382.075	199.658
	198.696	273.696	200.835	382.574	200.023
	198.779	274.195	201.199	383.074	200.387
	199.694	274.694	201.472	383.573	201.221
	199.778	275.194	201.618	384.073	201.679
	200.692	275.693	201.743	384.572	201.745
	200.777	276.193	202.062	386.07	201.854
	201.191	276.692	202.624	386.57	202.346
	201.276	277.192	202.634	388.068	202.366
	201.69	277.691	202.833	388.568	202.47
	201.776	278.191	203.155	389.067	202.939
	202.189	278.69	203.173	389.567	203.341
	202.275	279.189	203.189	390.066	203.564
	202.688	279.689	203.913	391.065	203.628
	202.774	280.188	204.011	391.564	203.698
	203.187	280.688	204.543	392.064	204.165
	203.274	281.187	204.643	393.562	204.182
	203.686	281.687	204.751	394.062	204.225
	203.773	282.186	205.854	394.561	204.881
	204.185	282.686	206.127	395.06	205.201
	204.273	283.185	207.25	397.058	205.82
	204.684	283.684	208.149	397.558	206.093
	204.772	284.184	209.238	398.057	206.911
	205.183	284.683	210.194	399.555	207.696
	205.272	285.183	211.231	400.055	208.274
	207.179	285.682	212.152	401.054	209.133
	207.269	286.182	213.225	401.553	209.909
	208.768	286.681	214.158	402.053	212.908
	209.175	287.181	215.216	402.552	213.181
	209.267	287.68	216.165	403.052	214.271
	210.766	288.179	217.207	403.551	214.543
	211.171	288.679	218.173	404.05	216.179
	211.265	289.178	219.199	404.55	216.319
	211.67	289.678	220.18	405.049	217.542
	211.764	290.177	221.212	405.549	217.815
	212.169	290.677	222.194	406.048	218.087
	212.264	291.176	223.221	406.548	218.116
	212.668	291.676	224.188	407.547	219.178
	212.763	292.175	225.203	408.046	222.788
	213.167	292.674	226.195	408.545	224.357
	214.664	293.174	227.218	409.544	225.448
	214.761	293.673	228.207	410.543	225.663
	217.658	294.173	229.219	411.542	226.741
	217.758	294.672	229.236	412.042	226.811
	218.157	295.172	230.227	413.04	227.083
	220.153	295.671	230.231	413.54	227.818
	221.753	296.171	230.24	414.539	228.992
	222.149	296.67	230.244	415.038	229.537
	223.252	297.169	231.227	415.538	229.615
	224.75	297.669	231.235	416.037	229.975
	225.143	298.168	231.251	417.036	230.693
	225.249	298.668	231.262	417.535	232.263
	226.64	299.167	232.271	418.035	232.536
	226.748	299.667	240.243	419.034	232.808
	228.139	300.166	241.259	419.533	233.354
	230.743	300.666	242.249	420.033	233.899
	231.131	301.165	243.264	420.532	234.444
	233.241	301.664	244.255	421.531	234.716
	233.626	302.164	245.275	422.03	235.005
	233.74	302.663	246.262	422.53	235.534
	234.125	303.163	247.269	423.029	235.807
	234.239	303.662	250.282	424.528	237.988
	235.622	304.661	251.276	425.527	238.261
	235.738	305.161	252.289	426.026	238.806
	236.737	305.66	253.284	426.525	239.317
	237.119	306.159	254.291	427.025	239.351
	238.117	306.659	254.297	427.524	239.677
	238.235	307.158	254.305	428.523	240.441
	239.614	307.658	255.306	429.023	241.114
	239.733	308.157	255.312	429.522	241.259
	240.612	308.657	260.32	430.521	241.805
	240.732	309.156	261.313	431.02	242.077
	243.606	309.656	262.326	431.52	242.35
	243.729	310.155	263.318	432.019	242.552
	244.105	310.654	264.331	433.018	242.623
	244.228	311.154	265.324	433.518	243.44
	244.604	311.653	266.338	434.017	243.63
	244.728	312.153	267.331	435.016	244.53
	245.103	312.652	268.345	435.515	245.349
	245.227	313.152	269.337	436.015	245.894
	245.602	313.651	270.35	436.514	246.167
	245.727	314.151	271.343	437.513	246.439
	246.101	314.65	272.357	438.013	247.529
	246.226	315.149	273.35	438.512	247.582
	246.6	315.649	318.408	439.511	247.802
	246.726	316.148	318.731	440.01	248.074
	247.225	316.648	318.953	441.009	248.254
	247.598	317.147	392.034	441.509	248.301
	247.724	317.647	392.32	442.008	248.347
	247.99	318.146	392.394	443.007	248.66
	248.224	318.646	393.345	443.507	249.165
	248.596	319.145	393.375	444.006	249.267
	248.723	319.644	393.472	444.505	249.438
	248.97	320.144	394.029	445.005	249.71
	249.223	320.643	394.55	445.504	250.256
	249.594	321.143	394.738	446.004	250.801
	249.722	321.642	395.628	447.003	251.346
	249.95	322.142	395.988	447.502	251.618
	250.222	322.641	396.102	448.501	253.799
	250.592	323.141	396.647	449	254.41
	250.721	323.64	397.464	449.5	254.617
	250.93	324.139	397.737	449.999	254.891
	251.221	324.639	400.522	450.998	255.707
	251.59	325.138	400.736	451.498	255.734
	251.72	325.638	401.547	451.997	255.967
	251.91	326.137	401.737	452.497	256.116
	252.219	326.637	401.826	452.996	256.448
	252.588	327.136	402.096	453.495	256.693
	252.719	327.636	402.099	454.494	256.763
	252.89	328.135	403.735	454.994	256.909
	253.218	328.634	404.007	455.493	257.62
	253.586	329.134	405.648	455.993	257.645
	253.718	329.633	406.733	456.492	257.755
	253.87	330.133	407.824	456.992	257.858
	254.217	330.632	408.914	457.99	258.161
	254.584	331.132	409.065	458.49	258.979
	254.717	331.631	410.091	458.989	260.158
	254.85	332.131	410.277	460.987	260.342
	255.216	332.63	410.432	461.986	260.573
	255.582	333.129	411.116	462.485	260.614
	255.716	333.629	411.458	462.985	260.877
	255.83	334.128	424.785	463.484	261.16
	256.215	334.628	424.998	465.482	261.21
	256.58	335.127	425.271	465.982	261.236
	256.714	335.627	427.724	466.481	261.571
	256.81	336.126	427.861	467.48	262.674
	257.214	336.626	428.203	468.978	264.158
	257.578	337.125	428.269	469.977	264.471
	257.713	337.624	428.815	470.477	264.704
	257.79	338.124	442.898	470.976	265.522
	258.213	338.623	442.99	471.475	265.794
	258.576	339.123	443.263	472.474	265.908
	258.712	339.622	484.427	472.974	266.986
	258.77	340.122	484.932	473.473	267.703
	259.212	340.621	484.972	473.973	267.975
	259.574	341.121	485.245	474.472	268.423
	259.711	341.62	485.517	474.972	269.338
	259.75	342.119	504.411	476.47	269.611
	260.211	342.619	504.772	476.969	270.22
	260.572	343.118	505.049	477.469	270.974
	260.71	343.618	507.146	478.468	271.298
	260.73	344.117	507.488	478.967	271.657
	261.209	344.617	507.541	479.467	272.609
	261.57	345.116	507.818	479.966	272.735
	261.709	345.616	512.248	480.965	272.882
	261.71	346.115	512.525	481.464	273.154
	262.208	346.614	512.614	481.964	274.532
	262.568	347.114	516.715	482.963	274.79
	262.69	347.613	516.955	483.462	275.063
	262.708	348.113	517.056	484.461	275.336
	263.207	348.612	519.17	484.96	276.426
	263.566	349.112	519.447	485.46	276.688
	263.67	349.611	519.79	486.459	277.516
	263.707	350.111	520.001	486.958	277.789
	264.206	350.61	520.132	487.458	279.97
	264.564	351.109	524.431	488.956	280.641
	264.65	351.609	524.574	490.454	281
	264.706	352.108	524.708	490.954	282.437
	265.205	352.608	525.941	491.453	282.797
	265.562	353.107	526.646	491.953	282.969
	265.63	353.607	528.585	493.95	284.059
	265.704	354.106	528.675	494.45	284.332
	266.204	354.606	529.692	494.949	284.953
	266.56	355.105	529.7	495.449	285.695
	266.61	355.604	530.042	495.948	286.75
	266.703	356.104	531.354	496.448	286.785
	267.203	356.603	531.409	496.947	287.109
	267.558	357.103	531.63	497.447	287.468
	267.59	357.602	531.751	497.946	288.694
	267.702	358.102	532.184	499.444	288.905
	268.202	358.601	532.461	499.944	289.511
	268.556	359.101	532.738	500.443	289.784
	268.57	359.6	535.507	500.943	290.056
	268.701	360.099	535.51	501.442	291.147
	269.201	360.599	538.586	501.942	291.42
	269.55	361.098	539.106	502.94	291.965
	269.554	361.598	543.537	503.939	292.783
	269.7	362.097	543.712	504.439	293.327
	270.199	362.597	543.813	504.938	293.6
	270.53	363.096	544.054	505.438	294.691
	270.552	363.596	545.198	505.937	295.236
	270.699	364.095	545.42	506.936	295.733
	271.51	364.594	545.475	507.935	296.599
	271.698	365.094	549.18	508.934	297.171
	272.197	365.593	549.521	509.433	297.417
	272.697	366.093	549.629	510.432	297.689
	273.196	366.592	549.863	510.932	298.507
	273.696	367.092	550.182	511.93	298.967
	274.195	367.591	550.459	512.929	299.325
	274.694	368.09	554.336	513.429	299.326
	275.194	368.59	554.613	513.928	299.598
	275.693	369.089	554.889	514.927	300.143
	276.193	369.589	555.166	515.427	300.416
	276.692	370.088	555.331	515.926	301.778
	277.192	370.588	555.443	516.925	301.842
	277.691	371.087	555.997	517.924	302.051
	278.191	371.587	556.274	518.423	302.56
	278.69	372.086	556.551	518.923	302.869
	279.189	372.585	556.698	519.422	303.687
	279.689	373.085	557.935	519.922	304.777
	280.188	373.584	558.065	520.421	305.05
	280.688	374.084	558.749	521.42	305.322
	281.187	374.583	559.042	521.919	306.154
	281.687	375.083	564.9	522.419	306.413
	282.186	375.582	565.134	522.918	306.513
	282.686	376.082	565.583	523.917	306.872
	283.185	376.581	565.688	525.415	307.503
	283.684	377.08	565.925	525.915	307.591
	284.184	377.58	565.965	526.414	308.31
	284.683	378.079	566.519	527.913	308.594
	285.183	378.579	566.796	529.91	308.867
	285.682	379.078	569.288	530.909	309.029
	286.182	379.578	569.343	531.908	309.387
	286.681	380.077	569.841	532.408	310.465
	287.181	380.577	570.395	532.907	310.825
	287.68	381.076	570.672	533.906	311.592
	288.179	381.575	573.718	534.405	312.683
	288.679	382.075	573.785	534.905	312.956
	289.178	382.574	574.127	535.404	312.981
	289.678	383.074	574.549	535.904	313.7
	290.177	383.573	575.153	536.903	313.773
	290.677	384.073	575.379	537.902	314.059
	291.176	384.572	575.494	538.9	314.318
	291.676	385.072	575.835	539.899	314.778
	292.175	385.571	576.21	540.898	315.136
	292.674	386.07	577.203	541.398	315.496
	293.174	386.57	579.253	542.896	316.934
	293.673	387.069	579.533	543.395	317.59
	294.173	387.569	580.363	543.895	318.012
	294.672	388.068	580.917	544.394	319.09
	295.172	388.568	581.303	544.894	319.226
	295.671	389.067	581.645	545.393	319.449
	296.171	389.567	582.329	546.892	319.498
	296.67	390.066	582.578	547.391	319.809
	297.169	390.565	583.012	547.89	320.316
	297.669	391.065	583.354	549.389	320.886
	298.168	391.564	583.686	549.888	321.134
	298.668	392.064	583.963	550.388	322.324
	299.167	392.563	584.38	550.887	322.497
	299.667	393.063	584.516	551.387	323.315
	300.166	393.562	585.313	552.385	323.402
	300.666	394.062	585.454	552.885	323.587
	301.165	394.561	585.783	553.384	324.121
	301.664	395.06	585.877	554.883	324.48
	302.164	395.56	585.901	555.382	324.839
	302.663	396.059	586.088	555.882	326.276
	303.163	396.559	586.234	556.88	326.313
	303.662	397.058	586.357	557.38	326.635
	304.162	397.558	586.437	557.879	326.858
	304.661	398.057	586.718	558.379	326.995
	305.161	398.557	587.092	559.378	327.131
	305.66	399.056	587.28	559.877	327.354
	306.159	399.555	587.455	560.876	327.404
	306.659	400.055	587.54	561.875	327.949
	307.158	400.554	587.561	562.374	328.222
	307.658	401.054	587.788	562.874	328.432
	308.157	401.553	587.797	563.373	328.494
	308.657	402.053	588.117	564.872	328.767
	309.156	402.552	588.139	565.371	328.792
	309.656	403.052	588.354	566.869	329.04
	310.155	403.551	588.684	567.868	329.151
	310.654	404.05	588.815	569.866	329.858
	311.154	404.55	588.822	570.865	329.87
	311.653	405.049	589.21	571.364	330.13
	312.153	405.549	589.811	572.363	330.589
	312.652	406.048	590.372	572.863	331.307
	313.152	406.548	590.832	573.362	331.666
	313.651	407.047	590.873	574.361	332.038
	314.151	407.547	591.43	574.86	332.311
	314.65	408.046	591.648	575.36	334.541
	315.149	408.545	591.98	576.359	335.037
	315.649	409.045	592.291	577.358	335.309
	316.148	409.544	593.38	578.357	335.619
	316.648	410.044	593.738	578.856	335.979
	317.147	410.543	593.875	579.855	336.127
	317.647	411.043	594.22	581.853	336.673
	318.146	411.542	594.438	582.352	336.945
	318.646	412.042	594.676	582.852	337.056
	319.145	412.541	595.334	583.351	337.218
	319.644	413.04	595.422	583.85	337.491
	320.144	413.54	595.703	584.35	338.494
	320.643	414.039	595.741	584.849	338.853
	321.143	414.539	595.984	585.349	339.671
	321.642	415.038	596.639	585.848	339.944
	322.142	415.538	596.729	586.348	340.291
	322.641	416.037	597.355	586.847	340.489
	323.141	416.537	597.638	587.347	340.762
	323.64	417.036	597.761	587.846	341.307
	324.139	417.535	598.786	588.345	341.369
	324.639	418.534	599.298	588.845	341.58
	325.138	419.034	599.606	589.344	342.125
	325.638	419.533	599.797	589.844	342.942
	326.137	420.033	600.381	590.843	343.165
	326.637	420.532	600.785	591.342	343.524
	327.136	421.032	601.244	591.842	344.243
	327.636	421.531	601.41	592.341	345.669
	328.634	422.03	601.969	592.84	345.941
	329.134	422.53	602.342	593.839	346.214
	329.633	423.029	602.744	594.339	346.759
	330.133	423.529	603.168	595.338	347.118
	330.632	424.028	604.125	595.837	347.304
	331.132	424.528	604.176	596.337	348.122
	331.631	425.027	604.201	596.836	348.196
	332.131	425.527	604.572	597.335	348.667
	332.63	426.026	604.73	597.835	348.914
	333.129	426.525	604.884	599.333	349.993
	333.629	427.025	605.06	599.833	350.031
	334.128	427.524	605.359	600.332	350.352
	334.628	428.024	605.837	600.832	350.849
	335.127	428.523	605.953	601.331	351.666
	335.627	429.023	606.653	601.83	352.484
	336.126	429.522	606.726	602.829	352.868
	336.626	430.022	607.15	603.329	353.226
	337.125	431.02	607.402	604.827	353.302
	337.624	431.52	607.869	605.826	353.847
	338.124	432.019	608.301	606.325	354.12
	338.623	432.519	608.337	606.825	354.392
	339.123	433.018	608.606	607.324	355.023
	339.622	433.518	608.644	607.824	355.382
	340.122	434.017	609.087	608.323	356.3
	340.621	434.517	609.266	608.823	356.846
	341.121	435.016	609.64	609.822	357.179
	341.62	435.515	610.385	612.319	357.391
	342.619	436.015	610.478	612.818	357.664
	343.118	436.514	610.864	613.318	357.936
	343.618	437.014	611.035	613.817	358.481
	344.117	437.513	611.098	614.317	358.754
	344.617	438.013	611.349	614.816	359.027
	345.116	438.512	611.377	615.815	359.335
	345.616	439.012	611.614	616.314	359.572
	346.115	439.511	612.364	616.814	359.694
	346.614	440.01	612.643	617.313	360.054
	347.114	440.51	613.033	617.813	360.117
	347.613	441.009	613.344	618.312	360.389
	348.113	441.509	613.551	619.81	360.662
	348.612	442.008	613.604	620.31	360.935
	349.112	442.508	613.857	620.809	361.48
	349.611	443.007	614.154	621.309	361.753
	350.111	443.507	614.418	621.808	362.025
	350.61	444.006	614.72	622.308	362.21
	351.109	444.505	614.913	622.807	362.298
	351.609	445.005	615.539	623.307	362.569
	352.108	445.504	615.821	624.305	362.571
	352.608	446.004	616.008	624.805	362.929
	353.107	446.503	616.212	625.304	364.206
	353.607	447.502	616.403	625.804	364.366
	354.106	448.002	616.476	626.803	364.751
	354.606	448.501	616.757	627.302	365.024
	355.105	449	616.851	628.301	365.296
	355.604	449.5	617.11	628.8	365.569
	356.104	449.999	617.467	629.3	365.803
	356.603	450.499	617.597	629.799	366.115
	357.103	450.998	617.744	630.299	366.163
	357.602	451.498	617.807	630.798	366.387
	358.102	451.997	617.9	631.298	366.66
	358.601	452.497	617.971	632.796	366.933
	359.101	452.996	618.11	633.295	368.295
	359.6	453.995	618.346	633.795	368.84
	360.099	454.494	618.427	635.793	369.038
	360.599	454.994	618.515	636.292	369.113
	361.098	455.493	618.668	636.792	369.386
	361.598	455.993	618.886	637.291	369.931
	362.097	456.492	619.13	637.79	370.749
	362.597	456.992	619.281	638.29	371.022
	363.096	457.491	619.718	638.789	372.111
	363.596	457.99	619.935	639.289	372.93
	364.095	458.49	619.958	639.788	372.99
	364.594	458.989	620.236	640.288	373.202
	365.094	459.489	620.295	640.787	373.747
	365.593	459.988	620.497	641.287	374.02
	366.093	460.488	620.685	641.786	374.428
	366.592	460.987	620.778	642.285	374.787
	367.092	461.487	620.789	642.785	374.838
	367.591	461.986	621.066	643.284	375.929
	368.09	462.485	621.116	643.784	376.201
	368.59	462.985	621.534	644.783	376.583
	369.089	463.484	621.677	645.282	376.746
	369.589	463.984	621.999	645.782	378.021
	370.088	464.483	622.047	646.281	378.109
	370.588	464.983	622.251	646.78	378.382
	371.087	465.482	622.906	647.28	379.2
	371.587	465.982	623.154	647.779	379.473
	372.086	466.481	623.308	648.279	380.018
	372.585	466.98	623.431	648.778	380.536
	373.085	467.48	623.761	649.278	381.108
	373.584	467.979	623.958	649.777	381.614
	374.084	468.479	624.135	650.277	381.653
	374.583	468.978	624.245	651.775	381.926
	375.083	469.478	624.417	652.274	381.973
	375.582	469.977	624.541	652.774	382.332
	376.082	470.477	624.691	653.273	382.471
	376.581	470.976	624.862	653.773	382.751
	377.08	471.475	625.174	654.272	383.289
	377.58	471.975	625.542	654.772	383.77
	378.079	472.474	625.731	655.77	383.834
	378.579	472.974	625.834	656.769	384.118
	379.078	473.473	626.484	657.269	384.13
	379.578	473.973	626.694	657.768	384.379
	380.077	474.472	626.941	658.767	384.652
	380.577	474.972	627.144	659.766	384.848
	381.076	475.471	627.314	660.265	384.924
	381.575	475.97	627.797	660.765	385.485
	382.075	476.47	627.985	661.264	385.926
	382.574	476.969	628.368	661.764	386.015
	383.074	477.469	628.509	662.263	386.644
	383.573	477.968	628.708	662.763	386.833
	384.073	478.468	628.85	663.262	386.853
	384.572	478.967	629.294	663.762	387.004
	385.072	479.467	629.618	664.261	387.194
	385.571	479.966	629.83	664.76	387.651
	386.07	480.465	629.882	666.259	388.196
	386.57	480.965	629.971	666.758	388.441
	387.069	481.464	630.043	667.757	388.741
	387.569	481.964	630.453	669.255	389.16
	388.068	482.463	630.481	669.755	389.559
	388.568	482.963	630.669	670.254	390.377
	389.067	483.462	630.931	670.754	390.611
	389.567	483.962	631.131	671.253	390.957
	390.066	484.461	631.384	671.753	391.467
	390.565	484.96	632.248	672.252	391.979
	391.065	485.959	632.612	672.752	392.012
	391.564	486.459	632.791	673.251	393.103
	392.064	486.958	632.991	673.75	394.909
	392.563	487.458	633.381	674.25	395.054
	393.063	487.957	633.941	674.749	395.284
	393.562	488.457	634.052	675.249	397.784
	394.062	488.956	634.082	675.748	398.13
	394.561	489.455	634.108	676.248	398.143
	395.06	489.955	634.346	676.747	398.828
	395.56	490.454	634.767	677.247	399.1
	396.059	490.954	634.907	677.746	399.155
	396.559	491.453	635.143	678.745	399.221
	397.058	491.953	635.442	679.244	399.838
	397.558	492.452	635.495	679.744	400.18
	398.057	492.952	635.843	680.243	400.3
	398.557	493.451	636.612	681.242	409.749
	399.056	493.95	636.797	681.742	410.004
	399.555	494.45	636.893	682.74	412.141
	400.055	494.949	637.16	683.24	412.185
	400.554	495.449	637.255	683.739	412.458
	405.049	495.948	637.302	684.239	412.483
	405.549	496.448	637.56	685.737	413.509
	406.048	496.947	637.768	686.237	414.911
	406.548	497.447	637.833	687.235	415.729
	407.047	497.946	638.145	687.735	416.242
	407.547	498.445	638.318	688.234	416.275
	408.046	498.945	638.655	689.233	416.584
	408.545	499.444	638.842	690.232	417.093
	409.045	499.944	638.968	690.732	418.455
	409.544	500.443	639.219	691.231	418.728
	410.044	501.442	639.252	691.73	419
	410.543	501.942	639.432	692.23	419.546
	411.043	502.441	639.533	692.729	420.001
	411.542	502.94	639.69	693.229	420.343
	412.042	503.44	639.751	693.728	421.368
	412.541	503.939	639.872	694.228	421.726
	413.04	504.439	639.892	694.727	422.052
	413.54	504.938	640.32	695.227	422.394
	414.039	505.438	640.341	696.225	422.544
	414.539	505.937	640.491	696.725	422.735
	415.038	506.437	640.645	697.224	422.817
	415.538	506.936	641.077	697.724	423.077
	416.037	507.435	641.42	698.223	423.908
	416.537	507.935	641.64	698.723	424.18
	417.036	508.434	641.692	699.222	425.816
	417.535	508.934	641.864	699.722	426.152
	418.035	509.433	642.169	700.72	426.836
	418.534	509.933	642.412	701.22	426.906
	419.034	510.432	642.586	701.719	427.178
	419.533	510.932	642.769	702.219	427.179
	420.033	511.431	642.959	702.718	428.887
	420.532	511.93	643.142	703.218	429.633
	421.032	512.43	643.532	703.717	429.911
	421.531	512.929	643.673	704.217	430.995
	422.03	513.429	643.945	704.716	433.329
	422.53	513.928	643.98	705.215	433.449
	423.029	514.428	644.247	705.715	433.671
	423.529	514.927	644.536	706.214	433.722
	424.028	515.427	644.643	707.213	433.994
	424.528	515.926	644.781	707.713	434.013
	425.027	516.425	645.029	708.712	435.084
	425.527	516.925	645.054	709.211	435.379
	426.026	517.424	645.39	709.71	435.902
	426.525	517.924	645.477	710.709	436.405
	427.025	518.423	645.639	711.209	436.448
	427.524	518.923	645.671	711.708	437.088
	428.024	519.422	645.892	712.208	438.084
	428.523	519.922	646.091	712.707	438.356
	429.023	520.421	646.27	713.207	438.628
	429.522	520.92	646.486	713.706	438.797
	430.022	521.919	646.665	715.704	439.719
	430.521	522.419	646.844	716.203	439.823
	431.02	522.918	647.09	717.202	440.264
	431.52	523.418	647.172	718.201	440.537
	432.019	523.917	647.304	718.7	440.81
	432.519	524.417	647.474	719.699	440.847
	433.018	524.916	647.92	720.199	441.082
	433.518	525.415	647.943	720.698	441.355
	434.017	525.915	648.227	721.697	441.873
	434.517	526.414	648.421	722.197	442.173
	435.016	526.914	648.911	722.696	445.716
	435.515	527.413	649.226	723.195	446.534
	436.015	527.913	649.278	723.695	446.657
	436.514	528.912	649.336	724.194	447.079
	437.014	529.411	649.575	724.694	447.341
	437.513	529.91	650.039	725.193	447.897
	438.013	530.41	650.55	725.693	448.024
	438.512	530.909	650.701	726.192	448.366
	439.012	531.409	650.812	726.692	448.708
	439.511	531.908	651.019	727.191	449.26
	440.01	532.408	651.148	727.69	449.391
	440.51	532.907	651.161	728.689	449.533
	441.009	533.407	651.576	729.189	449.733
	441.509	533.906	651.744	729.688	449.806
	442.008	534.405	651.818	730.188	450.075
	442.508	534.905	652.047	730.687	450.078
	445.504	535.404	652.404	731.187	450.624
	446.004	535.904	652.87	731.686	450.758
	446.503	536.403	652.924	732.185	451.168
	447.003	536.903	653.162	732.685	451.441
	447.502	537.402	653.247	733.684	451.441
	448.002	537.902	653.528	734.183	451.783
	448.501	538.401	653.625	734.683	452.125
	449	538.9	653.906	735.182	452.467
	449.5	539.4	654.117	735.682	452.531
	449.999	539.899	654.318	736.181	453.15
	450.499	540.399	654.787	736.68	453.492
	450.998	540.898	654.903	737.18	453.622
	451.498	541.398	655.12	737.679	453.834
	451.997	541.897	655.492	738.678	453.895
	452.497	542.397	655.773	740.177	454.167
	452.996	542.896	656.056	741.175	454.176
	453.495	543.395	656.11	742.174	454.517
	453.995	543.895	656.239	742.674	455.257
	454.494	544.394	656.429	743.173	456.075
	454.994	544.894	656.551	745.171	456.567
	455.493	545.393	657.082	745.67	456.893
	455.993	545.893	657.476	746.17	457.251
	456.492	546.392	658.04	746.669	457.439
	456.992	546.892	658.162	747.668	457.593
	457.491	547.391	658.559	748.168	457.711
	457.99	547.89	658.859	749.167	457.935
	458.49	548.39	658.908	749.666	457.984
	458.989	548.889	659.164	750.165	458.276
	459.489	549.389	659.379	750.665	458.529
	459.988	549.888	659.474	751.164	458.802
	460.488	550.388	659.72	751.664	458.96
	460.987	550.887	659.878	752.163	460.164
	461.487	551.387	660.139	752.663	460.437
	461.986	551.886	660.213	753.162	461.694
	462.485	552.385	660.498	754.161	462.073
	462.985	552.885	660.614	754.66	462.377
	463.484	553.384	661.165	755.16	462.618
	463.984	553.884	661.384	755.659	462.719
	464.483	554.383	661.481	756.159	463.061
	464.983	554.883	661.76	756.658	463.708
	465.482	555.382	661.805	757.158	463.744
	465.982	555.882	662.086	757.657	463.981
	466.481	556.381	662.402	761.153	464.254
	466.98	556.88	662.512	762.152	464.526
	467.48	557.38	662.551	764.15	464.77
	467.979	557.879	662.746	764.649	465.072
	468.479	558.379	662.93	765.648	465.111
	468.978	558.878	663.073	766.148	465.344
	469.478	559.378	663.245	767.147	465.617
	469.977	559.877	663.356	768.645	467.503
	470.477	560.377	663.614	769.144	467.525
	470.976	560.876	663.855	769.644	467.798
	471.475	561.375	663.926	770.643	467.845
	471.975	561.875	664.2	771.142	468.07
	472.474	562.374	664.53	771.642	468.529
	472.974	562.874	664.57	772.141	468.615
	473.473	563.373	665.03	772.64	468.87
	473.973	563.873	665.041	773.639	468.888
	474.472	564.872	665.226	774.139	469.161
	474.972	565.371	665.407	774.638	469.706
	475.471	565.87	665.887	775.637	469.896
	475.97	566.37	666.002	776.636	470.251
	476.47	566.869	666.194	777.135	470.524
	476.969	567.369	666.35	777.635	470.797
	477.469	567.868	666.559	778.134	471.263
	477.968	568.368	666.806	778.634	471.342
	478.468	568.867	666.87	779.133	471.604
	478.967	569.367	666.966	780.132	471.614
	479.467	569.866	667.177	780.632	472.288
	479.966	570.365	667.479	781.131	472.705
	480.465	570.865	667.828	781.63	473.25
	480.965	571.364	668.004	782.13	474.338
	481.464	571.864	668.019	782.629	474.341
	481.964	572.363	668.131	783.129	475.158
	482.463	572.863	668.179	783.628	475.364
	482.963	573.362	668.316	786.125	475.431
	483.462	573.862	668.45	786.625	475.703
	483.962	574.361	668.556	787.624	475.705
	484.461	574.86	668.771	788.123	476.248
	484.96	575.36	668.799	789.122	476.389
	485.46	575.859	668.973	789.622	476.521
	485.959	576.359	669.058	790.62	477.072
	486.459	576.858	669.058	791.12	477.755
	486.958	577.358	669.598	792.119	478.157
	487.458	577.857	669.723	792.618	478.43
	487.957	578.357	669.809	793.118	478.439
	488.457	578.856	670.446	793.617	478.702
	488.956	579.355	670.485	794.117	478.781
	489.455	579.855	670.568	794.616	479.465
	489.955	580.354	670.642	795.115	479.52
	490.454	581.353	670.781	795.615	480.49
	490.954	581.853	670.799	796.114	481.173
	491.453	582.352	670.876	796.614	481.856
	491.953	582.852	670.974	798.112	481.973
	492.452	583.351	671.157	798.612	482.198
	492.952	583.85	671.279	799.111	482.519
	493.451	584.35	671.401	800.11	482.54
	493.95	584.849	671.543	800.609	483.064
	494.45	585.848	671.663	801.608	483.609
	494.949	586.348	671.75	802.108	483.907
	495.449	586.847	671.937	802.607	484.154
	495.948	587.347	671.969	803.107	485.79
	496.448	587.846	672.172	804.105	485.958
	496.947	588.345	672.319	805.104	486.641
	497.447	588.845	672.337	805.604	487.324
	497.946	589.344	672.43	806.103	487.426
	498.445	589.844	672.656	806.603	487.698
	498.945	590.343	672.664	807.102	488.243
	499.444	590.843	672.91	807.602	488.349
	499.944	591.342	673.109	808.6	489.334
	500.443	591.842	673.111	809.1	489.375
	500.943	592.84	673.208	809.599	489.606
	501.442	593.34	673.464	810.099	489.879
	501.942	593.839	673.517	810.598	490.424
	502.441	594.339	673.559	811.098	490.742
	502.94	594.838	673.672	811.597	490.97
	503.44	595.338	674.125	812.596	491.426
	503.939	595.837	674.125	813.095	492.792
	504.439	596.337	674.301	813.595	493.134
	504.938	596.836	674.487	814.094	494.843
	505.438	597.335	674.753	817.091	495.526
	505.937	597.835	675.351	817.59	496.552
	506.437	598.334	675.9	818.09	497.235
	506.936	598.834	676.289	818.589	498.26
	507.435	599.333	676.719	820.088	498.602
	507.935	599.833	677.487	820.587	499.234
	508.434	600.332	678.014	821.087	499.511
	508.934	600.832	678.502	821.586	499.969
	509.433	601.331	679.434	822.085	500.311
	509.933	601.83	679.774	822.585	502.361
	510.432	602.33	680.387	823.584	503.388
	510.932	602.829	680.853	824.083	503.728
	511.431	603.329	681.1	825.082	504.07
	511.93	603.828	681.457	825.582	504.218
	512.929	604.328	682.102	826.081	505.88
	513.429	604.827	682.547	826.58	506.12
	513.928	605.327	683.221	827.08	506.462
	514.428	605.826	683.993	827.579	508.171
	514.927	606.325	684.235	828.079	508.372
	515.427	606.825	684.83	828.578	508.512
	515.926	607.324	685.132	829.577	509.479
	516.425	607.824	685.666	830.077	509.88
	516.925	608.323	686.458	830.576	511.247
	517.424	608.823	686.633	831.075	511.418
	517.924	609.322	687.247	831.575	511.695
	518.423	609.822	687.669	832.074	511.971
	518.923	610.321	687.845	832.574	513.079
	519.422	610.82	688.08	833.073	513.98
	519.922	611.32	688.599	833.573	514.322
	520.421	611.819	689.06	834.072	515.017
	520.92	612.319	689.832	834.572	515.294
	521.42	612.818	689.957	835.071	515.571
	521.919	613.318	690.224	835.57	515.848
	522.419	613.817	690.77	837.069	516.125
	522.918	614.317	691	837.568	516.373
	523.418	614.816	691.375	838.567	517.509
	523.917	615.315	691.613	839.566	518.063
	524.417	615.815	692.097	840.065	518.423
	524.916	616.314	692.533	841.064	518.616
	525.415	616.814	692.882	841.564	518.765
	525.915	617.313	693.451	842.063	519.106
	526.414	617.813	693.835	842.563	520.278
	526.914	618.312	694.378	843.062	521.108
	527.413	618.812	694.881	843.562	521.157
	527.913	619.311	695.271	844.56	521.662
	528.412	619.81	695.514	845.06	521.841
	528.912	620.31	695.988	845.559	522.216
	529.411	620.809	696.379	846.558	522.866
	529.91	621.309	696.694	847.058	523.047
	530.41	621.808	697.246	848.057	523.878
	530.909	622.308	697.658	848.556	525.258
	531.409	622.807	697.904	849.055	525.816
	531.908	623.307	698.079	849.555	526.923
	532.408	623.806	698.872	850.554	527.2
	532.907	624.305	699.299	851.053	527.754
	533.407	624.805	699.561	851.553	528.031
	533.906	625.304	700.088	852.052	528.862
	534.405	625.804	700.699	852.552	529.415
	534.905	626.303	700.957	853.051	530.246
	535.404	626.803	701.473	854.549	530.523
	535.904	627.302	701.81	855.049	530.8
	536.403	627.802	702.121	855.548	531.077
	536.903	628.301	702.503	856.048	532.777
	537.402	628.8	702.998	856.547	533.118
	537.902	629.3	703.284	857.546	533.292
	538.401	629.799	703.643	858.045	533.46
	538.9	630.299	704.057	858.545	533.801
	539.4	630.798	704.729	859.044	533.845
	539.899	631.298	704.956	859.544	534.953
	540.399	631.797	705.282	860.043	535.168
	540.898	632.297	705.803	861.542	535.23
	541.398	632.796	706.281	862.041	535.784
	541.897	633.295	706.739	862.54	536.061
	542.397	633.795	707.203	863.04	536.194
	542.896	634.294	707.359	863.539	536.338
	543.395	634.794	707.749	864.039	536.877
	543.895	635.293	707.988	865.038	537.168
	544.394	635.793	708.395	865.537	537.445
	544.894	636.292	708.788	866.536	537.561
	545.393	636.792	708.814	867.035	537.999
	545.893	637.291	709.281	867.535	538.553
	546.392	637.79	709.853	869.533	539.937
	546.892	638.29	710.186	870.032	540.214
	547.391	638.789	710.552	870.532	540.294
	547.89	639.289	710.773	871.53	540.491
	548.39	639.788	711.033	872.03	540.768
	548.889	640.288	711.271	872.529	542.983
	549.389	640.787	711.587	873.029	543.371
	549.888	641.287	711.944	873.528	545.752
	550.388	641.786	712.317	874.028	546.029
	550.887	642.285	712.64	874.527	546.446
	551.387	642.785	712.83	875.027	546.859
	551.886	643.284	713.162	875.526	547.129
	552.385	643.784	713.393	876.025	547.136
	552.885	644.283	713.775	876.525	547.413
	553.384	644.783	713.878	877.024	547.967
	553.884	645.282	714.351	877.524	548.798
	554.383	645.782	714.488	878.023	551.23
	554.883	646.281	714.932	878.523	551.566
	555.882	646.78	714.938	880.021	551.914
	556.381	647.28	715.046	881.519	552.256
	556.88	647.779	715.365	882.019	552.597
	557.38	648.279	715.393	883.018	552.939
	557.879	648.778	715.549	883.517	553.281
	558.379	649.278	716	884.516	554.306
	558.878	649.777	716.039	886.014	555.673
	559.378	650.277	716.061	886.514	555.72
	559.877	650.776	716.434	887.013	556.827
	560.377	651.275	716.516	888.512	557.381
	560.876	651.775	716.781	889.011	557.658
	561.375	652.274	716.784	890.01	557.723
	561.875	652.774	717.15	890.509	559.774
	562.374	653.273	717.386	891.009	560.15
	562.874	653.773	717.995	891.508	560.457
	563.373	654.272	718.382	892.507	560.704
	563.873	654.772	718.911	893.007	560.981
	564.372	655.271	719.169	893.506	561.482
	564.872	655.77	719.211	894.005	561.812
	565.371	656.27	719.459	894.505	562.365
	565.87	656.769	719.901	895.004	562.643
	566.37	657.269	719.916	896.003	562.919
	566.869	657.768	720.131	896.503	563.191
	567.369	658.268	720.193	897.502	563.533
	567.868	658.767	720.252	899	563.875
	568.368	659.267	720.487	899.499	564.217
	568.867	659.766	720.628	900.498	564.58
	569.367	660.265	720.746	900.998	564.857
	569.866	660.765	720.947	901.497	567.073
	570.365	661.264	721.012	902.496	567.292
	570.865	661.764	721.024	902.995	567.35
	571.364	662.263	721.225	903.994	568.18
	571.864	662.763	721.474	904.494	568.659
	572.363	663.262	721.864	905.493	568.734
	572.863	663.762	722.052	905.992	569.001
	573.362	664.261	722.444	908.489	569.011
	573.862	664.76	722.682	909.488	570.709
	574.361	665.26	722.686	909.988	571.503
	574.86	665.759	722.905	910.487	571.735
	575.36	666.259	723.078	912.485	571.779
	575.859	666.758	723.376	912.984	572.61
	576.359	667.258	723.385	913.484	572.76
	576.858	667.757	723.862	914.483	572.887
	577.358	668.257	724.007	915.981	573.441
	577.857	669.255	724.273	916.48	573.444
	578.357	669.755	724.386	917.479	574.811
	578.856	670.254	724.89	917.979	575.102
	579.355	670.754	724.915	918.978	576.486
	579.855	671.253	725.028	919.477	576.861
	580.354	671.753	725.047	919.977	577.04
	580.854	672.252	725.224	920.476	579.937
	581.353	672.752	725.239	920.975	580.087
	581.853	673.251	725.377	921.974	581.748
	582.352	673.75	725.634	922.474	581.987
	582.852	674.25	725.826	922.973	582.025
	583.351	674.749	725.927	923.473	582.302
	583.85	675.249	726.008	923.972	583.696
	584.35	675.748	726.044	924.472	584.793
	584.849	676.248	726.052	924.971	585.063
	585.349	676.747	726.181	925.47	585.347
	585.848	677.247	726.327	925.97	586.429
	586.348	677.746	726.5	926.469	586.771
	586.847	678.745	726.625	927.468	587.009
	587.347	679.244	726.711	927.968	588.946
	587.846	679.744	726.794	928.467	589.847
	588.345	680.243	726.839	929.466	590.054
	588.845	680.743	726.905	930.465	590.189
	589.344	681.242	727.116	930.964	591.162
	589.844	681.742	727.195	931.464	592.823
	590.343	682.241	727.207	932.463	593.265
	590.843	682.74	727.255	933.462	593.377
	591.342	683.24	727.337	934.46	593.654
	591.842	683.739	727.392	934.96	593.931
	592.341	684.239	727.541	935.959	593.948
	592.84	684.738	727.83	936.458	594.632
	593.34	685.238	727.833	936.958	595.999
	593.839	685.737	728.005	937.457	596.146
	594.339	686.237	728.077	937.957	596.34
	594.838	686.736	728.135	938.456	596.977
	595.338	687.235	728.332	938.955	597.024
	595.837	687.735	728.467	939.455	597.253
	596.337	688.234	728.599	940.454	598.915
	596.836	688.734	728.826	940.953	599.416
	597.335	689.233	728.937	941.453	599.758
	597.835	689.733	729.19	941.952	600.1
	598.334	690.232	729.289	942.452	603.622
	598.834	690.732	729.352	942.951	606.114
	599.333	691.231	729.607	943.45	606.251
	599.833	691.73	729.614	943.95	606.934
	600.332	692.23	729.624	945.948	606.945
	600.832	692.729	729.639	946.447	607.959
	601.331	693.229	729.754	947.945	608.643
	601.83	693.728	729.784	948.944	610.267
	602.33	694.228	729.798	949.943	610.821
	602.829	694.727	729.891	950.443	611.929
	603.329	695.227	729.971	950.942	612.06
	603.828	695.726	730.068	951.941	613.769
	604.328	696.225	730.207	952.44	614.111
	604.827	696.725	730.318	953.939	614.42
	605.327	697.224	730.408	954.438	615.529
	605.826	698.223	730.591	955.437	616.359
	606.325	698.723	730.643	955.937	617.19
	606.825	699.222	730.715	956.436	621.343
	607.324	699.722	730.947	956.935	621.897
	607.824	700.221	731.009	958.434	622.45
	608.323	700.72	731.106	959.433	623.558
	608.823	701.22	731.2	959.932	624.112
	609.322	701.719	731.242	960.432	624.943
	609.822	702.219	731.459	961.93	625.839
	610.321	702.718	731.595	962.429	626.05
	611.32	703.218	731.805	962.929	626.186
	611.819	703.717	731.942	964.427	626.604
	612.319	704.217	732.004	964.927	626.881
	612.818	704.716	732.11	965.925	627.157
	613.318	705.215	732.292	966.425	627.434
	613.817	705.715	732.498	966.924	627.712
	614.317	706.214	732.747	967.424	627.988
	614.816	706.714	732.885	967.923	628.265
	615.315	707.213	733.25	969.422	628.542
	615.815	707.713	733.333	970.92	628.819
	616.314	708.212	733.82	971.419	629.096
	616.814	708.712	733.921	972.418	629.65
	617.313	709.211	734.038	972.918	629.927
	617.813	709.71	734.154	973.417	630.758
	618.312	710.21	734.359	973.917	631.034
	618.812	710.709	734.45	974.416	631.045
	619.311	711.209	734.484	974.915	631.311
	619.81	711.708	735.145	975.415	631.865
	620.31	712.208	735.872	975.914	632.086
	620.809	712.707	736.253	976.414	632.142
	621.309	713.207	736.529	977.413	632.78
	621.808	713.706	738.649	977.912	633.128
	622.308	714.205	738.745	978.911	634.08
	622.807	714.705	738.996	979.41	634.169
	623.307	715.204	739.576	979.91	634.357
	623.806	715.704	739.69	980.409	634.911
	624.305	716.203	739.852	980.909	635.188
	624.805	716.703	740.13	981.908	636.252
	625.304	717.202	740.407	982.407	636.295
	625.804	717.702	740.96	983.905	636.572
	626.303	718.201	742.345	986.403	636.599
	626.803	718.7	742.468	986.902	636.849
	627.302	719.2	742.898	987.402	637.293
	627.802	719.699	743.161	987.901	637.68
	628.301	720.199	744.283	988.4	637.957
	628.8	720.698	744.55	988.9	638.511
	629.3	721.198	744.56	989.399	638.681
	629.799	721.697	745.113	989.899	638.787
	630.299	722.197	745.667	990.398	639.064
	630.798	722.696	747.327	990.898	639.341
	631.298	723.195	747.605	992.396	639.617
	631.797	723.695	757.85	994.394	639.895
	632.297	724.194	758.087	994.893	640.171
	632.796	724.694	758.435	995.393	640.448
	633.295	725.193	758.681	996.392	641.002
	633.795	725.693	758.782	996.891	641.111
	634.294	726.192	759.234	997.89	641.459
	634.794	726.692	759.512	998.389	641.806
	635.293	727.191	759.822	998.889	642.153
	635.793	727.69	760.864	999.388	642.387
	636.292	728.19	761.558	1000.39	642.5
	636.792	728.689	761.905	1001.88	642.664
	637.291	729.189	762.28	1002.38	642.941
	637.79	729.688	762.834	1002.88	643.194
	638.29	730.188	762.947	1003.38	643.494
	638.789	730.687	766.071	1004.38	644.879
	639.289	731.187	766.157	1004.88	645.155
	639.788	731.686	766.433	1005.38	645.624
	640.288	732.185	770.236	1006.38	645.709
	640.787	732.685	770.31	1006.88	645.971
	641.287	733.184	770.583	1007.38	646.318
	641.786	734.183	770.864	1007.88	646.54
	642.285	734.683	771.418	1008.38	646.665
	642.785	735.182	772.666	1008.88	647.012
	643.284	735.682	772.802	1009.38	647.371
	643.784	736.181	773.356	1009.88	647.647
	644.283	736.68	773.633	1010.38	648.053
	644.783	737.18	774.402	1010.88	648.202
	645.282	737.679	774.463	1011.38	648.747
	645.782	738.179	774.74	1012.37	648.755
	646.281	738.678	775.017	1012.87	649.309
	646.78	739.178	775.294	1013.37	649.442
	647.28	739.677	777.178	1013.87	649.586
	647.779	740.177	777.233	1014.37	650.136
	648.279	740.676	777.509	1015.37	650.14
	648.778	741.175	777.526	1015.87	650.83
	649.278	741.675	778.22	1016.37	650.971
	649.777	742.174	778.34	1016.87	651.178
	650.277	742.674	778.567	1017.37	651.525
	650.776	743.173	779.608	1017.87	651.872
	651.275	743.673	779.725	1018.37	652.219
	651.775	744.172	780.002	1018.87	652.355
	652.274	744.672	780.302	1020.37	652.909
	652.774	745.171	782.385	1021.36	653.185
	653.273	745.67	783.324	1021.86	653.26
	653.773	746.17	783.427	1022.36	653.954
	654.272	746.669	784.432	1023.86	654.016
	654.772	747.169	784.815	1024.36	654.293
	655.271	747.668	784.986	1024.86	655.69
	655.77	748.168	785.263	1025.36	656.731
	656.27	748.667	785.508	1025.86	656.785
	656.769	749.167	785.539	1026.86	657.062
	657.269	749.666	785.856	1027.36	657.339
	657.768	750.165	807.196	1027.86	658.169
	658.268	751.164	807.471	1028.36	659.161
	658.767	751.664	807.848	1028.86	659.831
	659.267	752.163	808.337	1029.85	659.855
	659.766	752.663	808.809	1030.35	660.108
	660.265	753.162	809.198	1030.85	660.938
	660.765	753.662	809.596	1031.35	661.591
	661.264	754.161	809.944	1032.35	661.938
	661.764	754.66	810.4	1032.85	662.6
	662.263	755.16	810.496	1033.35	663.708
	662.763	755.659	810.643	1033.85	664.02
	663.262	756.159	811.267	1034.85	665.923
	663.762	756.658	811.766	1035.85	666.103
	664.261	757.158	812.115	1036.35	667.839
	664.76	757.657	812.599	1037.35	668.415
	665.26	758.157	812.956	1038.35	668.533
	665.759	758.656	813.283	1038.84	669.522
	666.259	759.155	813.729	1041.34	670.076
	666.758	759.655	813.912	1041.84	670.615
	667.258	760.154	814.206	1042.84	671.657
	667.757	760.654	814.46	1043.34	672.004
	668.257	761.153	814.975	1044.84	672.351
	668.756	762.152	815.578	1045.34	673.74
	669.255	762.652	815.744	1045.84	673.952
	669.755	763.151	816.023	1046.84	674.433
	670.254	763.65	816.291	1047.34	674.783
	670.754	764.15	816.673	1047.83	675.128
	671.253	764.649	816.884	1048.33	675.822
	671.753	765.149	817.639	1048.83	675.89
	672.252	765.648	817.984	1049.83	676.168
	672.752	766.148	818.346	1050.33	676.444
	673.251	766.647	818.787	1051.33	676.721
	673.75	767.147	819.035	1051.83	676.864
	674.25	768.145	819.295	1052.33	677.211
	674.749	768.645	819.795	1052.83	677.275
	675.249	769.144	820.039	1053.33	677.558
	675.748	769.644	820.706	1053.83	677.905
	676.248	770.143	820.943	1055.83	678.937
	676.747	770.643	821.063	1056.33	680.321
	677.247	771.142	821.368	1056.82	681.723
	677.746	771.642	821.546	1058.32	682.259
	678.245	772.141	821.959	1058.82	683.09
	678.745	772.64	822.308	1059.32	684.751
	679.244	773.14	822.388	1059.82	685.028
	680.243	773.639	822.761	1060.32	685.305
	680.743	774.139	822.93	1060.82	686.966
	681.242	774.638	823.16	1061.32	687.242
	681.742	775.138	823.375	1062.32	687.52
	682.241	775.637	823.51	1062.82	687.797
	682.74	776.137	823.957	1063.32	687.971
	683.24	776.636	824.248	1064.32	688.351
	683.739	777.135	824.405	1064.82	688.904
	684.239	777.635	824.637	1065.32	689.013
	684.738	778.134	825.181	1067.31	690.566
	685.238	778.634	825.442	1067.81	690.842
	685.737	779.133	825.806	1068.81	691.12
	686.237	779.633	826.269	1069.31	691.442
	686.736	780.132	826.769	1070.81	691.673
	687.235	780.632	826.974	1071.31	691.951
	687.735	781.131	827.225	1072.31	692.504
	688.234	781.63	827.446	1073.31	692.781
	688.734	782.13	827.64	1073.81	694.165
	689.233	782.629	827.941	1074.31	695.954
	689.733	783.129	828.349	1074.8	696.301
	690.232	783.628	828.528	1075.8	696.649
	690.732	784.128	828.846	1076.3	698.043
	691.231	784.627	829.153	1076.8	698.732
	691.73	785.127	829.493	1078.3	698.872
	692.23	785.626	830.142	1079.8	699.079
	692.729	786.125	830.317	1080.3	699.149
	693.229	786.625	830.857	1080.8	699.426
	693.728	787.124	831.079	1081.3	699.703
	694.228	787.624	831.521	1081.8	700.811
	694.727	788.123	831.841	1082.8	700.814
	695.227	788.623	832.253	1084.29	701.087
	695.726	789.122	832.66	1084.79	702.202
	696.225	789.622	833.004	1085.29	702.472
	696.725	790.121	833.347	1085.79	702.897
	697.224	790.62	833.61	1086.29	703.244
	697.724	791.12	833.968	1086.79	704.285
	698.223	791.619	834.271	1087.29	704.687
	698.723	792.119	834.295	1087.79	704.964
	699.222	792.618	834.394	1088.29	704.98
	699.722	793.118	834.94	1088.79	705.327
	700.221	793.617	835.212	1089.79	705.518
	700.72	794.117	835.569	1090.29	705.674
	701.22	794.616	835.894	1090.79	705.795
	701.719	795.115	836.568	1091.79	706.072
	702.219	795.615	836.721	1093.78	706.349
	702.718	796.114	837.226	1094.28	707.179
	703.218	796.614	837.517	1094.78	707.456
	703.717	797.113	837.976	1095.28	707.733
	704.217	797.613	838.305	1095.78	707.756
	704.716	798.112	838.484	1096.28	708.103
	705.215	798.612	838.797	1096.78	708.287
	705.715	799.111	838.872	1097.28	708.451
	706.214	799.61	839.035	1097.78	708.563
	706.714	800.11	839.298	1098.28	709.117
	707.213	800.609	839.708	1099.28	709.145
	707.713	801.109	840.032	1099.78	709.394
	708.212	801.608	840.287	1100.28	709.492
	709.211	802.108	840.526	1100.78	709.948
	709.71	802.607	840.805	1101.28	710.186
	710.21	803.107	841.052	1101.77	710.534
	710.709	803.606	841.191	1102.27	710.881
	711.209	804.105	841.43	1102.77	711.056
	711.708	804.605	841.651	1104.27	711.228
	712.208	805.104	841.898	1105.77	711.332
	712.707	805.604	842.062	1107.27	711.61
	713.207	806.103	842.306	1108.27	711.886
	713.706	806.603	842.585	1108.77	712.269
	714.205	807.102	843.047	1109.27	712.441
	714.705	807.602	843.294	1110.27	712.963
	715.204	808.101	843.443	1110.76	713.31
	715.704	808.6	843.613	1111.26	713.548
	716.203	809.1	843.686	1112.26	713.657
	716.703	809.599	843.815	1113.76	713.825
	717.202	810.099	844.339	1114.26	714.101
	717.702	810.598	844.499	1114.76	716.87
	718.7	811.098	844.752	1115.76	717.701
	719.2	811.597	845.064	1116.26	717.822
	719.699	812.097	845.536	1117.26	718.169
	720.199	812.596	845.867	1117.76	718.255
	720.698	813.095	846.095	1118.26	718.532
	721.198	813.595	846.342	1118.76	718.864
	721.697	814.094	846.705	1119.26	721.294
	722.197	814.594	847.06	1119.75	721.301
	722.696	815.593	847.167	1120.25	721.577
	723.195	816.092	847.526	1120.75	721.855
	723.695	816.592	847.667	1121.75	722.131
	724.194	817.091	847.964	1122.25	722.335
	724.694	817.59	848.12	1122.75	722.408
	725.193	818.09	848.391	1123.25	723.516
	725.693	818.589	848.596	1124.75	724.07
	726.192	819.089	848.993	1125.25	724.9
	726.692	819.588	849.414	1125.75	725.455
	727.191	820.088	849.859	1126.75	727.67
	727.69	820.587	850.27	1127.25	727.946
	728.19	821.087	850.486	1127.74	728.223
	728.689	821.586	850.839	1128.24	728.236
	729.189	822.085	851.135	1128.74	729.277
	729.688	822.585	851.559	1130.74	730.991
	730.188	823.084	852.025	1131.24	731.269
	730.687	824.583	852.23	1131.74	731.707
	731.187	825.082	852.604	1132.24	731.822
	731.686	826.081	853.033	1132.74	732.054
	732.185	826.58	853.266	1133.24	732.748
	732.685	827.08	853.362	1134.74	733.095
	733.184	827.579	853.705	1135.24	733.207
	733.684	828.079	854.062	1135.74	733.789
	734.183	828.578	854.25	1136.73	736.806
	734.683	829.078	854.365	1137.23	737.261
	735.182	829.577	854.604	1137.73	737.36
	735.682	830.077	854.813	1138.23	737.914
	736.181	830.576	855.26	1138.73	738.191
	736.68	831.075	855.53	1140.73	738.301
	737.18	831.575	855.897	1141.73	741.079
	737.679	832.074	856.111	1142.73	741.237
	738.179	832.574	856.284	1143.23	741.514
	738.678	833.073	856.547	1143.73	741.773
	739.178	833.573	856.78	1144.23	742.12
	739.677	834.072	857.182	1144.73	743.452
	740.177	834.572	857.342	1145.23	743.856
	740.676	835.071	857.505	1145.72	744.203
	741.175	835.57	857.803	1146.22	745.944
	741.675	836.07	858.215	1147.22	746.221
	742.174	836.569	858.478	1147.72	746.285
	742.674	837.069	858.688	1148.22	746.98
	743.173	837.568	859.171	1148.72	747.052
	743.673	838.068	859.361	1149.22	748.369
	744.172	838.567	859.558	1149.72	748.713
	744.672	839.067	859.922	1150.72	748.715
	745.171	839.566	860.275	1151.72	748.989
	745.67	840.065	860.62	1152.22	749.062
	746.17	840.565	860.833	1152.72	749.82
	746.669	841.064	860.954	1153.22	750.097
	747.169	841.564	861.495	1153.72	750.798
	747.668	842.063	861.799	1154.22	751.205
	748.168	842.563	861.972	1155.21	751.759
	748.667	843.062	862.337	1156.21	752.59
	749.167	843.562	862.585	1157.71	752.866
	749.666	844.061	862.713	1158.71	753.143
	750.165	844.56	862.978	1159.71	753.228
	750.665	845.06	863.202	1160.71	753.921
	751.164	845.559	863.568	1161.21	754.616
	751.664	846.059	864.156	1161.71	754.963
	752.163	846.558	864.306	1162.21	755.082
	752.663	847.058	864.814	1162.71	755.912
	753.162	847.557	865.03	1163.21	756.005
	753.662	848.057	865.262	1164.2	756.699
	754.161	848.556	865.496	1164.7	757.297
	754.66	849.055	865.672	1165.2	757.393
	755.16	849.555	865.78	1165.7	759.476
	755.659	850.054	866.344	1167.7	760.896
	756.159	850.554	866.789	1168.2	761.173
	756.658	851.053	866.943	1168.7	761.45
	757.158	851.553	867.489	1169.2	763.111
	757.657	852.052	867.687	1169.7	763.294
	758.157	852.552	868.047	1170.2	763.942
	758.656	853.051	868.318	1170.7	764.219
	759.155	853.55	868.622	1172.2	764.495
	760.154	854.549	868.762	1173.19	764.682
	760.654	855.049	868.969	1173.69	764.773
	761.153	855.548	869.436	1174.69	765.029
	761.653	856.048	869.766	1175.19	765.05
	762.152	856.547	870.076	1175.69	765.327
	762.652	857.047	870.448	1176.19	765.723
	763.151	858.045	870.805	1177.69	765.88
	763.65	858.545	871.045	1178.19	766.711
	764.15	859.044	871.421	1178.69	767.112
	764.649	859.544	871.754	1180.19	767.542
	765.149	860.043	871.913	1180.69	768.095
	765.648	860.543	872.019	1181.68	768.848
	766.148	861.042	872.652	1182.18	769.48
	766.647	861.542	872.987	1182.68	769.757
	767.147	862.041	873.247	1183.18	770.033
	767.646	862.54	873.898	1184.18	771.625
	768.145	863.539	874.14	1184.68	772.525
	768.645	864.039	874.377	1185.18	773.707
	769.144	864.538	874.62	1185.68	774.055
	769.644	865.038	875.047	1187.68	775.848
	770.143	865.537	875.244	1188.18	776.679
	770.643	866.037	875.717	1189.18	777.787
	771.142	866.536	876.068	1189.68	778.063
	771.642	867.035	876.522	1190.18	778.914
	772.141	867.535	876.933	1191.17	779.171
	772.64	868.534	877.642	1191.67	780.556
	773.14	869.033	877.841	1192.67	781.109
	773.639	869.533	878.183	1193.17	781.691
	774.139	870.032	878.419	1193.67	781.94
	774.638	870.532	878.804	1194.67	782.217
	775.138	871.031	879.216	1195.17	783.601
	775.637	871.53	879.522	1195.67	784.155
	776.137	872.03	879.708	1196.17	786.093
	776.636	872.529	879.93	1196.67	786.202
	777.135	873.029	880.48	1197.67	786.37
	777.635	873.528	880.684	1198.17	786.55
	778.134	874.028	881.076	1199.66	786.897
	778.634	874.527	881.635	1200.66	786.923
	779.133	875.027	881.849	1201.16	787.2
	779.633	875.526	882.008	1202.16	787.244
	780.132	876.025	882.321	1202.66	787.591
	780.632	876.525	882.659	1203.66	787.938
	781.131	877.024	882.981	1205.16	788.031
	781.63	877.524	883.314	1206.66	788.286
	782.13	878.023	883.648	1208.16	788.585
	782.629	878.523	884.2	1208.65	788.633
	783.129	879.022	884.351	1209.65	789.139
	783.628	879.522	884.548	1210.15	789.327
	784.128	880.021	885.051	1211.15	789.416
	784.627	880.52	885.252	1211.65	789.674
	785.127	881.02	885.363	1212.65	789.692
	785.626	881.519	885.592	1213.15	790.247
	786.125	882.019	885.926	1213.65	790.523
	786.625	882.518	886.021	1214.65	790.716
	787.124	883.018	886.204	1215.15	791.062
	787.624	883.517	886.411	1215.65	791.077
	788.123	884.017	886.78	1216.65	791.409
	788.623	884.516	887.007	1217.15	791.907
	789.122	885.015	887.361	1218.64	792.104
	789.622	885.515	887.446	1219.14	792.185
	790.121	886.014	887.647	1219.64	792.451
	790.62	886.514	887.968	1220.64	792.461
	791.12	887.013	888.55	1221.14	792.738
	791.619	888.012	888.837	1221.64	793.016
	792.119	888.512	888.976	1222.64	793.292
	792.618	889.011	889.155	1224.14	794.4
	793.118	889.51	889.409	1224.64	794.881
	793.617	890.01	889.682	1225.64	794.954
	794.117	890.509	889.965	1226.14	795.228
	794.616	891.508	890.279	1226.63	795.231
	795.115	892.008	890.777	1228.13	795.507
	795.615	892.507	891.284	1229.13	795.922
	796.114	893.007	891.657	1230.63	796.269
	796.614	893.506	892.306	1231.63	796.615
	797.113	894.505	892.418	1232.13	797.446
	797.613	895.004	892.942	1232.63	797.658
	798.112	896.003	893.1	1233.13	798.005
	798.612	896.503	893.496	1233.63	798.277
	799.111	897.002	893.761	1234.13	798.352
	799.61	897.502	894.074	1235.62	798.553
	800.11	898.001	894.664	1236.62	799.108
	800.609	898.5	894.835	1237.12	799.384
	801.109	899	895.078	1237.62	799.393
	801.608	899.499	895.189	1238.12	799.741
	802.108	899.999	895.494	1238.62	799.937
	802.607	900.498	895.732	1239.12	800.215
	803.107	900.998	896.117	1240.12	800.435
	803.606	901.497	896.331	1240.62	800.491
	804.105	901.997	896.701	1241.12	800.768
	804.605	902.496	897.24	1242.12	800.782
	805.104	902.995	897.875	1244.12	801.045
	805.604	903.495	898.876	1244.62	801.129
	806.103	903.994	899.141	1245.12	801.322
	806.603	904.494	899.669	1245.61	801.476
	807.102	904.993	900.042	1246.11	801.599
	807.602	905.493	900.469	1246.61	801.822
	808.101	905.992	901.109	1247.11	801.876
	808.6	906.492	902.124	1247.61	802.17
	809.1	906.991	902.806	1249.11	802.43
	809.599	907.49	903.3	1251.61	802.517
	810.099	908.489	903.737	1252.11	802.706
	810.598	908.989	904.465	1252.61	802.864
	811.098	909.488	905.07	1253.11	802.984
	811.597	909.988	905.785	1253.61	803.537
	812.097	910.487	906.162	1254.11	803.558
	812.596	910.987	906.484	1254.6	804.09
	813.095	911.486	906.871	1255.6	805.198
	813.595	911.985	907.344	1256.1	805.294
	814.094	912.485	907.769	1256.6	805.475
	814.594	912.984	908.16	1257.1	805.642
	815.093	913.484	908.496	1257.6	805.752
	815.593	913.983	909.026	1258.1	805.988
	816.092	914.483	909.47	1258.6	806.306
	816.592	914.982	909.789	1259.1	806.683
	817.091	915.482	909.926	1259.6	807.414
	817.59	915.981	910.339	1260.1	808.418
	818.09	916.48	910.706	1260.6	808.765
	818.589	916.98	911.191	1262.6	809.075
	819.089	917.479	911.657	1263.1	809.352
	820.088	917.979	912.098	1263.59	809.459
	820.587	918.478	912.387	1264.59	809.629
	821.087	918.978	912.654	1265.09	809.906
	821.586	919.477	913.033	1266.09	810.183
	822.085	919.977	913.454	1267.59	810.46
	822.585	920.476	913.749	1268.59	810.501
	823.084	920.975	914.233	1270.59	811.013
	823.584	921.475	914.557	1271.09	811.291
	824.083	921.974	915.099	1271.59	811.543
	824.583	922.474	915.501	1272.09	811.889
	825.082	922.973	916.182	1272.58	812.122
	825.582	923.473	916.677	1273.08	812.398
	826.081	923.972	917.115	1274.08	812.583
	826.58	924.472	917.541	1274.58	812.675
	827.08	924.971	917.831	1275.08	813.278
	827.579	925.47	918.676	1275.58	813.506
	828.079	925.97	918.976	1276.58	813.782
	828.578	926.469	919.4	1277.58	813.972
	829.078	926.969	919.683	1278.08	814.319
	829.577	927.468	920.166	1278.58	814.336
	830.077	927.968	920.508	1279.08	814.613
	830.576	928.467	920.924	1279.58	814.89
	831.075	928.967	921.35	1280.58	815.013
	831.575	929.466	921.921	1281.08	815.166
	832.074	929.965	922.348	1282.07	815.444
	832.574	930.465	922.704	1283.07	815.997
	833.073	930.964	923.116	1284.07	816.055
	833.573	931.464	923.398	1284.57	816.275
	834.072	931.963	923.648	1285.07	816.551
	834.572	932.463	924.346	1285.57	816.749
	835.071	933.462	924.668	1286.07	816.828
	835.57	933.961	925.029	1287.07	817.104
	836.07	934.46	925.461	1287.57	817.381
	836.569	934.96	926.29	1288.07	817.658
	837.069	935.459	926.862	1289.07	817.79
	837.568	935.959	927.313	1289.57	817.935
	838.068	936.458	927.62	1290.07	818.212
	838.567	936.958	928.095	1291.06	818.484
	839.067	937.457	928.395	1292.06	818.489
	839.566	938.456	928.776	1292.56	818.766
	840.065	938.955	929.163	1293.06	818.831
	840.565	939.455	929.622	1294.06	819.043
	841.064	939.954	930.143	1295.56	819.32
	841.564	940.454	930.66	1296.06	819.597
	842.063	940.953	931.169	1296.56	819.873
	842.563	941.453	931.602	1297.06	820.151
	843.062	941.952	931.795	1297.56	820.22
	843.562	942.452	932.083	1298.56	820.428
	844.061	942.951	932.35	1299.06	820.567
	844.56	943.45	932.697	1299.55	820.704
	845.06	943.95	933.286	1302.05	820.914
	845.559	944.449	933.546	1302.55	820.981
	846.059	944.949	933.788	1303.55	821.258
	846.558	945.448	934.314	1304.05	821.262
	847.058	945.948	935.143	1304.55	821.535
	847.557	946.447	935.36	1305.55	821.608
	848.057	946.947	935.931	1306.05	821.812
	848.556	947.446	936.222	1306.55	822.089
	849.555	947.945	936.658	1307.55	822.366
	850.054	948.445	937.029	1308.05	822.643
	850.554	948.944	937.656	1309.04	823.196
	851.053	949.444	938.55	1309.54	823.343
	851.553	949.943	938.918	1310.04	823.474
	852.052	950.443	939.525	1310.54	823.691
	852.552	950.942	940.018	1311.54	823.751
	853.051	951.442	940.46	1312.54	824.038
	853.55	951.941	941.014	1314.54	824.305
	854.05	952.44	941.744	1315.54	824.385
	854.549	952.94	942.173	1316.04	824.581
	855.049	953.439	942.728	1316.54	825.079
	855.548	953.939	943.153	1317.53	825.689
	856.048	954.438	943.645	1318.03	825.965
	856.547	954.938	943.939	1318.53	827.163
	857.047	955.437	944.451	1319.53	827.35
	858.045	955.937	944.741	1320.53	827.509
	858.545	956.436	945.267	1321.03	827.856
	859.044	956.935	945.835	1321.53	827.904
	859.544	957.435	946.159	1322.03	828.181
	860.043	957.934	946.497	1322.53	828.202
	860.543	958.434	947.121	1323.03	828.55
	861.042	958.933	947.588	1323.53	828.735
	861.542	959.433	947.925	1324.03	829.011
	862.041	959.932	948.508	1324.53	829.288
	862.54	960.432	949.448	1325.03	829.565
	863.04	960.931	949.75	1325.53	829.842
	863.539	961.43	950.019	1326.03	830.119
	864.039	961.93	950.383	1326.52	830.633
	864.538	962.429	950.551	1327.02	830.672
	865.038	962.929	951.072	1327.52	830.949
	865.537	963.428	951.423	1328.02	830.98
	866.037	963.928	951.705	1328.52	831.503
	866.536	964.427	952.361	1329.52	831.78
	867.035	964.927	952.633	1330.52	832.022
	868.034	965.426	953.128	1331.52	832.057
	868.534	965.925	953.383	1332.52	832.334
	869.033	966.425	953.751	1333.02	832.611
	869.533	966.924	954.076	1333.52	832.888
	870.032	967.424	954.644	1334.02	833.409
	870.532	967.923	954.996	1334.52	834.272
	871.031	968.423	955.284	1335.51	834.451
	871.53	968.922	955.997	1336.01	834.549
	872.03	969.422	956.507	1337.01	834.799
	872.529	969.921	956.922	1337.51	834.826
	873.029	970.42	957.351	1338.01	835.103
	874.028	970.92	957.98	1338.51	835.145
	874.527	971.419	959.036	1340.01	835.38
	875.027	971.919	959.312	1340.51	835.493
	875.526	972.418	959.665	1341.01	835.84
	876.025	972.918	960.254	1342.51	835.934
	877.024	973.417	960.786	1343.01	836.21
	877.524	973.917	961.301	1344.01	836.487
	878.023	974.416	961.713	1344.5	837.041
	878.523	974.915	962.22	1345	837.318
	879.022	975.914	962.73	1345.5	837.594
	879.522	976.414	963.162	1346	837.872
	881.02	976.913	964.084	1346.5	837.923
	881.519	977.413	964.497	1347	838.425
	882.019	977.912	964.872	1347.5	838.616
	882.518	978.412	965.133	1348.5	838.964
	883.018	978.911	965.697	1349	838.979
	883.517	979.41	966.453	1349.5	839.311
	884.017	979.91	966.724	1351	839.533
	884.516	980.409	967.455	1352	839.81
	885.015	980.909	968.291	1352.49	840.006
	885.515	981.408	968.673	1352.99	840.087
	886.014	982.407	969.152	1353.99	840.641
	886.514	983.406	969.958	1354.49	840.699
	887.013	983.905	970.531	1355.49	841.047
	887.513	984.405	970.974	1355.99	841.195
	888.012	984.904	971.403	1356.49	841.472
	888.512	985.404	971.931	1356.99	841.748
	889.011	985.903	972.391	1357.49	842.302
	889.51	986.403	972.709	1357.99	842.579
	890.01	986.902	973.376	1358.49	842.856
	890.509	987.402	973.849	1358.99	843.129
	891.009	987.901	974.683	1359.49	843.822
	891.508	988.9	975.051	1359.99	844.17
	892.008	989.399	975.822	1360.49	844.517
	892.507	989.899	976.867	1362.48	844.794
	893.007	990.398	977.248	1363.48	845.071
	893.506	990.898	977.672	1364.48	845.348
	894.005	991.397	978.161	1364.98	845.625
	894.505	991.897	979.211	1365.48	845.902
	895.004	992.396	980.096	1366.48	846.178
	895.504	992.895	980.548	1366.98	846.455
	896.003	993.395	981.439	1367.48	846.732
	896.503	993.894	982.171	1367.98	847.008
	897.002	994.394	982.548	1368.48	847.286
	897.502	994.893	982.939	1368.98	847.563
	898.001	995.393	983.404	1369.48	848.117
	898.5	995.892	983.816	1369.98	848.67
	899	996.392	984.105	1370.47	848.948
	899.499	996.891	984.294	1370.97	849.224
	899.999	997.39	984.906	1371.97	849.501
	900.498	997.89	985.216	1372.47	850.608
	900.998	998.389	985.856	1372.97	851.993
	901.497	998.889	986.295	1373.47	852.824
	901.997	999.388	986.92	1373.97	853.101
	902.496	999.888	987.404	1374.47	854.485
	902.995	1000.39	987.761	1374.97	854.762
	903.495	1000.89	988.392	1375.47	855.039
	903.994	1001.39	988.944	1376.47	855.593
	904.494	1001.88	989.916	1376.97	857.254
	904.993	1002.38	990.354	1377.97	857.808
	905.493	1003.38	991.207	1378.47	858.085
	905.992	1003.88	991.884	1378.97	858.638
	906.991	1004.38	992.719	1379.96	859.192
	907.49	1004.88	993.634	1380.46	859.469
	907.99	1005.38	994.074	1381.46	859.746
	908.489	1005.88	994.99	1383.96	859.847
	908.989	1006.38	995.498	1384.46	860.022
	909.488	1006.88	996.056	1384.96	860.201
	909.988	1007.38	996.58	1385.46	860.299
	910.487	1007.88	997.166	1385.96	860.853
	910.987	1008.38	997.724	1386.46	861.261
	911.486	1008.88	998.076	1386.96	861.962
	911.985	1009.88	998.358	1387.46	862.238
	912.485	1010.38	999.148	1387.96	862.675
	912.984	1010.88	999.649	1389.45	862.792
	913.484	1011.38	1000.02	1390.95	863.029
	913.983	1011.87	1000.39	1391.45	863.068
	914.483	1012.37	1001	1391.95	863.346
	914.982	1012.87	1001.34	1392.45	863.382
	915.482	1013.37	1002.11	1393.95	863.622
	915.981	1013.87	1002.54	1394.45	863.736
	916.48	1014.87	1003.37	1395.45	864.442
	916.98	1015.37	1003.91	1395.95	864.453
	917.479	1015.87	1004.42	1396.95	864.73
	917.979	1016.37	1004.91	1397.94	865.007
	918.478	1016.87	1005.56	1398.44	865.284
	918.978	1017.37	1006.09	1399.44	865.838
	919.477	1017.87	1006.61	1399.94	866.115
	919.977	1018.37	1007.08	1400.44	866.392
	920.476	1018.87	1008.35	1400.94	866.563
	920.975	1019.37	1008.75	1401.94	866.945
	921.475	1019.87	1009.52	1402.44	867.222
	921.974	1020.37	1009.72	1403.44	867.776
	922.474	1020.86	1010.1	1403.94	868.053
	922.973	1021.36	1010.88	1404.44	868.33
	923.473	1021.86	1011.34	1404.94	868.607
	923.972	1022.36	1011.83	1405.44	868.683
	924.472	1022.86	1012.2	1405.94	869.39
	924.971	1023.36	1012.81	1406.43	869.438
	925.47	1023.86	1013.38	1406.93	869.991
	925.97	1024.36	1013.87	1407.43	870.097
	926.469	1025.36	1014	1407.93	870.268
	926.969	1025.86	1014.18	1408.43	870.545
	927.468	1026.36	1014.73	1409.43	870.822
	928.467	1026.86	1014.84	1410.93	871.099
	928.967	1027.36	1015.5	1411.93	871.376
	929.466	1027.86	1015.51	1413.93	871.864
	929.965	1028.36	1015.74	1414.43	871.929
	930.465	1028.86	1016.01	1414.93	872.207
	930.964	1029.36	1016.35	1415.42	872.571
	931.464	1029.85	1016.36	1415.92	873.037
	931.963	1030.35	1016.82	1416.42	873.313
	932.463	1030.85	1017.18	1416.92	873.591
	932.962	1032.35	1017.7	1417.42	873.985
	933.462	1032.85	1018.13	1417.92	874.338
	933.961	1033.35	1018.35	1418.42	874.691
	934.46	1033.85	1018.88	1418.92	874.698
	934.96	1034.35	1019.36	1420.42	875.044
	935.459	1034.85	1019.9	1421.42	875.252
	935.959	1035.35	1020.12	1421.92	875.529
	936.458	1036.35	1020.42	1422.42	875.75
	936.958	1036.85	1020.89	1423.42	876.082
	937.457	1037.35	1021.44	1424.41	876.104
	937.957	1038.35	1021.78	1424.91	876.457
	938.456	1038.84	1022.01	1425.41	876.636
	938.955	1039.34	1022.37	1425.91	876.811
	939.455	1039.84	1022.88	1426.41	876.913
	939.954	1040.84	1023.36	1426.91	877.164
	940.454	1041.34	1023.73	1427.41	877.19
	940.953	1041.84	1024.37	1427.91	877.518
	941.453	1042.34	1025.15	1428.41	877.872
	942.452	1042.84	1025.7	1430.41	878.298
	942.951	1043.34	1026.19	1431.91	878.575
	943.45	1043.84	1026.58	1432.41	878.578
	943.95	1044.34	1027.2	1432.91	879.128
	944.449	1044.84	1027.59	1433.4	879.285
	944.949	1045.34	1028.53	1433.9	879.406
	945.448	1045.84	1028.7	1434.4	879.992
	945.948	1046.34	1029.01	1434.9	880.236
	946.447	1046.84	1029.52	1435.4	880.346
	946.947	1047.34	1030.16	1435.9	880.512
	947.446	1047.83	1030.38	1436.9	880.698
	947.945	1048.33	1030.74	1437.9	880.79
	948.445	1048.83	1031.09	1438.4	881.067
	948.944	1049.33	1031.35	1439.4	881.406
	949.444	1049.83	1031.46	1439.9	881.621
	949.943	1050.33	1032.03	1441.4	881.759
	950.443	1050.83	1032.15	1441.9	882.112
	950.942	1051.33	1032.31	1442.39	882.174
	951.442	1052.33	1032.59	1443.39	882.452
	951.941	1052.83	1032.74	1444.89	882.819
	952.44	1053.33	1032.87	1445.39	883.173
	952.94	1053.83	1033.1	1445.89	883.282
	953.439	1054.33	1033.39	1446.39	883.88
	953.939	1054.83	1033.4	1446.89	884.233
	954.438	1055.33	1033.58	1447.39	884.389
	954.938	1055.83	1033.85	1448.39	884.666
	955.437	1056.33	1034.06	1448.89	884.943
	955.937	1056.82	1034.69	1449.39	885.221
	956.436	1057.32	1035.23	1449.89	885.774
	956.935	1058.32	1035.8	1451.88	885.999
	957.435	1058.82	1036.69	1452.38	886.353
	957.934	1059.32	1037.1	1453.38	886.605
	958.434	1059.82	1037.83	1453.88	886.707
	958.933	1060.32	1038.69	1454.38	887.158
	959.433	1060.82	1039.15	1455.38	887.414
	960.432	1061.32	1039.73	1455.88	887.767
	960.931	1061.82	1040.28	1456.88	887.989
	961.43	1062.32	1040.93	1457.38	888.121
	961.93	1062.82	1041.67	1458.38	888.265
	962.429	1063.82	1042.11	1458.88	888.819
	962.929	1064.32	1042.8	1459.88	889.096
	963.428	1064.82	1043.02	1460.38	889.927
	963.928	1065.81	1043.42	1460.88	890.204
	964.427	1066.31	1044.14	1461.87	890.241
	964.927	1066.81	1044.65	1462.37	890.595
	965.426	1067.31	1044.86	1462.87	890.758
	965.925	1067.81	1045.39	1463.87	890.949
	966.425	1068.31	1045.82	1464.37	891.035
	966.924	1069.31	1046.37	1464.87	892.008
	967.424	1069.81	1046.89	1465.37	892.142
	968.423	1070.31	1047.66	1466.87	892.361
	968.922	1070.81	1048	1467.37	892.696
	969.422	1071.31	1048.43	1467.87	893.068
	969.921	1071.81	1048.84	1468.37	893.25
	970.42	1072.31	1049.51	1468.87	893.526
	970.92	1072.81	1049.68	1470.36	893.803
	971.419	1073.31	1050.15	1471.36	894.081
	971.919	1073.81	1050.79	1471.86	894.357
	972.418	1074.8	1051.26	1472.86	894.482
	972.918	1075.3	1051.71	1473.86	894.835
	973.417	1075.8	1051.86	1474.86	894.911
	973.917	1076.3	1052.43	1475.36	895.188
	974.416	1076.8	1052.81	1475.86	896.019
	974.915	1077.3	1053.19	1476.86	896.573
	975.415	1077.8	1053.99	1478.36	896.602
	975.914	1078.3	1054.41	1478.86	896.849
	976.414	1079.3	1054.97	1479.35	897.126
	976.913	1080.3	1055.36	1479.85	897.403
	977.413	1080.8	1056.19	1480.85	897.68
	977.912	1081.3	1056.97	1481.35	897.957
	978.412	1082.3	1057.5	1481.85	898.234
	978.911	1083.3	1057.98	1483.35	898.511
	979.41	1084.29	1058.59	1485.35	898.788
	979.91	1084.79	1059.35	1485.85	899.065
	980.409	1085.29	1059.73	1486.85	899.429
	980.909	1085.79	1060.07	1487.35	899.783
	981.408	1086.29	1060.51	1487.85	899.896
	981.908	1086.79	1060.77	1488.34	900.173
	982.407	1087.29	1060.94	1489.34	900.449
	982.907	1087.79	1061.51	1490.34	900.49
	983.406	1088.29	1062.02	1490.84	900.726
	983.905	1088.79	1062.64	1491.34	900.843
	985.404	1089.29	1063	1493.34	901.197
	985.903	1089.79	1063.78	1494.34	901.28
	986.403	1090.29	1063.97	1494.84	901.551
	986.902	1090.79	1064.63	1495.84	901.556
	987.402	1091.29	1064.98	1496.34	902.11
	987.901	1091.79	1065.31	1496.84	902.61
	988.4	1092.29	1065.63	1497.33	902.964
	988.9	1092.78	1066.05	1497.83	903.317
	989.399	1093.28	1066.59	1498.33	903.495
	989.899	1093.78	1067.02	1498.83	904.024
	990.398	1094.28	1067.65	1499.33	904.377
	990.898	1094.78	1068.2	1500.33	904.602
	991.397	1095.28	1068.86	1500.83	904.88
	991.897	1095.78	1069.52	1501.33	905.084
	992.396	1096.28	1070.31	1501.83	905.155
	992.895	1096.78	1071.03	1502.33	905.433
	993.395	1097.28	1071.39	1502.83	905.438
	993.894	1098.78	1072.13	1503.33	905.71
	994.394	1099.28	1072.73	1504.83	906.145
	995.393	1099.78	1073.59	1505.33	906.264
	996.392	1100.28	1074.37	1506.32	906.817
	996.891	1100.78	1074.63	1506.82	907.094
	997.39	1101.28	1075.14	1507.32	907.558
	997.89	1101.77	1076.21	1507.82	907.648
	998.389	1102.27	1076.82	1508.32	907.911
	998.889	1102.77	1077.22	1509.82	907.925
	999.388	1103.27	1078.1	1510.32	908.265
	999.888	1103.77	1078.6	1510.82	908.618
	1000.39	1104.77	1078.98	1511.32	908.756
	1000.89	1105.27	1079.56	1511.82	909.033
[truncated: 3,680 more rows]

## Sheet: Fig. 2 c
		21 days
	SDH %	Untreated	Exo C2C12 I.V.	Exo C2C12 I.M.	Exo Myo I.V.	Exo Myo I.M.
		39.8925	48.73	61.276	45.1364	58.202
		45.9243	37.87	35.2385	52.6854	55.983
		53.1879	42.95	41.87	38.2895	57.544
		57.0103	34.95	33.97	42.5468	67.492
		60.8575	45.95	48.87	37.8616	56.169
		45.9364	55.74	55.32	57.231	49.531
		63.211	56.285	43.09	59.7244	55.808
		59.9876	49.85	47	56.9449	61.455
		33.5708	62.95	61.93	60.1834	54.543
		48.6838	58.94	39.21	41.9873	49.902
		66.0294	36.85	60.01	53.6447	54.003
		53.1951	68.987	57.09	60.3589	47.033
		51.0722	53.95	41.87	63.8796	53.153
		35.4772	55.46	48.6838	49.7153	46.792
		56.562	40.94	58.92	44.5282	62.709
		39.347	35.94	42.98	39.7311	45.467
		47.9643	43.94	39.1	61.9298	59.939
		68.4038	46.83	39.01	55.3038	56.753
		60.1608	42.48	58.93	48.0196	61.291
		47.5886	63.92	55.87	46.7182	56.287
		52.9128	36.95	37.74	58.5769	62.406
		49.3019	44.73	36.81	63.1528	56.049
		61.0826	49.58	43.33	50.6722	63.298
		53.7375	42.38	51.94	44.8884	55.686
		66.4821	53.49	66.93	61.5636	51.618
		38.4371	58.83	30	37.2769	55.063
		46.3681	34.983	31.11	35.8014	49.342
		43.0281	48.937	63.12	62.9904	54.935
		61.2912	51.092	50.99	60.6876	37.713
		36.5945	50.92	45.92	55.4819	54.276
		40.227	40.28	53.22	39.3848	46.271
		57.7592	39.82	56.19	62.3191	53.007
		54.6704	37.29	42.89	49.5861	46.536
		52.9566	38.23	44.44	45.6175	52.252
		30.9085	37.28	59.09	62.9892	45.722
		67.2013	38.83	66	38.0966	61.779
		41.6826	48.824	29.01	43.591	46.142
		50.4568	54.984	67.33	50.2439	61.125
		61.2175	54.785	45.12	63.813	66.169
		31.87	65.73	60.81	39.6716	50.956
		33.08	54.62	63.43	40.7876	57.096
		34.99	49.4945	61.66	41.1306	50.613
		32.6867	54.284	66.66	54.4365	56.522
		55.7505	54.637	62.98	37.4296	60.439
		63.2219	54.8	55.87	44.3128	56.982
		45.7364	54.84	33.84	56.226	60.262
		51.876	65.785	68.98	43.2095	56.405
		52.0244	58.83	64.76	48.4617	49.15
		48.2368	47.67	77.92	36.6479	66.868
		61.7434	44.02	43.67	46.2507	48.757
		62.127	50.28	41.64	37.7709	56.638
		60.9633	50.29	41.83	57.431	68.35
		37.8337	68.5857	68.82	63.4461	56.569
		59.6325	40.01	48.76	38.6701	62.142
		41.1017	55.967	50.75	55.1924	56.169
		48.5868	67.8498	42.85	64.0653	57.93
		53.3786	41.3	35.94	39.3635	55.44
		55.49	49.2	60.99	51.2748	57.266
		48.9075	38.92	54.85	62.8359	54.805
		38.8363	45.98	62.94	60.0139	47.492
		41.1046	44.94	55.2	36.9903	54.003
		30.5762	58.96	57.85	40.2543	59.713
		59.4132	56.95	47.29	57.0261	53.298
		47.3037	63.05	46.38	63.5089	62.93

## Sheet: Fig. 2 d
	Hydroxyproline (µg/mg)	Untreated	Exo C2C12 I.V.	Exo C2C12 I.M.	Exo Myo I.V.	Exo Myo I.M.
		17.3857	19.3018	20.2906	18.572	21.5029
		18.4381	21.6993	19.0385	20.5892	20.5682
		21.329	20.2768	17.6983	19.5921	17.5982
		22.6983	18.3285	21.6443	21.5921	19.495
		19.7803	19.9982	18.5922	20.6829	20.5829
		20.0822	16.6114	20.5829	17.5663	17.3859

## Sheet: Fig. 2 f
	SDH %	Untreated	Exomyo I.V. I	Exomyo I.V. II	Exomyo I.V. III	Exomyo I.M. I	Exomyo I.M. II	Exomyo I.M. III
		60.0139	61.1123	54.053	70.365	47.492	40.0198	38.8363
		36.9903	39.0183	52.0264	48.133	54.003	43.8207	41.1046
		63.3305	60.0139	46.169	64.7823	59.713	53.7596	70.5762
		57.0261	55.9138	54.195	69.542	53.298	61.7371	59.4132
		73.5089	63.0865	37.9038	56.337	62.93	50.6492	47.3037
		69.757	61.8623	67.7168	53.293	62.709	37.0978	46.1948
		38.8052	47.7326	64.605	53.2907	47.266	55.1637	55.9871
		45.3633	48.0057	56.763	55.5629	52.096	62.9871	63.4967
		64.6562	64.7823	53.621	64.415	46.536	46.6741	40.8138
		70.2889	62.294	54.195	66.0624	51.455	47.2562	58.0024
		47.7326	53.3911	53.993	57.6627	65.722	62.1606	61.1567
		62.3012	53.907	50.9867	46.169	50.785	61.588	63.639
		48.1822	48.7741	37.36	61.8623	55.467	47.8695	49.3325
		55.523	64.883	47.0283	61.0804	70.083	50.2016	54.7087
		49.1157	53.352	60.0139	63.0865	57.492	36.2736	71.63
		53.505	55.5629	69.09	62.1975	59.342	41.9374	56.6707
		36.8606	46.169	62.1975	37.822	66.271	34.7197	62.4207
		56.8713	56.618	62.985	54.195	48.555	55.2462	50.8698
		37.991	36.5584	61.8623	69.9327	35.722	58.8465	72.3922
		42.6745	42.6745	61.8623	63.5731	37.713	54.8306	52.208
		61.7503	67.7168	38.987	52.2826	55.983	61.3397	63.9925
		58.1792	57.6627	64.0043	54.195	67.033	61.7595	63.2511
		40.4864	39.6735	63.0865	53.2205	46.792	56.9604	59.8758
		71.4813	70.804	60.0139	37.115	56.169	52.395	88.4192
		55.6098	54.1003	56.03	61.412	46.536	60.9783	62.3254
		48.7741	48.0443	52.432	52.9103	55.467	43.9785	43.4598
		36.2452	37.233	66.0624	37.804	57.266	66.2415	68.1474
		53.2907	53.2907	47.7326	70.804	66.271	65.3379	76.4143
		69.9327	63.033	53.074	50.9867	58.142	34.0759	66.1306
		55.5629	53.9137	47.3136	62.9643	63.492	63.9838	66.568
		57.6627	57.6627	54.195	52.7119	49.531	57.2758	48.5631
		61.9405	70.319	57.6627	55.3201	66.792	66.4529	64.3145
		70.654	66.2336	55.9938	66.2336	60.956	49.1787	59.2515
		56.474	56.323	63.551	39.6735	47.713	62.2495	61.8265
		45.9086	45.3633	58.9504	60.0139	52.709	42.9735	38.9616
		54.195	54.195	38.908	53.8763	46.536	50.4469	48.6387
		52.7119	52.7119	61.9805	54.195	54.543	46.3471	46.4631
		60.5129	60.5129	66.2336	57.6627	67.93	37.2163	54.9423
		53.9137	53.0365	54.1904	64.8743	56.049	39.1016	33.7378
		39.0183	37.383	39.0183	54.033	57.266	63.7254	62.7052
		51.3831	51.3831	69.9327	60.0139	56.638	49.1247	70.1287
		71.6046	69.9327	52.7119	62.377	65.492	65.2805	67.2682
		57.1347	57.6627	70.804	48.177	57.544	41.542	63.2696
		61.1123	61.058	60.5129	47.3136	45.983	62.5904	65.9937
		50.0483	50.0483	58.6745	53.4429	74.2325	58.6392	62.2227
		54.0037	54.2973	64.7823	37.876	49.6172	56.4897	72.0814
		36.5584	37.003	46.169	63.0865	63.2746	52.1711	57.8668
		50.9867	50.9867	37.553	54.195	48.3959	36.2833	42.4397
		58.9504	58.9504	50.9867	69.117	41.4058	62.5718	57.2807
		63.0865	64.635	70.804	65.4547	60.8014	50.9329	50.9535
		49.2465	49.2465	61.0859	37.538	53.6821	72.8568	74.1993
		55.9938	55.9938	39.0183	60.0139	37.5968	65.3168	85.9643
		72.1078	72.1078	39.6735	60.739	62.2064	69.4674	68.5523
		65.4547	65.4547	63.163	55.2985	60.1947	56.812	56.6058
		39.6735	39.6735	52.7119	54.195	66.4159	67.2563	66.7905
		66.2336	66.0624	51.1974	53.3875	65.1087	69.4052	68.4014
		61.8623	62.4339	53.561	52.7119	39.1533	72.5682	73.8538
		64.7823	64.7823	53.2907	62.843	62.3957	64.3232	71.8833
		47.3136	47.3136	62.775	70.804	48.2998	58.5042	59.2557
		70.804	70.804	65.4547	37.148	69.8124	65.1194	64.7235
		58.6745	58.6745	35.8574	66.0624	54.7464	51.8062	69.178
		36.159	39.0183	39.6735	57.6627	60.8149	67.1905	64.884
		62.1975	62.1975	54.2765	53.0013	64.3762	50.2125	67.7632
		35.8574	35.8574	48.7741	54.195	63.1254	51.6315	67.2564

## Sheet: Fig. 2 g
FORCE		Exomyo I.M.						Exomyo I.V.
(kN/m^2)	I inj	11	7	5	8	9.5	10	40	50	18	20	7	34
	II Inj	81	10	19	102	39	20	14	26	48	25	35	76
	III Inj	209	25	48	151	45	20	19	25	20	30	23	24

## Sheet: Fig. 2 h
																						LOADING ORDER
																						1	2	3	4	5	6	7	8	9
																						Untreated	Untreated	Untreated	Exomyo I.V. III	Exomyo I.V. III	Exomyo I.V. III	Exomyo I.M. III	Exomyo I.M. III	Exomyo I.M. III
			TOTAL PROTEIN LOADING
							TGF𝛽							TLR4
							40 kDa							100 kDa
																						TGF 𝛽
																						Untreated	Exomyo I.V. III	Exomyo I.M. III
							50 kDa															92999132	7806472	40685415
																						74079369	8377080	35086727
							37 kDa							150 kDa								67536884	7724175	33159267
																						75856161	3936208	20399387
														100 kDa								65470112	4173501	26268861
																						69748460	5625489	24451271
																						AKT
																						Untreated	Exomyo I.V. III	Exomyo I.M. III
																						87160805	40243294	45712910
																						71846662	28677472	58874496
																						59828772	21280094	56750849
																						94048395	19306241	27187490
																						81996918	18966076	27954715
							AKT															84478962	17008840	29661431
							65 kDa
																						TLR4
																						Untreated	Exomyo I.V. III	Exomyo I.M. III
																						73371188	8696434	31108211
							75 kDa															55897944	5069315	25165187
																						53401888	2990555	22068296
																						92050602	2695605	6968264
																						87661285	2093210	11056630
																						88314250	2041700	12777285
																						CD206
																						Untreated	Exomyo I.V. III	Exomyo I.M. III
																						17173000	11607999	27988464
																						16906201	10606499	25128975
																						18750794	8623799	17260270
																						50399033	16027800	10440982
																						37149084	14304498	6876913
																						60649727	11998599	10927489
																						IL-6
							CD206															Untreated	Exomyo I.V. III	Exomyo I.M. III
							180 kDa															88934320	62136393	9070773
																						103000000	52974957	11228371
							250 kDa															121000000	40040629	9103198
																						13821255	26463069	0
							150 kDa															13683394	21840426	0
																						12588663	37603752	0
																						Rel b
																						Untreated	Exomyo I.V. III	Exomyo I.M. III
																						87700840	54150164	9472039
																						98666363	62034255	9952468
																						75305983	68726295	8991316
																						11688016	12345876	7877394
																						11645517	10745698	9436904
																						11628499	12903917	9394860
							IL6															Pax 7
							25 kDa															Untreated	Exomyo I.V. III	Exomyo I.M. III
																						12660561	10845093	10613656
							25 kDa															16981867	10762275	8694758
							20 kDa															16017360	9704901	8878776
																						10996693	9594475	10055038
																						10334528	12444850	7174269
																						14701075	13580331	8691656
																						TNF𝜶
																						Untreated	Exomyo I.V. III	Exomyo I.M. III
																						21863262	17437442	8007223
																						22394956	14878483	8187731
																						19756656	14334815	8034769
																						11793756	17714233	7507200
																						9697727	13223430	8556625
																						9792891	13327739	9840824
							RELB
							65 kDa															MyoD
																						Untreated	Exomyo I.V. III	Exomyo I.M. III
																						106000000	87773414	60919994
							75 kDa															111000000	91350374	63877050
																						117000000	86056119	69772866
																						76958578	78940143	60532938
																						75897458	75799834	61400349
																						90757562	92684476	62435959
							Pax7
							55 kDa
							75 kDa
							50 kDa
							TNF𝜶
							26 kDa
							25 kDa
							MyoD
							55 kDa
							50 kDa
