# Supplementary material for: Magnetic-field-driven targeting of exosomes modulates immune and metabolic changes in dystrophic muscle
Source: Nat Nanotechnol. 2024 Jul 22;19(10):1532–43. doi: 10.1038/s41565-024-01725-y (PMC11486659; doi:10.1038/s41565-024-01725-y)
Supplement: Supplementary file 9 — Statistical source data. [file 41565_2024_1725_MOESM9_ESM.xlsx]

## Sheet: Fig. 4 c
	C57Bl	Vehicle	I.V. NT - Mag - Exomyo w/o magnet	I.V. NT - Mag - Exomyo with magnet
		3.2432	0.5236	4.4221
		2.1012	0.4188	2.2867
		0	0.4444	1.0526
		0.1176	0.3606	6.3947
		0.8862	0.3827	4.0945
		0	1.1038	2.1358
				1.8578
				2.6342
				1.7436
				2.608
				1.0853
				2.2896
	mdx	Vehicle	I.V. NT - Mag - Exomyo w/o magnet	I.V. NT - Mag - Exomyo with magnet
		2.6243	0.8503	8.5989
		2.6144	1.0239	6.7797
		0	1.3158	6.3679
		0.4335	1.3216	6.9575
		0.6553	1.1401	5.7448
		0	1.1796	6.6491
				3.4056
				10.0338
				18.507
				8.9724
				13.1048
				6.0686
