# Supplementary material for: Magnetic-field-driven targeting of exosomes modulates immune and metabolic changes in dystrophic muscle
Source: Nat Nanotechnol. 2024 Jul 22;19(10):1532–43. doi: 10.1038/s41565-024-01725-y (PMC11486659; doi:10.1038/s41565-024-01725-y)
Supplement: Supplementary file 10 — Unprocessed western Blots and/or gels, statistical source data. [file 41565_2024_1725_MOESM10_ESM.xlsx]

## Sheet: Fig. 5 a
	DISTANCE	Vehicle									NT - MAG - Exomyo IIII									NT - Exomyo IIII
	Days	Vehicle Low speed			Vehicle Intermediate speed			Vehicle High speed			NT - MAG - Exomyo IIII Low speed			NT - MAG - Exomyo IIII Intermediate speed			NT - MAG - Exomyo IIII High speed			NT - Exomyo IIII Low speed			NT - Exomyo IIII Intermediate speed			NT - Exomyo IIII High speed
	5	119	129	110	150	152	145	175	174	170	120	120	125	149	150	155	180	180	182	109	122	124	155	131	151	177	183	169
	10	120	121	119	149	150	148	179	180	171	120	123	133	140	155	161	175	179	187	119	127	131	153	137	155	182	185	160
	15	119	116	110	149	144	142	159	171	169	123	134	137	150	159	166	177	189	188	120	126	127	153	137	162	175	180	179
	20	120	120	115	141	149	148	155	168	165	124	136	137	150	175	170	188	188	190	123	131	120	137	143	157	176	183	168
	25	117	115	115	139	130	134	161	158	152	127	139	139	165	181	183	191	198	190	125	130	117	135	139	160	170	166	160
	30	120	120	119	135	136	129	152	153	159	128	138	139	167	182	181	193	195	192	123	128	118	125	141	163	168	168	155
	SHOCKS	Vehicle									NT - MAG - Exomyo IIII									NT - Exomyo IIII
	Days	Vehicle Low speed			Vehicle Intermediate speed			Vehicle High speed			NT - MAG - Exomyo IIII Low speed			NT - MAG - Exomyo IIII Intermediate speed			NT - MAG - Exomyo IIII High speed			NT - Exomyo IIII Low speed			NT - Exomyo IIII Intermediate speed			NT - Exomyo IIII High speed
	5	17	25	12	26	23	10	21	29	29	13	8	7	4	11	9	11	13	12	15	14	19	22	19	21	22	33	25
	10	15	21	19	11	28	21	24	25	30	8	5	4	13	4	6	13	10	10	10	9	17	19	22	18	25	18	24
	15	19	16	16	19	30	25	27	29	30	5	8	2	3	10	5	8	6	10	11	11	13	23	19	11	24	27	29
	20	19	24	20	27	27	25	30	27	27	2	10	1	2	7	7	7	6	5	17	12	17	18	23	23	23	24	31
	25	22	16	18	28	21	29	30	29	28	2	1	4	6	3	4	5	5	6	17	14	19	14	21	21	23	23	30
	30	21	23	19	23	22	29	27	30	30	0	8	2	7	2	2	4	7	0	19	20	20	29	15	33	23	29	33

## Sheet: Fig. 5b
	Veh Cd68	NT - Exomyo III Cd68	NT - Mag - Exomyo III Cd68	Veh Cd206	NT - Exomyo III Cd206	NT - Mag - Exomyo III Cd206
	35	45	23	1	0	29
	36	48	27	2	6	35
	43	30	28	0	3	32
	41	28	20	0	2	37
	62	38	21	5	5	35
	57	36	18	0	3	40
	53	52	19	7	3	41
	39	43	23	8	0	37
	51	46	25	5	6	35
	48	42	22	4	6	31
	55	39	13	7	6	29
	48	40	16	6	5	33
	55	41	17	10	8	30
	38	33	19	9	0	42
	38	39	23	2	7	40

## Sheet: Fig. 5 c
	eMHC+ fibers/mm2				IgG+ fibers/mm2
	Vehicle	NT - Exo myo III	NT- MAG- Exo myo III		Vehicle	NT - Exo myo III	NT- MAG- Exo myo III
	68.82	55.34	132.68		27.58	31.68	8.26
	61.27	63.33	117.482		33.53	26.52	3.51
	65.11	70.47	120.587		30.51	29.45	4.53
	57.09	62.52	100.572		29.96	28.33	7.28
	71.19	60.87	121.585		25.97	20.59	5.56

## Sheet: Fig 5. d
	CSA
	Vehicle	NT-MAG-Exo myo III	NT- Exo myo III
	56.424	100.694	64.2019
	59.462	134.115	64.9802
	60.46	148.003	65.6482
	64.67	168.837	66.4681
	66	198.351	66.6802
	66.406	245.226	69.4681
	70.312	254.987	71.468
	72.47	268.229	73.4381
	75.521	270.833	74.7582
	78.125	281.25	77.4571
	79.115	283.42	82.7802
	82.899	283.854	83.1462
	83.98	295.139	83.5213
	85.938	297.309	85.6582
	86.86	297.743	86.4571
	87.24	303.819	88.2019
	90.712	313.368	89.4681
	95.486	316.84	89.5761
	97.365	322.483	90.3122
	102.396	329.05	90.3243
	102.845	332.14	91.9812
	104.235	332.465	92.4681
	104.601	335.069	93.5682
	105.699	337.24	93.7802
	107.639	337.31	94.0202
	113.961	338.542	95.9023
	116.71	341.146	96.6682
	118.056	342.882	97.4681
	120.226	347.656	98.2302
	125	348.524	99.9802
	125.755	350.44	100.095
	128.906	353.72	101.68
	129.017	355.469	101.976
	129.34	356.337	102.568
	133.681	356.771	102.806
	134.983	359.809	105.122
	136.719	361.979	107.658
	138.86	363.715	110.456
	138.986	367.188	111.092
	141.493	374.132	112.156
	145.833	375.434	113.324
	150.174	378.038	116.457
	150.608	378.906	117.468
	151.062	381.51	118.907
	151.476	382.34	119.555
	153.33	382.81	121.024
	155.816	384.69	122.847
	156.34	389.43	123.538
	160.156	398.003	125.75
	162.326	399.74	126.819
	164.063	400.17	127.806
	165.365	400.608	129.68
	166.667	402.344	130.122
	167.012	403.212	134.903
	169.837	406.25	135.698
	171.042	408.14	136.825
	172.309	408.42	139.2
	173.611	410.59	141.847
	174.133	411.43	143.468
	174.913	417.101	144.758
	175.347	425.781	145.825
	178.819	429.688	147.19
	182.315	430.99	150.122
	182.726	435.764	151.98
	182.98	436.198	153.78
	184.028	443.142	155.358
	184.462	446.181	157.022
	185.764	447.08	159.268
	185.782	449.219	162.457
	185.849	450.955	163.202
	187.066	453.004	164.982
	189.67	453.125	167.58
	189.727	453.993	167.803
	192.708	454.427	168.099
	192.81	455.295	169.281
	194.01	457.031	170.123
	194.444	458.23	174.802
	195.747	460.22	175.468
	196.76	463.5	175.914
	197.545	464.41	180.258
	198.774	467.119	184.739
	201.389	467.13	185.29
	201.406	472.639	185.482
	204.427	472.656	186.228
	205.012	473.09	187.021
	206.163	474.826	188.074
	209.635	475.08	188.469
	210.938	477.865	188.655
	211.372	478.98	189.003
	212.05	481.33	190.668
	212.674	481.436	191.523
	214.393	483.5	193.011
	214.41	484.375	197.324
	216.146	484.809	197.819
	216.226	486.49	198.195
	216.53	486.545	198.706
	220.486	487.43	199.281
	220.92	489.583	199.55
	220.997	491.187	199.823
	221.43	491.753	200.641
	221.798	492.622	201.268
	222.016	493.056	202.549
	222.84	494.358	203.692
	223.042	494.93	205.002
	223.524	500.454	205.181
	225.61	500.868	205.82
	226.997	504.32	206.093
	227.431	509.983	206.911
	228.66	510.231	207.696
	229.167	510.732	208.274
	229.55	510.851	209.133
	229.82	514.64	209.637
	230.469	515.625	212.802
	230.903	522.61	213.181
	231.337	525.608	214.271
	231.348	525.63	214.543
	231.771	529.514	216.179
	231.829	529.65	216.319
	233.073	529.672	217.542
	233.472	531.684	217.815
	235.243	534.288	218.185
	236.111	525.288	218.116
	236.237	534.81	219.178
	236.79	535.59	222.788
	236.979	536.892	224.357
	237.413	551.765	225.448
	240.451	552.64	225.663
	241.319	555.92	226.741
	241.753	555.99	226.819
	243.148	557.292	227.092
	243.174	558.472	227.819
	243.48	559.358	228.984
	243.49	565.89	229.468
	244.792	567.274	229.615
	244.833	570.312	229.975
	245.66	570.747	230.668
	246.094	571.632	232.263
	246.528	572.049	232.536
	246.91	575.087	232.806
	246.962	576.457	233.324
	248.264	578.993	233.902
	248.311	579.427	234.444
	249.132	579.685	234.716
	250.58	579.93	235.01
	250.99	580.295	293.179
	251.302	582.899	293.189
	252.29	583.333	293.215
	255.208	585.687	293.293
	256.076	586.372	293.299
	256.115	590.271	293.343
	256.5	591.58	293.344
	256.822	593.458	293.407
	257.378	594.184	293.42
	257.812	594.618	293.427
	257.874	595.399	293.498
	259.549	595.486	293.51
	259.661	597.222	293.62
	259.9	598.142	293.646
	259.983	598.958	293.687
	260.851	600.019	293.724
	262.83	603.718	293.729
	263.455	604.601	293.756
	264.323	608.46	293.858
	265.625	608.854	293.904
	266.13	611.545	298.734
	266.493	612.847	298.745
	267.019	613.16	298.798
	267.361	613.281	298.803
	267.795	615.017	298.856
	269.965	617.622	298.877
	272.135	619.25	298.96
	273.438	619.358	299.03
	274.306	620.226	299.073
	275.586	622.83	299.076
	276.892	623.698	299.118
	277.778	624.39	299.153
	278.74	625.032	299.222
	279.43	626.302	299.247
	280.37	628.906	299.313
	281.684	629.54	299.337
	282.118	630.95	299.363
	282.27	631.45	299.405
	282.415	631.51	299.418
	286.892	634.115	299.436
	286.994	634.549	299.486
	287.326	637.587	299.562
	287.39	638.281	299.591
	288.808	641.406	299.62
	289.115	642.202	299.662
	289.144	645.46	299.714
	289.35	647.135	299.785
	289.931	648.438	299.815
	290.799	650.608	299.827
	293.637	654.08	299.871
	295.573	656.25	299.915
	296.007	657.552	299.967
	296.875	658.42	300.025
	297.309	659.722	300.087
	300.781	660.156	300.108
	301.215	661.024	300.167
	302.083	661.458	300.197
	302.198	661.892	300.21
	302.517	663.628	300.28
	302.84	668.837	300.312
	303.819	671.441	300.361
	303.82	679.253	300.37
	304.253	679.63	300.412
	304.688	687.066	300.46
	307.292	690.538	300.513
	308.594	692.258	300.548
	309.018	692.274	300.579
	309.44	694.286	300.594
	309.86	694.78	300.614
	310.33	696.48	300.624
	311.198	696.615	300.698
	312.221	698.051	300.708
	314.54	699.219	300.762
	314.555	700.69	300.78
	314.67	703.559	300.796
	315.972	709.635	300.833
	316.406	710.069	300.846
	317.6	712.439	300.917
	317.708	712.674	300.935
	318.33	714.089	300.993
	319.011	714.41	301.004
	319.48	716.146	301.053
	320.313	718.361	301.096
	322.049	720.052	301.103
	323.351	721.05	301.152
	324.219	721.788	301.197
	324.653	723.62	301.208
	327.257	724.826	301.289
	327.691	725.26	301.319
	328.125	725.981	301.32
	328.181	726.997	301.349
	328.559	727.431	301.376
	328.663	729.527	301.541
	329.05	730.903	301.565
	330.295	731.771	301.637
	331.597	732.52	301.685
	331.68	732.941	301.688
	331.79	733.941	301.846
	333.398	734.66	301.849
	334.201	735.243	301.877
	334.756	738.6	301.919
	335.503	743.056	302.031
	336.13	743.924	302.051
	336.372	745.226	302.107
	337.674	749.83	302.243
	339.789	750.3	302.275
	339.81	750.434	302.325
	340.75	751.08	302.399
	342.882	751.302	302.494
	342.93	753.573	302.525
	344.031	753.906	302.545
	344.138	756.076	302.578
	344.184	756.86	302.604
	344.19	756.39	302.708
	344.223	757.378	302.742
	344.49	757.65	302.808
	344.618	758.247	302.868
	345.43	759.148	302.87
	346.354	765.75	302.945
	348.24	766.493	303.006
	348.51	766.56	303.088
	348.711	766.68	303.173
	348.83	767.361	303.21
	348.958	768.229	303.212
	349.392	769.531	303.375
	349.428	769.84	303.44
	349.826	771.83	319.205
	350.694	772.401	319.237
	350.771	772.569	319.346
	351.05	773.226	319.367
	351.563	773.438	319.455
	351.997	774.306	319.608
	352.431	775.688	319.628
	352.865	776.476	319.669
	353.299	776.51	319.718
	353.49	776.823	319.781
	354.32	776.91	319.82
	354.601	779.948	319.862
	354.796	780.816	320.055
	358.89	782.118	320.156
	359.375	782.13	320.225
	359.791	782.96	320.273
	359.809	783.028	320.336
	359.82	783.53	320.404
	359.896	784.288	320.513
	360.785	787.326	320.555
	361.111	790.96	320.685
	361.81	791.233	320.748
	362.847	791.96	320.801
	363.281	792.101	320.94
	363.795	793.837	321.009
	364.149	794.705	321.03
	364.963	795.24	321.034
	365.451	796.875	321.055
	365.479	797.743	321.12
	365.566	798.611	321.252
	365.601	800.17	321.279
	366.319	800.347	321.438
	367.188	801.307	321.667
	369.21	802.517	321.756
	370.226	803.603	321.777
	370.24	803.19	321.886
	372.396	806.44	321.974
	373.264	806.858	322.027
	374.03	811.198	322.084
	375.434	811.632	322.117
	376.24	812.934	322.277
	376.736	813.802	322.302
	377.17	814.222	322.415
	378.12	814.43	322.5
	378.906	815.35	322.526
	379.05	815.972	322.616
	379.533	816.074	322.658
	380.208	816.84	322.76
	380.642	819.492	322.815
	381.076	822.049	322.964
	382.378	822.38	322.993
	382.411	824.08	323.075
	382.55	824.26	323.119
	382.691	827.53	323.18
	382.995	827.965	323.207
	383.344	828.89	323.216
	383.681	831.163	323.28
	384.115	831.77	323.387
	385.049	832.551	323.393
	387.682	832.031	323.476
	388.02	834.201	323.595
	388.455	834.635	323.673
	389.308	835.871	323.806
	389.85	838.34	323.927
	390.191	838.542	323.969
	390.625	840.278	324.11
	390.83	841.354	324.265
	391.927	841.49	324.548
	392.361	842.014	324.615
	394.097	842.448	324.786
	394.531	843.074	324.807
	395.01	844.618	324.962
	395.399	847.222	325.006
	395.48	849.13	325.182
	396.267	850.07	325.226
	396.694	850.26	325.321
	396.701	851.006	325.468
	398.872	853.727	325.719
	398.878	854.167	325.812
	398.938	855.333	325.933
	399.74	855.469	326.096
	401.476	858.437	328.759
	402.344	858.941	328.801
	402.778	859.135	328.891
	402.98	860.94	329.05
	403.247	863.281	329.188
	404.49	864.06	329.23
	404.948	865.017	329.251
	406.064	867.622	329.32
	406.28	868.056	329.452
	406.339	868.924	329.66
	407.118	869.792	329.748
	407.202	870.467	329.909
	407.21	870.66	329.983
	408.42	871.53	333.388
	410.087	871.723	333.487
	410.49	872.83	333.728
	411.458	874.132	333.877
	411.892	874.83	333.958
	414.931	875.868	333.985
	415.22	876.614	334.151
	417.04	876.736	334.166
	417.101	877.023	336.329
	417.607	878.216	336.359
	419.38	878.472	336.451
	419.705	878.55	336.57
	421.248	879.459	336.615
	422.309	879.62	336.943
	423.611	879.774	337.05
	423.87	880.42	337.179
	424.53	881.944	337.223
	425.347	886.719	337.452
	425.449	887.603	337.522
	425.47	887.153	337.679
	425.997	888.021	338.094
	426.215	888.889	338.198
	426.339	889.6	338.229
	426.426	890.331	346.586
	426.649	890.191	346.863
	427.083	890.25	347.168
	427.34	891.059	347.432
	427.517	891.493	347.799
	427.951	891.66	348.103
	427.992	892.795	348.407
	428.28	894.531	348.775
	428.819	896.267	348.983
	430.122	896.312	348.996
	430.62	896.34	349.007
	430.65	899.74	349.029
	431.858	900.174	349.131
	432.292	900.507	349.152
	432.726	901.02	349.233
	433.013	903.212	349.303
	433.16	905.942	349.384
	434.896	908.445	349.478
	435.625	908.854	349.576
	436.198	910.156	349.65
	437.034	910.642	349.736
	437.066	910.647	349.748
	437.556	911.458	349.786
	437.934	911.521	349.906
	438.189	911.892	349.916
	438.368	913.515	349.986
	438.64	914.062	350.088
	440.972	914.59	350.189
	441.84	915.06	350.259
	443.19	916	350.328
	444.444	916.667	350.491
	444.878	918.486	350.506
	445.312	921.37	350.792
	446.06	922.309	350.887
	446.53	923.25	351.119
	446.61	923.773	351.163
	446.615	925.253	351.283
	447.483	927.517	351.291
	447.55	928.385	351.377
	447.965	928.819	351.447
	448.02	929.688	351.54
	449.653	930.99	351.564
	450.087	931.424	351.588
	451.389	933.16	351.704
	452.189	933.57	351.736
	452.84	933.594	351.754
	453.993	934.028	351.768
	456.597	934.72	351.83
	458.705	935.33	352.008
	458.874	936.198	352.213
	459.201	936.632	352.314
	460.225	938.368	352.446
	460.503	939.129	352.567
	460.938	939.4	352.752
	461.625	939.67	353.029
	462.001	942.274	353.175
	462.334	942.708	353.426
	462.674	943.014	353.553
	463.38	943.281	353.649
	463.855	943.61	353.937
	464.41	944.878	354.073
	464.443	946.181	354.228
	465.712	946.24	354.38
	467.72	947.917	354.471
	468.281	950.46	354.514
	468.75	950.521	354.654
	469.184	950.955	354.983
	469.47	951.573	355.153
	469.618	951.587	355.237
	470.122	952.5	363.34
	470.486	955.295	363.344
	471.042	955.729	363.508
	471.48	955.78	363.581
	474.332	957.19	363.65
	474.399	959.635	363.81
	474.862	961.129	363.879
	475.08	962.24	363.904
	475.694	963.256	364.111
	476.997	963.542	364.174
	479.299	963.74	364.325
	480.5	964.67	364.392
	481.337	965.053	364.713
	481.408	965.278	376.072
	483.04	966.58	376.375
	483.98	967.378	376.817
	485.677	968.316	376.954
	485.85	968.89	377.157
	486.123	969.184	377.385
	486.18	969.977	377.626
	487.25	969.22	377.888
	487.413	970.586	385.313
	488.281	971.7	385.634
	488.715	972.222	385.922
	489.583	972.656	386.358
	490.06	973.546	386.796
	490.451	977.431	387.122
	490.553	977.234	387.5
	490.885	977.865	387.819
	491.319	977.869	388.121
	491.753	978.48	388.547
	492.622	979.167	388.941
	493.8	981.138	389.21
	493.83	981.99	389.808
	493.924	982.46	389.994
	493.939	983.86	390.313
	494.3	984.395	423.625
	494.31	985.378	423.995
	494.358	985.243	424.225
	494.361	986.111	424.379
	494.792	986.545	424.623
	495.21	987.413	424.837
	496.094	988.17	425.085
	497.396	988.281	425.181
	497.404	990.885	425.47
	498.264	991.444	425.876
	498.446	991.454	426.089
	500.56	995.97	426.388
	500.868	996.094	426.644
	501.736	996.5	426.755
	502.17	996.528	427.059
	502.195	996.97	427.198
	502.216	998.37	427.309
	503.038	999.438	427.594
	503.47	999.566	427.77
	504.16	999.78	427.962
	504.774	1002.6	427.981
	505.044	1003.04	428.076
	505.642	1003.47	428.285
	505.726	1004.88	428.511
	506.076	1005.64	428.704
	506.51	1006.26	428.877
	506.66	1008.03	429.004
	506.944	1008.22	429.149
	507.853	1009.55	429.231
	508.145	1009.61	429.343
	508.312	1009.99	429.551
	509.115	1010.61	429.703
	509.549	1011.28	429.867
	509.72	1012.08	429.879
	509.826	1013.34	430.085
	510.007	1013.46	430.284
	510.41	1015.62	430.404
	510.652	1015.69	430.653
	511.478	1017.79	430.829
	511.719	1018.03	430.922
	512.587	1018.23	431.024
	513.021	1019.53	431.107
	513.228	1020.37	431.423
	513.326	1020.4	431.558
	513.455	1021.31	431.654
	513.93	1021.45	431.893
	514.877	1022.13	431.931
	515.191	1022.51	432.156
	515.34	1022.99	432.224
	516.747	1023	432.51
	517.21	1023.87	432.572
	517.361	1024.74	432.684
	518.61	1025.52	432.8
	518.663	1025.61	433.076
	519.097	1026.91	433.254
	519.174	1027.32	433.387
	519.531	1027.34	433.47
	521.267	1028.33	433.535
	521.701	1028.75	433.687
	523.003	1029.51	433.983
	523.55	1029.95	434.034
	523.858	1033.37	434.234
	524.49	1034.72	434.256
	526.476	1036.89	434.321
	527.344	1036.57	434.458
	527.97	1037.33	434.729
	528.713	1038.62	434.865
	529.651	1038.19	435.029
	530	1038.63	435.129
	530.121	1039.06	435.156
	530.312	1039.46	435.283
	530.595	1039.17	435.392
	531.684	1039.6	435.483
	531.72	1039.93	435.54
	532.118	1041.51	435.655
	532.65	1040.37	435.954
	532.93	1041	435.995
	532.986	1042.61	436.082
	534.34	1044.27	436.129
	537.326	1044.7	436.235
	537.33	1045.14	436.386
	537.483	1046.86	436.442
	537.8	1047.87	436.586
	537.857	1047.31	436.631
	539.062	1047.74	436.734
	539.144	1047.92	436.763
	539.64	1048.1	436.874
	540.799	1050.35	437.186
	540.822	1050.72	437.406
	540.874	1050.78	438.75
	541.233	1053.38	440.07
	541.38	1054.69	440.806
	541.667	1055.12	441.976
	541.993	1056	442.449
	542.535	1056.42	443.064
	542.95	1056.86	443.577
	544.36	1057.73	444.181
	544.705	1057.08	444.954
	544.811	1058.19	446.774
	545.139	1058.77	447.611
	545.995	1058.59	448.441
	548.57	1062.93	449.448
	548.665	1062.97	450.475
	548.85	1063.37	451.128
	549.587	1065.1	452.04
	549.913	1066.41	452.516
	550.347	1067.71	453.076
	550.44	1069.99	454.401
	550.91	1070.09	455.099
	550.942	1073.35	455.888
	551.571	1074.22	457.265
	552.517	1075.14	457.629
	552.78	1076.39	458.492
	552.951	1076.54	462.342
	552.978	1077.01	463.727
	553.385	1077.26	464.55
	554.253	1078.18	465.109
	554.688	1079.86	474.428
	555.56	1080.3	475.034
	557.292	1080.83	475.837
	557.726	1080.9	476.232
	557.8	1081.6	477.285
	558.095	1083.01	478.743
	558.16	1086.61	479.451
	558.876	1087.24	480.251
	559.462	1090.28	480.865
	560.33	1090.71	481.033
	560.487	1091.05	481.975
	560.592	1094.13	482.474
	561.083	1094.74	483.018
	561.198	1095.05	483.674
	561.53	1095.55	484.272
	562.066	1095.92	484.69
	562.163	1097.11	485.132
	563.802	1098.09	486.007
	564.01	1100.26	486.757
	564.266	1101.56	487.091
	564.48	1102	487.579
	565.538	1102.28	488.407
	567.76	1103.41	489.017
	568.142	1103.64	489.532
	569.878	1102.43	489.82
	569.99	1102.87	490.164
	570.028	1102.54	490.765
	570.747	1103.34	491.501
	570.828	1104.65	491.685
	571.181	1104.17	492.482
	571.188	1108.51	493.022
	571.615	1108.94	493.452
	572.031	1109.38	493.859
	572.176	1109.81	494.777
	572.483	1114.55	495.403
	573.044	1114.05	495.732
	573.351	1114.51	496.26
	573.65	1114.58	497.026
	573.785	1116.33	497.148
	574.219	1117	498.214
	574.306	1117.73	498.652
	575.493	1120.54	499.117
	576.389	1121.47	500.128
	577.97	1121.94	500.791
	578.746	1122.83	501.117
	579.427	1123.87	501.663
	582.19	1123.7	502.123
	582.335	1124.75	502.647
	583.333	1125.72	502.988
	584.201	1127.17	503.512
	584.754	1128.91	503.723
	585.46	1129.5	504.044
	585.938	1129.77	505.128
	586.372	1129.8	505.759
	586.806	1131.22	506.269
	587.38	1132.78	506.825
	588.078	1132.81	507.163
	588.542	1132.84	507.599
	588.82	1134.98	508.028
	589.046	1136.29	508.31
	589.8	1136.92	508.751
	590	1137.64	509.585
	591.11	1137.86	510.095
	591.24	1138.89	510.278
	591.72	1140.19	510.747
	592.014	1141.06	511.046
	592.448	1141.49	511.286
	592.866	1141.6	511.546
	593.836	1142.54	511.846
	594.184	1143.23	512.415
	594.618	1144.96	512.832
	595.024	1145.35	513.073
	599.12	1145.81	513.23
	599.255	1148.18	513.331
	600.05	1148.44	513.842
	600.056	1149.31	514.294
	600.26	1149.74	514.351
	600.339	1152.34	514.747
	600.388	1152.37	515.08
	600.899	1154.08	515.458
	601.37	1156.11	516.325
	601.562	1157.52	516.392
	601.633	1157.11	516.722
	601.997	1157.5	517.153
	602.36	1157.99	517.411
	602.431	1158.11	517.965
	603.695	1158.94	518.501
	603.733	1158.45	518.82
	604.601	1158.23	519.244
	606.337	1161.46	519.828
	606.61	1164.5	520.208
	606.864	1165.47	520.566
	607.205	1165.8	520.886
	607.639	1167.1	521.033
	608.48	1167.62	521.524
	608.507	1168.4	521.659
	608.537	1167.54	521.726
	608.941	1168.77	522.284
	609.09	1169.22	522.502
	609.375	1169.25	522.707
	609.57	1170.14	523.101
	609.809	1170.62	523.255
	609.88	1171.99	523.371
	610.136	1171.83	523.716
	610.677	1171.88	524.211
	611.198	1172.03	524.442
	611.979	1172.14	524.665
	612.22	1172.31	525.183
	612.413	1172.49	525.31
	612.847	1172.96	525.603
	613.43	1173.45	525.69
	614.1	1175.93	526.062
	615.451	1175.35	526.617
	615.5	1176.85	527.003
	616.319	1176.24	527.423
	616.753	1176.65	528.066
	617.622	1179.99	528.57
	617.84	1179.51	528.695
	617.982	1180.58	529.127
	618.78	1181.27	529.514
	619.358	1182.12	529.754
	619.71	1182.79	529.988
	619.745	1183.73	530.166
	619.792	1185.13	530.587
	620.226	1185.76	530.791
	620.66	1186.07	531.011
	621.094	1186.2	531.182
	622.396	1187	531.262
	622.455	1187.1	531.601
	622.99	1187.93	532.296
	624.394	1188.8	532.552
	624.862	1190.1	532.774
	625.708	1191.41	532.962
	625.8	1191.67	533.397
	626.736	1194.02	533.858
	627.604	1194.88	534.175
	627.667	1198.35	534.669
	628.472	1198.71	534.897
	628.61	1199.22	535.176
	628.906	1199.64	536.108
	629.54	1200.09	536.372
	629.774	1200.11	536.593
	630.04	1200.95	536.872
	630.208	1201.98	537.516
	630.232	1205.61	537.677
	630.556	1203.47	538.004
	631.41	1206.14	538.107
	631.944	1206.16	538.614
	632.378	1206.87	539.039
	632.694	1207.6	539.285
	632.812	1208.53	539.641
	634.115	1209.82	540.295
	634.27	1210.37	540.331
	634.549	1210.5	540.583
	634.845	1211.37	540.843
	635.417	1212.2	541.138
	636.14	1212.86	541.87
	636.285	1213.11	542.275
	636.56	1213.54	542.599
	636.674	1214.15	542.791
	637.08	1214.41	543.049
	637.587	1214.99	543.697
	637.632	1216.96	544.089
	637.97	1217.56	544.75
	638.021	1217.71	544.981
	638.133	1218.36	545.711
	638.9	1219.12	546.094
	639.47	1219.62	546.359
	640.191	1220.05	546.701
	640.36	1220.44	547.269
	642.166	1222.22	548.499
	642.24	1223.45	549.022
	642.795	1223.51	549.512
	643.229	1223.52	550.056
	643.331	1223.98	550.321
	643.445	1223.96	550.798
	643.53	1224.43	551.157
	643.663	1227.72	551.631
	644.05	1228.19	551.94
	644.965	1228.3	552.383
	645.06	1228.73	552.462
	645.833	1229.67	552.876
	646.267	1231.77	553.08
	646.336	1231.53	553.266
	646.86	1231.94	553.56
	647.135	1232.64	554.172
	647.569	1233.69	554.615
	647.587	1236.55	554.909
	648.003	1237.55	555.084
	648.101	1238.28	555.42
	648.872	1238.96	555.887
	649.22	1239.43	556.223
	649.741	1239.89	556.386
	651.15	1241.77	556.55
	651.545	1242.19	556.952
	652.778	1245.5	557.717
	652.922	1245.07	557.865
	652.95	1245.27	558.164
	653.885	1246.09	558.758
	654.08	1246.96	559.73
	654.422	1248.26	560.065
	655.75	1248.99	560.262
	655.816	1248.32	560.563
	656.684	1251.3	560.923
	657.478	1252.53	561.2
	658.42	1252.6	561.394
	658.512	1253	561.757
	659.61	1253.47	562.235
	659.722	1253.8	562.58
	659.97	1254.87	562.755
	660.69	1255.07	563.036
	662.326	1256.94	563.294
	663.194	1257.81	563.764
	663.628	1258.68	563.985
	663.71	1260.85	564.357
	664.497	1260.96	564.599
	664.511	1261.29	565.115
	664.65	1261.89	565.723
	666.05	1262.8	565.834
	666.233	1262.36	566.637
	667.101	1262.78	567.004
	668.837	1264.7	567.158
	668.98	1265.17	567.656
	669.45	1267.12	567.771
	670.573	1267.8	567.977
	671.441	1268.91	568.174
	672.73	1269.74	568.693
	673.611	1269.86	569.063
	674.913	1270.4	569.521
	674.94	1271.7	569.94
	675.347	1272.19	570.25
	675.401	1272.57	570.62
	675.443	1273.78	570.977
	675.88	1273.69	571.092
	676.649	1274.31	571.494
	676.738	1275.17	571.754
	676.82	1275.98	571.919
	677.083	1276.04	572.144
	677.344	1276.87	572.354
	677.951	1277.78	572.679
	678.819	1278.65	572.898
	678.83	1278.74	573.221
	678.9	1279.72	574.042
	679.253	1279.32	574.519
	679.323	1279.51	574.741
	679.635	1280.71	575.252
	680.668	1280.35	575.606
	680.99	1281.55	576.206
	681.858	1281.68	576.407
	681.986	1282.75	576.888
	682.033	1282.55	577.204
	682.434	1282.78	577.696
	684.46	1282.99	578.122
	684.8	1283.42	578.311
	685.33	1283.89	578.549
	685.71	1288.63	578.761
	686.632	1289.93	579.423
	687.066	1290.37	579.515
	687.214	1290.45	580.05
	687.587	1291.67	580.315
	687.644	1293.4	580.486
	688.22	1293.72	580.66
	688.802	1294.7	580.927
	689.236	1294.98	581.041
	689.672	1295.59	581.449
	690.095	1296.23	581.596
	693.284	1296.67	581.688
	697.049	1296.88	581.907
	699.219	1297.31	582.224
	699.75	1297.47	582.436
	700.22	1299.05	582.678
	700.955	1300.43	582.73
	701.123	1300.78	582.929
	701.627	1301.21	583.404
	701.823	1301.34	583.686
	703.034	1301.65	583.818
	703.54	1302.14	584.16
	704.174	1303.38	584.691
	706.98	1304.25	585.202
	708.719	1305.42	585.598
	709.365	1306.83	586.085
	709.58	1308.59	586.384
	709.883	1309.03	586.685
	710.069	1309.76	586.977
	710.151	1309.81	587.866
	710.489	1310.33	588.18
	710.938	1310.95	588.382
	711.214	1311.2	588.689
	711.45	1311.63	588.935
	712.123	1312.67	589.15
	712.862	1312.07	589.702
	713.33	1312.16	589.799
	713.542	1314.06	590.107
	714.26	1316.66	590.201
	714.41	1317.27	590.433
	715.089	1317.32	590.954
	715.67	1318.14	591.042
	715.712	1319.01	591.544
	716.146	1319.76	591.846
	717.882	1319.2	591.948
	718.24	1320.87	592.785
	718.332	1321.27	593.236
	718.361	1321.34	593.516
	720.052	1322.74	593.715
	722.227	1323.21	594.343
	722.287	1323.39	594.731
	722.722	1324.22	595.124
	723.4	1325.84	595.294
	723.524	1325.95	595.808
	724.826	1326.02	596.21
	725.28	1330.42	596.545
	725.31	1331.33	596.882
	725.694	1335.04	597.633
	726.005	1332.32	598.029
	726.22	1334.63	598.494
	726.275	1335	598.754
	726.95	1336.32	599.265
	726.997	1338.66	599.87
	727.248	1340.28	599.937
	727.431	1341	600.338
	728.184	1341.48	600.688
	728.732	1344.02	601.089
	729.005	1343.8	601.473
	729.167	1344.74	601.765
	729.177	1347.59	602.13
	730.035	1347.66	602.278
	732.057	1348.52	602.622
	732.784	1348.96	603.243
	733.25	1349.42	603.329
	733.507	1351.13	603.692
	735.243	1351.35	604.105
	735.677	1353.85	604.379
	735.92	1355.9	605.001
	736.26	1356.34	605.244
	737.413	1358.07	605.598
	737.587	1358.94	605.847
	738.33	1359.02	606.044
	739.35	1359.37	606.106
	742.622	1360.65	606.334
	744.358	1361.55	606.577
	746.529	1361.98	606.807
	746.962	1362.85	607.047
	747.019	1363.71	607.283
	747.494	1365.33	607.775
	748.46	1365.88	608.025
	750.434	1367.47	608.202
	750.556	1367.99	608.447
	750.639	1368.14	608.664
	751.302	1368.92	608.765
	751.363	1369.1	608.994
	751.736	1369.79	609.102
	751.741	1370.23	609.365
	751.838	1371.42	609.793
	752.176	1372.16	609.828
	752.49	1372.22	610.028
	752.604	1373.77	610.139
	753.472	1373.26	610.231
	753.906	1374.23	610.417
	754.34	1374.57	610.629
	754.607	1375.16	610.746
	755.208	1375.7	610.822
	755.21	1376.57	610.995
	755.642	1377.45	611.223
	756.39	1377.91	611.434
	756.406	1377.97	611.579
	756.51	1378.04	611.969
	756.944	1378.91	612.143
	759.2	1379.74	612.491
	759.549	1379.84	612.666
	759.983	1380.74	612.845
	760.16	1380.21	612.924
	760.417	1381.08	613.231
	760.851	1382.19	613.597
	761.719	1382.38	613.744
	761.87	1382.81	614.039
	763.889	1384.55	614.112
	764.34	1384.69	614.307
	764.81	1385.34	614.866
	765.338	1385.77	615.076
	765.625	1385.99	615.222
	766.122	1387.15	615.256
	766.68	1389.04	615.441
	766.927	1391.93	615.703
	767.151	1392.95	615.913
	768.229	1393.42	616.09
	769.097	1394.35	616.274
	769.965	1395.76	616.471
	769.997	1395.83	616.578
	770.399	1397.13	616.706
	770.833	1397.16	616.888
	771.701	1399.31	617.223
	771.886	1399.41	617.613
	771.898	1399.67	617.79
	771.943	1400.12	617.892
	772.3	1400.17	618.44
	772.57	1400.91	618.63
	773.003	1402.78	618.824
	773.05	1403.65	619.066
	773.139	1403.85	619.232
	773.872	1404.71	619.623
	774.179	1404.65	619.816
	775.608	1405.82	620.185
	776.476	1406.52	620.389
	777.793	1406.89	620.555
	777.92	1408.4	620.713
	778.212	1408.85	621.076
	779.08	1410.68	621.384
	779.514	1411.95	621.569
	779.669	1411.46	621.666
	780.382	1412.69	621.777
	780.816	1412.76	621.874
	782.986	1412.97	622.287
	783.42	1413.19	622.332
	783.536	1414.5	622.522
	784	1415.37	622.801
	784.399	1416.35	623.013
	784.434	1417.96	623.266
	785.156	1417.54	623.951
	786.216	1419.16	624.26
	786.349	1420.06	624.438
	786.458	1420.97	624.618
	789.497	1420.57	625.028
	790.567	1421.5	625.163
	790.799	1422.16	625.543
	791.027	1423.09	625.742
	791.233	1423.84	625.79
	791.49	1424.48	625.89
	791.667	1424.56	626.135
	791.96	1425.78	626.473
	793.304	1426.08	626.6
	793.837	1426.87	626.633
	794.271	1426.18	626.86
	794.75	1426.21	626.933
	794.77	1426.65	627.112
	795.139	1427.08	627.203
	795.24	1427.1	627.238
	797.743	1427.52	627.506
	798.177	1428.41	627.988
	798.212	1428.52	628.157
	798.849	1432.02	628.316
	799.09	1432.95	628.448
	799.128	1436.63	628.486
	799.58	1437.42	628.679
	799.668	1438.35	628.863
	800.347	1438.37	628.944
	801.99	1438.8	629.165
	802.517	1443.05	629.382
	803.385	1445.31	629.442
	804.637	1445.75	629.503
	804.688	1446.31	629.741
	807.87	1446.47	629.939
	808.81	1447.05	630.224
	810.33	1448.93	630.235
	810.67	1448.35	630.378
	810.764	1448.65	630.515
	811.198	1451.39	630.694
	811.632	1449.22	630.747
	811.69	1451.95	630.802
	811.747	1451.96	630.976
	811.887	1453.12	631.077
	815.211	1454.73	631.098
	815.349	1455.73	631.251
	815.538	1455.82	631.286
	816.84	1458.15	631.347
	817.7	1458.77	631.455
	817.773	1458.95	631.526
	818.64	1460.5	631.873
	819.44	1461.76	631.926
	819.444	1462.22	631.949
	821.181	1462.67	632.159
	821.28	1462.95	632.28
	821.924	1463.54	632.435
	822.483	1463.63	632.655
	822.899	1464.1	632.958
	822.917	1464.4	633.059
	822.994	1464.56	633.202
	823.351	1464.84	633.225
	823.785	1465.71	633.288
	823.79	1466.15	633.35
	824.653	1466.44	633.461
	824.676	1469.24	633.625
	825.521	1469.32	633.73
	825.66	1469.71	633.918
	825.926	1470.65	633.961
	826.389	1472.05	634.108
	826.455	1473.34	634.146
	827.691	1474.66	634.302
	827.772	1474.83	634.469
	828.125	1475.34	634.549
	828.414	1475.69	634.654
	830.729	1476.73	634.826
	831.597	1477.19	635.018
	832.465	1478.42	635.196
	832.899	1478.73	635.198
	832.909	1480.04	635.445
	835.938	1481.88	635.476
	836.71	1484.06	635.626
	836.838	1484.76	635.706
	837.4	1486.11	635.941
	837.644	1487.5	636.006
	838.108	1487.97	636.051
	838.976	1488.43	636.186
	838.98	1488.68	636.4
	839.41	1489.6	636.463
	839.844	1490.78	636.482
	842.448	1492.19	636.73
	843	1492.78	636.833
	843.75	1493.24	636.93
	843.811	1493.49	636.976
	844.184	1493.92	637.001
	844.618	1496.86	637.281
	845.052	1498.73	637.382
	845.37	1500.28	637.461
	845.92	1500.43	637.618
	846.675	1500.6	637.669
	847.656	1501.3	637.914
	847.8	1501.91	638.005
	847.958	1501.92	638.061
	848.763	1502.48	638.217
	848.946	1503.88	638.423
	849.73	1504.34	638.516
	851.128	1506.77	638.57
	851.563	1507.3	638.622
	854.167	1507.38	638.77
	854.21	1508.25	638.956
	855.469	1508.56	639.137
	855.77	1509.5	639.192
	856.771	1512.15	639.329
	856.799	1514.65	639.438
	857.45	1514.76	639.613
	858.073	1515.58	640.023
	858.503	1516.46	640.042
	858.507	1516.52	640.293
	858.609	1518.86	640.317
	858.98	1519.33	640.351
	861.23	1519.53	640.433
	861.472	1520.83	640.626
	861.979	1521.2	640.803
	862.413	1522.14	641.028
	862.557	1525.17	641.178
	863.281	1525.88	641.368
	865.451	1528.92	641.456
	865.552	1530.09	641.577
	866.38	1530.38	641.682
	867.622	1532.12	641.689
	868.056	1532.43	641.888
	868.141	1532.9	641.99
	868.36	1533.21	642.05
	868.384	1533.37	642.17
	869.19	1533.42	642.413
	869.358	1533.85	642.513
	869.66	1534.3	642.544
	869.792	1535.24	642.622
	869.906	1536.89	642.851
	870.143	1537.33	643.022
	871.824	1537.76	643.14
	872.83	1540.65	643.511
	873.698	1541.23	643.577
	873.764	1541.15	643.592
	874.566	1541.67	643.811
	875.434	1542.26	643.852
	875.828	1543.2	643.919
	875.927	1543.84	644.173
	877.127	1544.7	644.271
	877.17	1546.44	644.285
	877.229	1548.18	644.533
	877.305	1548.61	644.558
	878.038	1548.78	644.841
	878.472	1548.81	644.948
	878.556	1549.37	645.108
	878.906	1549.48	645.537
	879.07	1551.21	645.552
	879.686	1552.3	645.685
	879.96	1552.38	645.728
	880.566	1553.5	646.051
	882.291	1553.75	646.168
	882.378	1554.03	646.446
	883.747	1555.12	646.515
	884.532	1556.42	646.693
	884.549	1557.71	646.763
	885.417	1558.12	646.891
	886.38	1559.58	647.17
	886.719	1559.94	647.28
	886.847	1564.2	647.342
	888.021	1565.87	647.503
	888.312	1565.67	647.694
	888.455	1565.1	647.744
	888.694	1565.97	647.888
	888.722	1566.71	648.353
	889.618	1570.81	648.374
	891.216	1572.84	648.464
	891.493	1573.79	648.705
	892.044	1574.1	648.81
	892.361	1574.22	649.143
	892.607	1574.87	649.328
	892.65	1575.03	649.338
	893.229	1575.52	649.568
	893.35	1576.9	650.032
	894.16	1577.42	650.314
	894.63	1577.99	650.471
	894.965	1578.12	650.731
	895.87	1578.7	651.006
	896.076	1580.1	651.238
	897.135	1580.18	651.464
	897.215	1581.16	651.711
	897.92	1581.79	652.056
	898.39	1582.46	652.313
	899.306	1582.62	652.451
	899.74	1582.85	652.984
	899.817	1582.75	653.247
	900.08	1582.9	653.477
	900.193	1583.33	653.719
	900.37	1583.92	653.808
	901.042	1583.85	654.382
	901.63	1583.06	654.545
	902.009	1584.9	654.772
	902.344	1585.77	655.074
	902.643	1585.94	655.305
	903.26	1586.26	655.478
	904.514	1587.2	655.749
	905.816	1588.44	656.051
	906.528	1589.02	656.397
	906.63	1589.89	656.763
	907.552	1591.15	657.253
	908.42	1590	657.339
	908.53	1591.41	657.533
	908.542	1591.58	657.768
	908.566	1592.81	658.31
	910.156	1592.88	658.522
	910.59	1595.15	658.754
	911.458	1596.09	659
	911.892	1596.45	659.242
	912.326	1596.79	659.401
	912.763	1597.21	659.724
	913.66	1597.22	660.317
	913.873	1597.86	660.518
	914.12	1599.37	660.71
	914.836	1599.39	660.977
	915.799	1599.83	661.133
	915.8	1599.83	661.319
	917.101	1601.71	661.554
	917.4	1602	661.638
	917.969	1602.13	661.916
	918.837	1602.53	662.016
	919.271	1603.73	662.493
	921.007	1604.14	662.73
	921.441	1605.04	663.339
	921.643	1605.92	663.538
	922.402	1606.34	663.75
	923.611	1606.77	663.889
	924.045	1608.94	664.069
	924.479	1609.38	664.15
	925.13	1610.68	664.378
	926.215	1611.55	664.403
	926.41	1611.07	664.59
	926.663	1612.85	664.806
	927.951	1612.79	664.886
	928.17	1613.88	665.131
	928.385	1614.29	665.22
	928.819	1617.19	665.234
	928.82	1617.73	665.44
	930.27	1618.92	665.568
	931.424	1622.14	665.65
	931.44	1622.3	665.801
	931.932	1622.6	665.982
	932.291	1622.77	666.06
	932.38	1623.19	666.274
	934.028	1623.37	666.418
	934.896	1624.13	666.543
	936.029	1624.64	666.687
	936.198	1625.11	666.883
	936.59	1625.86	666.96
	938.368	1626.3	667.045
	939.2	1626.74	667.13
	939.236	1627.6	667.34
	940.104	1627.92	667.619
	940.278	1629.77	667.643
	940.39	1630.02	667.819
	940.972	1632.6	667.849
	941.84	1633.57	668.036
	942.708	1633.07	668.318
	943.142	1634.55	668.45
	943.61	1634.92	668.702
	947.049	1636.72	669.002
	947.154	1637.62	669.16
	950.521	1637.74	669.5
	951.389	1637.7	669.646
	951.823	1638.45	669.813
	952.257	1638.95	669.87
	952.45	1640.43	669.873
	952.691	1642.43	670.078
	954.427	1642.8	670.115
	955.295	1643.87	670.21
	955.834	1643.34	670.331
	957.03	1643.23	670.658
	957.276	1643.82	670.822
	957.465	1643.83	670.944
	957.882	1647.58	670.998
	957.899	1649.32	671.234
	958.333	1649.74	671.313
	959.201	1650.17	671.542
	959.635	1650.62	671.555
	960.069	1651.04	671.616
	960.503	1654.08	671.768
	960.678	1654.51	672.041
	960.938	1654.35	672.157
	961.12	1658.85	672.606
	963.108	1659.62	672.648
	964.844	1659.72	672.698
	966.146	1659.75	672.827
	966.233	1660.53	673.038
	966.47	1660.68	673.258
	967.014	1663.63	673.358
	967.882	1665.8	673.556
	968.021	1665.83	673.559
	969.33	1666.23	673.857
	970.92	1666.39	673.859
	971.788	1667.8	674.098
	972.63	1667.01	674.179
	973.096	1667.97	674.305
	974.04	1668.4	674.541
	974.392	1670.14	674.631
	974.919	1671.44	674.69
	975.694	1671.45	674.765
	976.128	1671.88	674.852
	978.724	1673.79	674.961
	978.764	1676.6	674.967
	978.977	1677.53	675.241
	979.764	1682.21	675.301
	979.94	1683.71	675.465
	980.035	1683.32	675.673
	980.903	1683.59	675.689
	982.205	1683.59	676.018
	985.27	1684.22	676.181
	986.111	1686.2	676.228
	986.246	1688.77	676.314
	987.34	1688.89	676.445
	987.413	1689.23	676.534
	989.4	1689.81	676.782
	989.583	1690.54	676.881
	990.017	1690.97	677.009
	990.451	1692.04	677.185
	990.457	1693.58	677.21
	990.816	1694.01	677.49
	992.188	1694.44	677.69
	992.622	1695.31	677.771
	993.056	1696.77	678.071
	993.44	1697.04	678.141
	993.496	1697.66	678.225
	993.92	1699.06	678.433
	994.358	1700.52	678.583
	995.226	1700.6	678.606
	995.332	1701.37	678.691
	995.66	1702.06	678.864
	996.094	1702.15	678.926
	996.528	1702.26	679.04
	996.962	1703.28	679.158
	997.057	1705.34	679.182
	998.264	1705.73	679.548
	998.37	1705.9	679.849
	999.132	1707.06	679.943
	999.566	1707.17	680.317
	1000	1708.77	680.778
	1000.97	1716.55	681.064
	1002.13	1720.13	681.356
	1004.34	1721.79	681.607
	1004.89	1722.47	681.854
	1005.02	1723.09	682.058
	1005.64	1726.56	682.335
	1005.8	1727	682.703
	1007.32	1727.43	683.027
	1007.38	1728.08	683.334
	1007.81	1728.3	683.565
	1008.87	1728.71	683.907
	1009.55	1729.6	684.115
	1009.57	1729.95	684.443
	1010.85	1730.81	684.563
	1013.55	1730.04	685.045
	1014.18	1731.83	685.432
	1014.76	1732.76	685.824
	1016.93	1733.23	685.994
	1017.79	1733.28	686.385
	1019.53	1734.38	686.491
	1019.97	1736.51	686.89
	1020.83	1736.55	687.214
	1021.27	1737.44	687.516
	1021.33	1739.07	687.795
	1022.71	1739.15	688.282
	1022.87	1739.32	688.652
	1023	1739.58	689.101
	1023.18	1740.02	689.371
	1023.34	1741.32	689.663
	1023.66	1743.71	690.053
	1024.74	1743.98	690.289
	1026.04	1744.46	690.601
	1026.12	1744.7	690.775
	1027.78	1746.11	691.115
	1027.78	1748.68	691.274
	1027.86	1749.13	691.475
	1028.21	1749.15	691.868
	1030.21	1749.57	692.059
	1030.82	1750.49	692.415
	1031.25	1750.99	692.816
	1032.79	1752.17	693.076
	1032.91	1753.91	693.677
	1032.95	1754.08	693.883
	1033.42	1754.64	694.217
	1034.72	1754.29	694.694
	1034.92	1754.73	694.995
	1036.33	1754.77	695.318
	1038.16	1761.31	695.679
	1038.87	1762.15	695.793
	1039.13	1762.59	696.352
	1039.6	1762.77	696.624
	1039.74	1765.62	696.801
	1039.93	1766	697.351
	1041.95	1766.06	697.455
	1042.97	1766.49	697.688
	1042.98	1767.88	698.103
	1043.84	1768.34	698.489
	1044.27	1768.8	698.855
	1044.76	1769.53	699.131
	1045.14	1769.98	699.556
	1045.21	1769.96	699.864
	1045.23	1770.21	700.081
	1045.69	1770.66	700.417
	1046.63	1770.4	700.77
	1048.18	1772.08	701.072
	1049.48	1772.57	701.552
	1049.48	1773.02	755.615
	1050.33	1773.79	755.849
	1050.4	1776.76	756.138
	1051.48	1777.66	756.519
	1051.86	1777.78	756.967
	1052.28	1779.88	757.282
	1052.95	1780.04	757.622
	1054.69	1780.51	757.937
	1055.08	1780.56	758.363
	1055.45	1780.97	758.499
	1055.55	1781.25	758.652
	1056.22	1782.75	759.155
	1056.42	1782.12	759.59
	1057.1	1784.29	759.915
	1057.29	1784.82	760.288
	1059.01	1787.65	760.619
	1059.03	1787.06	760.885
	1059.46	1787.99	761.269
	1059.51	1787.33	761.433
	1059.9	1788.19	761.701
	1060.33	1789.5	761.928
	1060.76	1789.93	762.381
	1063.37	1790.54	762.904
	1063.37	1791.27	763.114
	1064.24	1791.61	763.398
	1064.67	1792.97	763.636
	1065.54	1793.4	763.985
	1066.24	1793.61	764.198
	1067.27	1794.7	764.831
	1068.58	1795.02	765.176
	1068.66	1795.42	765.48
	1068.8	1796.89	765.875
	1069.16	1797.31	766.141
	1073.01	1797.82	766.377
	1075.33	1800.35	766.759
	1075.95	1801.22	767.006
	1076.39	1801.65	767.562
	1076.46	1802.42	767.772
	1077.95	1802.95	767.882
	1078.56	1803.63	768.152
	1078.8	1803.82	768.323
	1079.43	1803.91	768.713
	1080.73	1804.3	769.021
	1080.79	1804.38	769.152
	1081.21	1804.69	769.466
	1081.6	1804.84	769.624
	1084.1	1806.72	769.843
	1085.07	1807.73	770.047
	1086.7	1808.16	770.225
	1087.24	1808.38	770.582
	1088.45	1809.58	770.826
	1088.72	1809.66	771
	1089.41	1812.29	771.251
	1089.84	1812.5	771.699
	1090	1812.82	771.931
	1090.71	1814.21	772.292
	1091.28	1814.41	772.667
	1091.34	1814.25	773.07
	1091.52	1814.67	773.292
	1095.05	1815.1	773.545
	1095.49	1815.33	773.775
	1095.56	1816.55	773.958
	1095.92	1817	774.201
	1097.05	1817.48	774.606
	1097.74	1818.24	774.797
	1100.54	1818.38	775.062
	1101.05	1818.19	775.359
	1102	1819.29	775.655
	1102.28	1819.77	776.154
	1102.43	1822.48	776.333
	1103.3	1823.36	776.771
	1103.88	1823.79	777.006
	1104.6	1824.03	777.444
	1105.9	1824.5	777.707
	1106.5	1825.22	778.108
	1108.07	1825.52	778.448
	1111.11	1826.26	778.744
	1111.13	1826.48	779.04
	1111.98	1828.25	779.266
	1111.99	1828.72	779.548
	1112.09	1830.21	779.882
	1112.76	1830.73	779.988
	1112.85	1831.52	780.091
	1113.71	1832.72	780.597
	1114.08	1832.03	780.834
	1114.15	1836.2	781.166
	1115.02	1836.25	781.456
	1115.36	1836.65	782.007
	1115.39	1838.23	782.147
	1115.67	1838.08	782.556
	1116.32	1838.45	782.86
	1117.62	1838.54	783.26
	1118.34	1839.41	783.561
	1119.79	1839.49	783.766
	1120.64	1841.15	784.065
	1121.48	1842.01	784.168
	1121.53	1842.76	784.361
	1121.96	1843.42	784.619
	1122.16	1844.62	784.949
	1122.52	1846.5	785.206
	1124.13	1847.14	785.518
	1124.51	1848.96	785.759
	1124.57	1849.15	786.013
	1125.22	1849.22	786.323
	1125.58	1849.39	786.472
	1127.07	1849.75	786.693
	1127.18	1849.83	786.903
	1127.99	1852	787.168
	1129	1853.78	787.327
	1129.34	1855.4	787.599
	1130.01	1856.77	787.872
	1130.2	1857.2	788.299
	1130.84	1860.54	788.561
	1131.08	1861.98	788.811
	1131.3	1861.83	788.974
	1131.94	1863.72	789.096
	1131.98	1863.85	789.236
	1133.68	1865.84	789.694
	1134.12	1865.02	789.893
	1134.39	1866.32	790.138
	1134.55	1869.36	790.403
	1134.98	1872.4	790.79
	1135.85	1872.71	791.141
	1136.15	1874.57	791.347
	1137.17	1875.43	791.605
	1137.39	1878.04	791.981
	1138.12	1878.33	792.282
	1139.24	1878.24	792.391
	1141.49	1879.34	792.715
	1144.39	1880.2	792.885
	1144.53	1880.64	793.166
	1144.88	1882.38	793.345
	1145.83	1883.24	793.609
	1145.94	1883.25	793.869
	1147.1	1883.01	794.188
	1147.13	1883.09	794.533
	1147.57	1884.41	794.957
	1147.76	1885.35	795.296
	1148	1886.76	795.476
	1148.24	1887.23	795.779
	1151.72	1887.59	796.06
	1152.37	1887.68	796.388
	1152.66	1888.45	796.763
	1152.78	1888.72	796.954
	1153.65	1889.1	797.299
	1154.95	1889.28	797.657
	1157.12	1889.32	797.897
	1157.36	1889.56	797.984
	1159.72	1890.5	798.273
	1160.63	1891.38	798.597
	1161.26	1891.44	798.85
	1161.46	1891.78	798.991
	1161.55	1891.9	799.192
	1161.65	1892.37	799.381
	1162.76	1892.8	799.756
	1164.5	1893.31	800.007
	1165	1893.88	800.33
	1165.61	1895.18	800.549
	1165.8	1897.52	800.775
	1165.81	1898	801.067
	1166.23	1898.46	801.311
	1167.97	1898.7	801.733
	1170.57	1899.74	801.872
	1170.62	1900.45	802.095
	1171.42	1902.24	802.344
	1171.44	1903.74	802.722
	1173.18	1904.95	802.966
	1173.43	1905.38	803.182
	1173.77	1905.75	803.651
	1174.05	1905.48	803.823
	1174.91	1907.12	804.015
	1175.35	1907.34	804.302
	1176.24	1907.82	804.62
	1178.38	1908.22	804.918
	1179.98	1908.42	805.15
	1180.12	1908.85	805.281
	1180.56	1911.24	805.748
	1180.99	1912.33	806.077
	1181.42	1913.43	806.33
	1182.73	1915.37	806.795
	1184.71	1917.54	807.029
	1185.33	1917.37	807.228
	1185.6	1917.81	807.495
	1186.11	1918.12	807.743
	1186.63	1922.5	808.137
	1186.63	1922.74	808.768
	1187.07	1923.38	809.013
	1187.84	1923.91	809.481
	1187.93	1925.35	809.726
	1188.37	1926.54	810.04
	1189.24	1927.48	810.331
	1190.66	1928.6	810.602
	1190.97	1929.25	810.756
	1193.1	1929.82	811.231
	1193.14	1932.62	811.632
	1193.45	1933.26	811.838
	1194.24	1935.76	812.32
	1195.02	1934.9	812.542
	1195.02	1936.2	812.871
	1195.68	1936.83	813.174
	1196.95	1937.58	813.484
	1197.92	1938.45	813.65
	1198.4	1938.67	813.828
	1198.79	1938.92	814.25
	1199.65	1940.1	814.563
	1200.09	1940.58	814.885
	1200.52	1942.45	815.249
	1200.58	1944.79	815.597
	1200.95	1947.14	815.829
	1202.26	1947.29	816.156
	1202.69	1947.8	816.474
	1203.85	1947.6	816.674
	1206.16	1948.07	816.81
	1207.03	1949.01	817.367
	1208.48	1949.22	817.675
	1209	1950.76	817.973
	1209.63	1952.75	818.526
	1210.87	1953.56	818.839
	1211.81	1953.87	819.11
	1212.24	1956.03	819.374
	1214.41	1956.16	819.77
	1215.99	1957.43	819.971
	1216.49	1958.15	820.484
	1218.65	1959.86	820.799
	1221.35	1959.2	821.214
	1221.39	1961.37	821.57
	1221.45	1962.84	822.182
	1222.06	1962.88	822.395
	1223.52	1964.7	822.727
	1224.94	1964.84	822.984
	1225.13	1965.07	823.378
	1225.26	1967.45	823.763
	1225.69	1968.75	824.057
	1226.56	1970.05	824.274
	1229.6	1971.35	824.492
	1230.9	1972.41	824.942
	1232.2	1972.64	825.23
	1233.07	1972.88	825.579
	1233.35	1973.61	826.058
	1234.38	1973.64	826.3
	1236.11	1973.81	826.582
	1237.85	1973.92	826.923
	1237.94	1975.22	827.259
	1238.04	1975.26	827.555
	1238.71	1976.13	827.892
	1241.3	1977	828.195
	1242.19	1977.39	828.672
	1246.53	1978.46	828.86
	1246.56	1978.5	829.094
	1246.64	1980.67	829.564
	1248.7	1982.07	829.814
	1249.26	1982.38	829.997
	1250.87	1983.07	830.25
	1251.64	1983.18	830.531
	1253.04	1983.9	830.658
	1253.86	1984.51	830.844
	1254.82	1986.11	831.064
	1259.98	1986.98	831.45
	1261.29	1989.15	831.668
	1261.72	1990.02	831.973
	1263.45	1992.4	832.14
	1264.7	1992.62	832.452
	1265.19	1993.78	832.729
	1265.43	1993.94	833.266
	1265.91	1994.74	833.533
	1268.66	1994.51	833.722
	1268.81	1994.69	833.926
	1271.27	1994.79	834.236
	1271.77	1996.53	834.613
	1273.44	1998.03	834.893
	1273.59	1998.7	835.242
	1274.31	1999.9	835.703
	1274.44	2000	836.16
	1275.17	2001.05	836.542
	1275.61	2001.83	837.16
	1275.88	2002.26	837.327
	1276.48	2004.53	837.82
	1276.48	2005.64	838.019
	1279.09	2005.97	838.406
	1279.68	2006.08	838.657
	1282.99	2006.76	838.987
	1283.85	2006.94	839.474
	1285.6	2007.9	839.704
	1285.76	2008.35	839.994
	1286.17	2009.12	840.14
	1286.65	2010.68	840.429
	1286.89	2010.79	840.726
	1288.11	2011.71	841.1
	1292.54	2012.57	841.322
	1294.27	2012.59	841.709
	1294.8	2013.02	842.289
	1295.33	2013.45	842.811
	1295.57	2014.54	843.592
	1295.74	2015.71	843.858
	1296.01	2015.94	844.275
	1296.06	2015	844.651
	1296.12	2016.06	845.031
	1296.88	2018.28	845.553
	1298.18	2020.4	846.422
	1298.35	2020.48	846.972
	1298.44	2020.62	847.431
	1298.61	2023	847.8
	1298.71	2023.9	848.402
	1302.08	2024.31	848.908
	1303.38	2025.2	849.541
	1304.69	2026.04	849.885
	1305.43	2027.61	850.177
	1305.56	2027.34	850.601
	1306.53	2027.64	851.047
	1307.46	2030.45	851.439
	1307.76	2031.61	851.809
	1307.77	2031.85	852.179
	1308.59	2033.23	852.775
	1310.76	2033.73	853.154
	1310.76	2034.29	853.456
	1312.16	2034.43	853.674
	1312.63	2035.53	854.081
	1313.04	2035.6	854.451
	1313.66	2036.89	854.885
	1314.24	2037.86	855.326
	1314.67	2040.28	855.748
	1314.97	2041.23	856.045
	1315.12	2042.97	856.423
	1317.23	2045.57	856.782
	1317.27	2045.2	857.163
	1318.14	2048.24	857.43
	1319.88	2048.51	857.894
	1320.41	2049.63	858.281
	1321.81	2052.52	858.73
	1322.82	2053.85	859.168
	1323.89	2054.25	859.83
	1325.95	2055.57	860.266
	1331.6	2055.99	860.681
	1332.03	2056.52	861.151
	1332.1	2058.16	861.477
	1333.04	2059.9	862.18
	1333.43	2061.53	862.484
	1333.77	2061.83	862.898
	1335.38	2062.11	863.196
	1337.05	2062.13	863.61
	1338.54	2062.75	863.992
	1339.77	2063.21	864.39
	1340.28	2063.68	864.866
	1340.34	2065.55	865.355
	1340.42	2065.97	865.82
	1342.01	2066.45	866.287
	1342.4	2068.83	866.663
	1342.45	2071.16	866.953
	1343.32	2071.15	867.232
	1343.75	2071.64	867.951
	1344.27	2071.71	868.361
	1345.05	2072.11	868.714
	1345.47	2072.24	869.207
	1346.79	2074.65	869.956
	1347.06	2076.05	870.447
	1347.22	2077.69	870.853
	1349.16	2078.72	871.169
	1350.26	2078.99	871.597
	1350.79	2081	871.874
	1351.11	2081.16	872.188
	1351.76	2082.4	872.592
	1352.06	2084.75	872.988
	1354.57	2089.51	873.494
	1356.58	2090.36	873.958
	1360.19	2091.15	874.453
	1360.48	2091.7	874.865
	1362.72	2092.79	875.077
	1362.86	2095.98	875.412
	1364.23	2096.35	875.716
	1364.58	2096.79	876.163
	1366.32	2097.66	876.679
	1366.75	2097.85	877.039
	1367.21	2098.79	877.351
	1368.92	2099.17	877.899
	1369.66	2099.36	878.686
	1370.09	2099.9	878.931
	1370.38	2101.13	879.53
	1371.05	2102	879.843
	1374.13	2103	880.272
	1375.43	2103.3	880.646
	1375.49	2103.86	881.219
	1375.56	2103.5	881.981
	1377.31	2105.34	882.319
	1377.43	2106.87	882.817
	1377.6	2110.96	883.333
	1379.24	2110.98	883.754
	1381.08	2111.55	884.232
	1382.46	2112.38	884.837
	1387.09	2112.97	885.271
	1389.44	2113.87	885.741
	1389.76	2113.74	886.206
	1391.06	2114.7	886.649
	1392.36	2115.89	887.029
	1392.64	2117.19	887.509
	1392.85	2117.8	887.823
	1393.66	2118.34	888.302
	1396.23	2118.49	888.846
	1398.44	2121.09	889.186
	1399.78	2121.25	889.535
	1400.46	2121.72	890.083
	1402.34	2122.15	890.677
	1404.95	2124.7	891.004
	1405.38	2124.57	891.582
	1405.88	2124.79	892.303
	1407.72	2124.96	892.599
	1407.99	2125.77	892.952
	1409.72	2125.89	893.307
	1410.68	2126.74	893.528
	1411.02	2128.27	893.982
	1413.08	2128.47	894.358
	1415.8	2128.74	894.676
	1416.23	2130.21	895.252
	1416.38	2130.64	895.477
	1417.54	2131.31	895.871
	1419.7	2131.58	896.167
	1420.57	2132.49	896.456
	1422.34	2134.22	896.826
	1426.44	2134.98	897.241
	1427.52	2135.42	897.542
	1427.57	2140.19	897.806
	1428.04	2140.91	898.393
	1429.25	2142.36	898.766
	1430.12	2142.49	899.159
	1431.33	2144.66	899.543
	1432.29	2144.97	900.103
	1434.14	2145.59	900.958
	1435.54	2146.27	901.201
	1435.9	2146.7	901.566
	1436.2	2149.28	902.09
	1440.54	2149.31	902.584
	1440.69	2149.81	903.003
	1441.16	2150.27	903.363
	1441.88	2150.28	903.826
	1441.94	2151.68	904.305
	1443.58	2152.15	904.687
	1443.66	2154.52	905.403
	1449.22	2154.95	905.776
	1450.95	2154.27	906.151
	1451.39	2154.95	906.437
	1453.99	2156.03	906.922
	1454.86	2158.23	907.598
	1456.16	2158.47	907.952
	1458.83	2159.28	908.594
	1461.42	2159.29	909.3
	1463.16	2159.72	909.655
	1465.57	2160.1	910.126
	1466.15	2160.16	910.792
	1467.01	2160.57	911.396
	1467.27	2160.99	911.753
	1471.35	2161.89	912.126
	1472.66	2163.85	912.611
	1473.77	2164.5	913.074
	1474.25	2164.93	913.349
	1476.13	2165.36	913.907
	1476.18	2165.8	914.321
	1476.56	2166.66	914.979
	1477	2167.12	915.268
	1478.59	2171.01	915.944
	1480.04	2171.88	916.727
	1480.11	2173.61	917.035
	1481.41	2175.78	917.401
	1483.07	2176.41	917.787
	1483.86	2177.89	918.576
	1485.24	2178.83	919.266
	1487.51	2179.83	919.652
	1488.08	2179.29	920.302
	1488.28	2179.69	920.869
	1489.15	2180.23	921.198
	1490.31	2180.7	921.523
	1490.88	2183.97	921.989
	1491.71	2184.91	922.395
	1495.23	2186.25	922.72
	1496.91	2186.31	923.035
	1497.83	2186.51	923.562
	1499.13	2186.71	923.934
	1499.57	2186.67	924.57
	1500.43	2186.78	924.983
	1500.77	2188.37	925.553
	1500.87	2189.67	926.015
	1501.25	2190.06	926.404
	1504.77	2191.84	927.011
	1504.97	2192.4	927.5
	1507.04	2194.01	928.344
	1509.19	2194.71	928.708
	1511.72	2194.54	929.409
	1511.86	2196.14	930.044
	1512.31	2197.05	930.754
	1512.45	2197.08	931.46
	1514.76	2197.34	931.886
	1515.19	2198.1	932.639
	1516.21	2198.48	933.117
	1516.93	2202.16	933.628
	1519.53	2202.23	934.163
	1520.54	2203.16	934.658
	1521.67	2203.49	935.149
	1521.86	2203.16	935.487
	1522.13	2204.57	935.826
	1523	2205.2	936.433
	1524.74	2206.16	936.893
	1524.88	2206.91	937.291
	1527.34	2208.77	937.657
	1527.78	2209.72	938.19
	1532.55	2210.04	938.461
	1533.08	2210.19	939.14
	1533.56	2210.94	939.528
	1533.85	2211.19	940.207
	1535.49	2211.37	940.757
	1536.18	2212.06	941.217
	1536.46	2213.46	941.679
	1536.53	2213.85	942.233
	1536.89	2214.4	942.779
	1539.35	2214.84	943.314
	1539.69	2215.8	943.764
	1540.8	2216.14	944.782
	1545.14	2216.74	945.202
	1546.44	2217.76	945.913
	1547.31	2218.75	946.129
	1547.74	2219.18	946.473
	1548.18	2219.55	947.131
	1548.61	2221.35	947.514
	1550.48	2225.02	947.909
	1550.95	2225.63	948.294
	1551.21	2226.56	948.835
	1553.82	2229.17	949.372
	1553.89	2229.38	949.803
	1554.25	2229.61	950.181
	1554.9	2230.07	950.62
	1556.42	2230.78	951.315
	1559.39	2232.08	951.557
	1559.46	2232.18	952.07
	1564.24	2232.6	952.74
	1566.41	2234.06	953.195
	1566.84	2235.36	953.619
	1567.32	2235.68	953.86
	1568.14	2236.98	954.378
	1568.2	2237.33	954.836
	1569.01	2237.41	955.358
	1572.05	2238.22	955.653
	1573.59	2238.74	956.031
	1575.95	2239.85	956.517
	1578.9	2240.14	956.982
	1580.03	2240.66	957.376
	1581.44	2241.18	957.665
	1582.9	2241.55	958.096
	1587.13	2242.48	958.627
	1589.42	2243.06	959.028
	1589.84	2243.42	959.404
	1592.01	2243.89	960.076
	1592.12	2244.35	960.767
	1593.32	2246.23	961.252
	1594.65	2248.7	961.784
	1596.74	2251.74	962.162
	1596.79	2251.84	962.976
	1597.22	2252.78	963.774
	1598.52	2253.38	964.224
	1600.24	2253.04	964.667
	1602.87	2254.18	965.2
	1603.97	2257.05	965.76
	1609.76	2257.81	966.139
	1609.81	2258.4	966.489
[truncated: 2,555 more rows]

## Sheet: Fig. 5 e
	SDH %	Vehicle	NT- Exo myo III	NT-MAG- Exo Myo III
		67.6923	63.2067	80.7692
		37.3585	73.0769	79.058
		51.0154	60.3486	69.7877
		57.8106	60.233	83.5536
		61.4599	59.7688	85.7108
		68.0438	59.7405	72.8531
		67.6985	59.5566	82.5243
		51.7647	58.7846	77.1131
		28.8276	68.2472	68.1498
		42.7054	57.5527	69.5166
		66.1865	54.3966	83.7951
		72.0469	53.8965	84.7417
		44.1615	51.438	56.0675
		60.3793	51.0852	55.394
		59.4444	59.0231	75.1487
		38.8235	48.1834	81.6015
		39.6923	47.3333	53.0457
		71.529	56.5631	73.0306
		68.085	46.422	82.7267
		68.4831	56.2302	83.3405
		55.5529	46.2042	75.5135
		49.998	44.6286	51.3652
		55.7143	44.3667	51.2329
		53.9805	42.5333	68.774
		69.7248	42.2801	64.3527
		41.8475	40.1327	59.1865
		50.8607	59.5261	35.261
		51.3333	49.3258	46.0998
		63.4615	49.2476	69.3445
		46.3503	45.8387	55.8604
		42.3077	43.69	81.3526
		50.3091	65.5066	72.6408
		60.6897	72.7453	75.6
		56.7742	62.0985	83.6419
		35.7366	61.7237	73.3838
		71.5873	58.8417	75.3502
		33.4211	58.7592	75.2329
		45.7426	57.8728	83.5287
		61.2575	56.3774	83.4561
		50.3865	56.2694	80.9299
		63.7143	55.8093	83.9997
		53.1967	54.4143	51.2939
		36.6667	73.5529	79.854
		57.8049	53.4461	86.8171
		64.8718	52.7748	85.1643
		51.953	51.9544	63.7231
		83.1111	51.6405	78.7109
		51.6552	51.5448	74.8744
		45.7778	50.6401	67.5195
		59.4606	50.5738	66.562
		60.4635	50.3729	62.2377
		58.6826	50.2928	57.2672
		40.2985	49.2988	83.1069
		82.3922	48.2574	74.0436
		41.7904	48.1112	71.2922
		47.9163	47.7508	80.7322
		62.7707	46.5677	80.7375
		57.7381	42.1237	59.4431
		59.7531	41.6918	80.2463
		40.3404	69.9587	80.2566
		45.5625	39.7752	80.5376
		73.3333	44.9159	70.3433
		57.5385	61.6534	58.8162
		47.3889	54.5922	55.0341
		48.6538	54.2435	86.7245
		56.0645	53.5415	74.0886
		65.6713	51.4616	63.5221
		47.8855	51.2853	85.8677
		58.55	49.7358	42.2717
		63.1613	65.7278	60.8109
		64.2761	49.5617	71.3308
		49.2	57.4999	77.4688
		54.5595	57.3828	83.5226
		76.5352	57.1381	55.439
		56.2572	56.7236	59.1911
		42.651	55.6996	84.6781
		56.6921	55.5506	76.5247
		72.5823	55.3762	61.9352
		56.3415	53.7187	50.6581
		61.1111	53.629	59.1484
		59.921	53.4607	84.4621
		58.8549	53.4353	75.8773
		93.0769	40.8906	66.1943
		57.6703	73.4303	63.3563
		42.1369	40.1543	80.7763
		65.5769	56.6232	76.271
		75.0476	76.3713	70.7703
		64.7059	66.0254	39.0593
		68.4756	55.9671	59.79
		50.1255	54.8927	71.5722
		62.5926	54.6148	74.713
		60.8527	54.5875	79.8561
		58.2562	35.6626	81.5281
		40.1429	56.9896	84.1146
		51.5315	56.5487	80.1511
		48.0743	72.4817	71.5722
		52.4638	52.2276	79.7964
		33.4586	51.7404	75.7431
		65.7485	50.3629	53.0691
		65.7544	50.3278	69.3963
		63.3333	49.8441	62.1519
		63.5119	49.0117	80.6027
		67.2414	48.6534	80.0462
		61.3681	48.5948	71.5722
		73.3468	48.4912	80.729
		50.8257	61.1777	82.3432
		33.4127	58.7528	68.516
		57.6415	55.367	51.3664
		52.8333	55.1766	71.2347
		76.3889	55.0522	61.7761
		95.4221	63.3684	83.3558
		68.7175	53.1894	74.1882
		56.4348	53.0844	83.2625
		66.0552	53.0805	82.1019
		70.6471	79.5095	66.3475
		73.3333	39.2927	57.862
		64.5652	39.0828	44.3549
		58.3465	68.8675	52.6428
		67.874	68.7491	83.1449
		65	37.077	78.2188
		64.8259	37.0014	69.5432
		70.3252	36.8175	74.846
		51.4011	54.8152	59.4543
		65.5629	34.5728	43.2372
		75.1899	60.7548	63.2138
		56.9048	53.3598	70.0052
		69.6947	72.7394	75.6229

## Sheet: Fig. 5 f
		Vehicle	NT-Exo myo III	NT-MAG-Exo myo III
	Hydroxyproline	19.6935	19.7603	16.4396
	(𝜇g/mg muscle)	21.7704	21.2159	16.692
		20.5388	20.8038	17.6821
		18.6799	19.7754	17.0057
		22.6004	20.6924	17.96
		19.5787	20.7693	18.582

## Sheet: Fig. 5g
		LOADING ORDER
		1	2	3	4	5	6	7	8	9
		Vehicle	Vehicle	Vehicle	NT-Exomyo III	NT-Exomyo III	NT-Exomyo III	NT-MAG-Exomyo III	NT-MAG-Exomyo III	NT-MAG-Exomyo III
									TOTAL PROTEIN LOADING
		OXPHOS
		10-55kDa
		TNFα																								mTOR
		26kDa																								289kDa
																																TOTAL PROTEIN LOADING
								TOTAL PROTEIN LOADING
															RELB
															65kDa
																					TOTAL PROTEIN LOADING
																										ATG7
																										75kDa
		LC3B
		16-18kDa
															MYD88
															33kDa
		AKT 1/2/3
		56kDa
																														IKBα
																														36kDa
																																			TOTAL PROTEIN LOADING
															NFKb
															65kDa
																					TOTAL PROTEIN LOADING
																														4EBP1
																														15-20kDa
		S6RB
		33kDa					TOTAL PROTEIN LOADING
																														HMGB1
															TRL4															30kDa
															96kDa
		MMP9
		80-120kDa
																					TOTAL PROTEIN LOADING
															P62
															62kDa
		non canonical NFkb pathway
	TNFα				36kda	IKBα				65Kda	NFKB				65-68Kda	RELB				80-120Kda	MMP9
	Vehicle	3w NT-ExoMyo	3w NT-MAG-ExoMyo			Vehicle	3w NT-ExoMyo	3w NT-MAG-ExoMyo			Vehicle	3w NT-ExoMyo	3w NT-MAG-ExoMyo			Vehicle	3w NT-ExoMyo	3w NT-MAG-ExoMyo			Vehicle	3w NT-ExoMyo	3w NT-MAG-ExoMyo
	41526500	42493600	12915200			78459805	42582400	16673740			50492610	47722710	32307450			39032851	63537181	28492504			1439100	665932	200200
	52749900	34456100	20393800			94817680	32631295	20311252			43087695	48323520	29476125			61492941	11114040	24692781			1543300	719166	185400
	45840200	30730800	26985300			53949891	46715277	16034865			58720830	58863420	33681165			36247789	71284046	29106100			1647500	872400	192800
		HMGB1 pathway
	HMGB1				95Kda	TRL4				33Kda	MYD88
	Vehicle	3w NT-ExoMyo	3w NT-MAG-ExoMyo			Vehicle	3w NT-ExoMyo	3w NT-MAG-ExoMyo			Vehicle	3w NT-ExoMyo	3w NT-MAG-ExoMyo
	7707040	7546496	212744			76088300	71349066	59211258			21398496	16315152	11582202
	7087600	7821000	826616			61214757	64007124	51101754			29484224	15268400	7732008
	12032934	16159060	115188			76758936	61324818	53858958			20025152	22104602	7511484
		mTOR pathway
	Mtor				56Kda	AKT 1/2/3				32Kda	S6RB				15-20Kda	4EBP1
	Vehicle	3w NT-ExoMyo	3w NT-MAG-ExoMyo			Vehicle	3w NT-ExoMyo	3w NT-MAG-ExoMyo			Vehicle	3w NT-ExoMyo	3w NT-MAG-ExoMyo			Vehicle	3w NT-ExoMyo	3w NT-MAG-ExoMyo
	23231316	44393256	26275812			51123632	64160997	25503648			749392	934287	4746			13445460	33375780	13566312
	35616156	42381612	33954066			32025315	59888718	22375808			648025	235542	8023			30980448	24555744	33535296
	33763428	60157638	29519310			70478316	75053300	27640368			1325484	234578	1120			38572956	42542928	29969460
		Autophagy
	ATG7				62Kda	P62				16-18Kda	LC3B
	Vehicle	3w NT-ExoMyo	3w NT-MAG-ExoMyo			Vehicle	3w NT-ExoMyo	3w NT-MAG-ExoMyo			Vehicle	3w NT-ExoMyo	3w NT-MAG-ExoMyo
	933038	624887	18887			70503000	61808500	17644000			1.07783	1.13085	0.629927
	398142	42925	280881			55201100	46290500	22912300			1.32377	1.42158	1.49256
	428139	650844	43430			41467300	41602200	27576900			0.628326	0.801335	0.485975
		OXPHOS
	COMPLEX V - ATP5A				48kDa	COMPLEX III - UQCRC2				37kDa	COMPLEX IV - MTCO1				30Kda	COMPLEX II - SDHB				20kDa	COMPLEX I - NDUFB8
	Vehicle	3w NT-ExoMyo	3w NT-MAG-ExoMyo			Vehicle	3w NT-ExoMyo	3w NT-MAG-ExoMyo			Vehicle	3w NT-ExoMyo	3w NT-MAG-ExoMyo			Vehicle	3w NT-ExoMyo	3w NT-MAG-ExoMyo			Vehicle	3w NT-ExoMyo	3w NT-MAG-ExoMyo
	17053560	15477416	12356842			140000000	124000000	111000000			48747089	39262776	80753890			1545000	1839296	8784392			77146200	61662120	41863568
	14043370	13986090	11146433			79184050	74053488	82331348			42226690	38179284	64172135			2607330	1642170	7352232			32432070	22353006	33319745
	19349380	11655936	13811986			91695796	91642733	76417750			66965176	60191152	61166530			1108728	962948	9219418			48303560	25198369	45120480
