# Supplementary material for: Magnetic-field-driven targeting of exosomes modulates immune and metabolic changes in dystrophic muscle
Source: Nat Nanotechnol. 2024 Jul 22;19(10):1532–43. doi: 10.1038/s41565-024-01725-y (PMC11486659; doi:10.1038/s41565-024-01725-y)
Supplement: Supplementary file 11 — Statistical source data. [file 41565_2024_1725_MOESM11_ESM.xlsx]

## Sheet: Extended data Fig. 1 c
	% of released particles
	pH 5.5			pH 6.5			pH 7.4			pH 9.5
HOURS
0	99.3377	101.325	99.3377	100	99.7	100	100.931	99.3351	99.734	100.133	98.9362	100.931
1	35.0066	34.8477	34.4503	26.9	26.8	27.1	23.8165	24.016	23.8963	24.8138	24.6144	24.5346
6	30.0397	29.4437	29.9205	23.9	23.4	23.5	22.3404	22.5399	22.7394	21.9016	22.0612	22.3803
24	23.4437	23.5629	23.8013	20.7	20.7	20.9	21.0638	21.2234	20.8644	21.5824	21.5426	21.5027
	% of released fluorescence
	pH 7.4						pH 6.5
HOURS
1	26.9326	26.3663	27.3007	28.3368	27.5324	28.5533	37.9193	38.7342	38.631	55.5264	37.752	37.1023
6	28.4919	26.1205	27.1124	23.3688	23.5534	24.5061	36.0722	35.5059	37.9449	36.5238	36.2196	36.398
24	38.1516	27.8803	28.3603	59.876	59.7101	57.2539	45.2743	41.9805	45.2743	42.6117	41.4938	41.447

## Sheet: Extended data Fig. 1 f
	NT-MAG-647
	magnet	w/o magnet
	68.7	10.4
	79.6	10.6
	83	10.6
	75.4	9.8
	77.3	11
	81	9.6
